# Supplementary material for: HOXC9 directly regulates distinct sets of genes to coordinate diverse cellular processes during neuronal differentiation
Source: BMC Genomics. 2013 Nov 25;14:830. doi: 10.1186/1471-2164-14-830 (PMC3906982; doi:10.1186/1471-2164-14-830)
Supplement: Additional file 1: Table S1 — HOXC9-responsivel genes. [file 1471-2164-14-830-S1.xlsx]

## Sheet: Sheet1
Table S1. HOXC9-responsive genes
Symbol	RefSeq	p-value	Fold-Change (HOXC9/control)
DAPK1	NM_004938	1.22e-10	-6.73842
CDKN3	NM_005192	1.84e-08	-6.61803
ANLN	NM_018685	2.17e-09	-6.53535
HIST1H1B	NM_005322	1.25e-07	-6.37217
BRIP1	NM_032043	4.49e-09	-6.32164
CDC2	NM_001786	1.96e-09	-6.18919
FAM72D	AB096683	7.08e-10	-6.18377
LOC375295	ENST00000295549	8.76e-08	-6.13762
DLGAP5	NM_014750	3.63e-10	-6.04643
KIF11	NM_004523	1.62e-10	-6.02853
TTK	NM_003318	1.34e-10	-5.84325
BUB1	NM_004336	7.87e-10	-5.83247
CENPE	NM_001813	4.64e-08	-5.82522
KIF20A	NM_005733	2.46e-09	-5.69906
FRMD4B	NM_015123	8.23e-09	-5.62483
CENPI	NM_006733	1.14e-09	-5.61983
NUF2	NM_145697	5.91e-10	-5.59574
KIF14	NM_014875	9.03e-11	-5.55388
PBK	NM_018492	5.44e-11	-5.40656
CEP55	NM_018131	1.34e-08	-5.26798
EDIL3	NM_005711	1e-08	-5.26051
SGOL1	NM_001012410	2.37e-07	-5.24241
TOP2A	NM_001067	7.31e-10	-5.16788
BUB1B	NM_001211	7.4e-11	-5.15251
KIF23	NM_138555	6.15e-10	-5.13998
KIF18A	NM_031217	9.16e-10	-5.11141
MELK	NM_014791	3.96e-11	-5.02739
ARHGAP11A	NM_014783	2.72e-08	-4.95306
POLE2	NM_002692	1.36e-09	-4.92665
NDC80	NM_006101	2.59e-08	-4.91111
MKI67	NM_002417	2.76e-09	-4.90535
FANCI	NM_001113378	1.48e-10	-4.88357
HMMR	NM_001142556	2.06e-09	-4.83481
GPC6	NM_005708	6.8e-10	-4.82008
CENPK	NM_022145	2.75e-11	-4.79618
NCAPG	NM_022346	2.37e-09	-4.7553
HIST1H3B	NM_003537	6.12e-08	-4.75114
RAD51AP1	NM_001130862	1.08e-08	-4.70737
PLK4	NM_014264	2.16e-08	-4.68505
TFPI2	NM_006528	9.9e-09	-4.67295
CIT	NM_007174	2.32e-10	-4.66916
WDHD1	NM_007086	9.02e-09	-4.64879
NUSAP1	NM_016359	5.07e-08	-4.58712
STIL	NM_001048166	5.73e-10	-4.5577
TPX2	NM_012112	4.21e-09	-4.52944
PGM2	NM_018290	8.83e-10	-4.51337
CKAP2L	NM_152515	1.67e-08	-4.47998
CENPF	NM_016343	1.97e-08	-4.46079
DEPDC1	NM_001114120	2.03e-07	-4.43959
DTL	NM_016448	1.53e-09	-4.38371
VRK1	NM_003384	2.55e-10	-4.37836
CENPH	NM_022909	3.45e-08	-4.36605
KNTC1	NM_014708	3.48e-09	-4.35564
CCNB2	NM_004701	5.47e-09	-4.35254
PRC1	NM_003981	1.69e-09	-4.30123
EXO1	NM_130398	2.11e-08	-4.29971
CASC5	NM_170589	3.73e-08	-4.29764
NCAPG2	NM_017760	1.96e-09	-4.28227
C15orf42	NM_152259	1.86e-09	-4.25575
ESCO2	NM_001017420	2.75e-09	-4.25501
MLF1IP	NM_024629	3.55e-09	-4.24968
ASPM	NM_018136	3.16e-08	-4.24666
ATAD2	NM_014109	1.3e-10	-4.2389
BRCA2	NM_000059	1.16e-08	-4.22621
SMC2	NM_001042551	6.47e-09	-4.21787
PRR11	NM_018304	1.73e-08	-4.20574
FANCD2	NM_033084	6.67e-08	-4.20026
MCM10	NM_182751	4.32e-10	-4.19775
UNQ353	AY358648	4.74e-11	-4.19379
GRK5	NM_005308	1.17e-08	-4.17912
NEK2	NM_002497	4.78e-09	-4.13985
CCNE2	NM_057749	7.44e-09	-4.1153
WDR76	NM_024908	2.4e-08	-4.0654
KIF20B	NM_016195	6.44e-08	-4.0493
CDCA7L	NM_018719	2.58e-08	-4.04244
MCM6	NM_005915	5.71e-11	-4.03773
GINS2	NM_016095	6.62e-09	-4.02886
BRCA1	NM_007296	1.37e-08	-4.0192
OIP5	NM_007280	8.23e-10	-4.01711
C5orf34	BC036867	1.13e-08	-3.99005
DSN1	NM_001145316	2e-10	-3.98103
KIAA0101	NM_014736	1.08e-09	-3.9714
SERPINF1	NM_002615	8.89e-07	-3.97104
C14orf106	NM_018353	3.88e-09	-3.96788
MND1	NM_032117	3.32e-08	-3.96683
ESPL1	NM_012291	2.69e-09	-3.95927
FOXM1	NM_202002	3.01e-10	-3.95385
ZNF695	NM_020394	8.99e-09	-3.95157
CDCA7	NM_031942	2.85e-09	-3.94258
POLQ	NM_199420	1.16e-08	-3.93168
GINS1	NM_021067	9.08e-10	-3.89445
KIF15	NM_020242	7.24e-09	-3.87557
HIST1H3G	NM_003534	6.22e-09	-3.87499
CDCA2	NM_152562	1.2e-09	-3.86583
CCNA2	NM_001237	1.54e-10	-3.83157
SLITRK6	NM_032229	1.35e-06	-3.82992
GAS2L3	NM_174942	1.1e-06	-3.8233
C4orf21	BC044799	9.88e-08	-3.82017
AK5	NM_174858	4.2e-06	-3.80868
XRCC2	NM_005431	1.42e-08	-3.80724
CDC45L	NM_003504	9.07e-09	-3.803
BLM	NM_000057	7.75e-09	-3.79027
CDC6	NM_001254	1.05e-08	-3.78209
SPAG5	NM_006461	1.58e-08	-3.76513
ARHGAP11B	NM_001039841	4.08e-09	-3.74731
CDCA8	NM_018101	5.48e-09	-3.71811
S100A10	NM_002966	8.4e-10	-3.71574
SHCBP1	NM_024745	5.47e-10	-3.70052
NEIL3	NM_018248	7.9e-08	-3.69604
RTL1	NM_001134888	8.09e-10	-3.69336
KIFC1	NM_002263	2.59e-09	-3.69094
C11orf82	NM_145018	8.06e-09	-3.67898
KIF2C	NM_006845	8.97e-09	-3.66667
TROAP	NM_005480	1.83e-09	-3.64962
TBC1D1	NM_015173	1.05e-07	-3.64216
RTKN2	NM_145307	1.05e-06	-3.63855
SEMA6A	NM_020796	1.18e-09	-3.62781
GGH	NM_003878	1.31e-07	-3.60786
SGOL2	NM_152524	3.62e-08	-3.58992
CHAF1B	NM_005441	3.02e-09	-3.58706
PLK1	NM_005030	5.61e-10	-3.58032
PRIM1	NM_000946	1.28e-08	-3.54949
RRM1	NM_001033	2.88e-10	-3.54648
MCM4	NM_005914	8.71e-10	-3.54083
OVOS2	BC046190	3.72e-05	-3.53796
CDK2	NM_001798	3.78e-09	-3.52879
C18orf54	NM_173529	6.9e-08	-3.51906
GLB1L2	NM_138342	2.37e-10	-3.51263
MASTL	NM_032844	3.06e-08	-3.51051
RAB31	NM_006868	1.55e-09	-3.51022
DNA2	NM_001080449	1.52e-10	-3.50805
C18orf24	NM_001039535	7.28e-07	-3.50565
ZNF724P	AK301230	1.4e-06	-3.50528
CEP78	NM_001098802	4.19e-08	-3.50454
TTF2	NM_003594	2.58e-09	-3.50326
DLEU1	NR_002605	6.16e-10	-3.50314
DEPDC1B	NM_018369	3.53e-10	-3.47501
PLXND1	NM_015103	7.2e-09	-3.45735
DIAPH3	NM_001042517	8.72e-09	-3.4514
SPC25	NM_020675	8.29e-07	-3.44898
HOXC10	NM_017409	3.04e-09	-3.41947
CHEK2	NM_001005735	8.31e-07	-3.40027
MTHFD1	NM_005956	1.84e-07	-3.39466
C13orf3	NM_145061	3.19e-07	-3.39144
MAD2L1	NM_002358	9.07e-09	-3.37631
HJURP	NM_018410	1.54e-08	-3.37353
ECT2	NM_018098	7.51e-08	-3.36685
TOX3	NM_001080430	5.79e-08	-3.35927
ORC6L	NM_014321	1.79e-09	-3.3581
NCAPH	NM_015341	8.39e-07	-3.3551
TRIP13	NM_004237	3.35e-08	-3.35202
ALDOC	NM_005165	5.11e-09	-3.34506
FAM83D	NM_030919	1.2e-05	-3.3438
RNU5F	M77840	0.00334305	-3.33502
CCNB1	NM_031966	3.51e-06	-3.31546
PSAT1	NM_058179	1.36e-09	-3.3064
SMC4	NM_005496	3.56e-09	-3.30541
BCL11A	NM_022893	6.01e-08	-3.3023
KDELC2	NM_153705	1.95e-07	-3.2972
RGNEF	NM_001080479	1.41e-10	-3.29348
RDX	NM_002906	1.06e-06	-3.28993
PYGL	NM_002863	7.03e-09	-3.28851
RASEF	NM_152573	1.35e-05	-3.28651
KIAA1524	NM_020890	1.12e-08	-3.24864
PTTG1	NM_004219	2.1e-08	-3.24688
FAM111B	NM_198947	1.21e-07	-3.24336
ACAT2	NM_005891	4.65e-07	-3.22044
LOC91431	NM_001099776	8.66e-10	-3.2082
C6orf167	NM_198468	2.51e-10	-3.20768
HIST1H2BB	NM_021062	3.76e-06	-3.20001
POLD3	NM_006591	5.89e-09	-3.19919
ZWINT	NM_032997	2.51e-09	-3.19772
ZNF367	NM_153695	7.78e-10	-3.19248
RAD51	NM_002875	1.41e-08	-3.18689
UBE2C	NM_181802	3.53e-08	-3.18395
GNG11	NM_004126	7.8e-11	-3.17791
AURKB	NM_004217	5.61e-10	-3.17452
PRKCA	NM_002737	5.98e-06	-3.17171
MCM5	NM_006739	1.41e-09	-3.17036
RAB27B	NM_004163	4.26e-08	-3.15263
MNS1	NM_018365	1.02e-05	-3.15051
MCM8	NM_032485	1.83e-08	-3.14757
CDC25A	NM_001789	1.1e-08	-3.14031
CTNNAL1	NM_003798	1.63e-10	-3.13672
FAM54A	NM_001099286	1.88e-07	-3.1337
ARPC1B	NM_005720	4.74e-08	-3.1305
BGN	NM_001711	6.86e-09	-3.13031
UBE2T	NM_014176	6.55e-08	-3.12867
MYBL1	NM_001080416	1.32e-07	-3.12684
SPC24	NM_182513	8.3e-08	-3.12403
POLE	NM_006231	2.86e-08	-3.1197
CDCA3	NM_031299	6.06e-08	-3.11904
CHRFAM7A	NM_139320	3.65e-10	-3.11675
NT5DC3	NM_001031701	7.56e-07	-3.11196
HUNK	NM_014586	1.13e-06	-3.10971
PHOX2B	NM_003924	6.08e-09	-3.10461
PCNA	NM_002592	1.21e-09	-3.09884
SLC39A8	NM_022154	2.65e-08	-3.08702
COBLL1	NM_014900	1.8e-08	-3.08628
SCML1	NM_001037540	2.54e-08	-3.07516
CENPN	NM_001100624	2.44e-09	-3.06873
KCNJ8	NM_004982	1.35e-07	-3.06822
RFC4	NM_002916	3.65e-09	-3.0653
GK	NM_001128127	1.57e-08	-3.0591
SLC16A9	NM_194298	4.18e-08	-3.04351
E2F7	NM_203394	1.95e-07	-3.03526
MYB	NM_001130173	1.04e-09	-3.03229
CDC25C	NM_001790	2.69e-09	-3.03154
HIST1H1D	NM_005320	7.96e-05	-3.03141
EFCAB10	NR_027068	3.68e-06	-3.01585
MCM3	NM_002388	2.77e-08	-3.01518
CHEK1	NM_001274	3.69e-09	-3.01497
HIST1H2AB	NM_003513	4.07e-05	-2.98775
C12orf48	NM_017915	3.94e-08	-2.98581
FAM64A	NM_019013	1.67e-06	-2.97545
POLA2	NM_002689	3.2e-08	-2.96157
DSCC1	NM_024094	3.29e-07	-2.96075
DBF4	NM_006716	1.5e-06	-2.95793
NUP210	NM_024923	1.04e-09	-2.95785
RAD54L	NM_003579	2.57e-07	-2.95359
TLE1	NM_005077	1.23e-06	-2.94881
ZNF730	AK131472	1.85e-09	-2.94396
GPR63	NM_001143957	1.59e-05	-2.94203
TYMS	NM_001071	1.14e-09	-2.94099
EMP2	NM_001424	5.24e-09	-2.92767
MYBL2	NM_002466	1.37e-08	-2.92234
RNASEH2B	NM_024570	1.43e-08	-2.91092
CDCA5	NM_080668	1.13e-09	-2.88935
C14orf145	NM_152446	1.44e-07	-2.88608
ATAD5	NM_024857	1.03e-09	-2.88575
CENPJ	NM_018451	1.29e-08	-2.88395
ZAR1	NM_175619	5.96e-10	-2.88292
LGR5	NM_003667	3.08e-06	-2.88005
GAL	NM_015973	7.64e-09	-2.87764
PHYHIPL	NM_032439	2.37e-12	-2.87677
TMEM119	NM_181724	4.56e-09	-2.87153
UHRF1	NM_001048201	4.1e-09	-2.84711
FBLN1	NM_006486	2.05e-08	-2.846
DDX12	NM_004400	1.57e-08	-2.83222
RFC3	NM_002915	4.92e-08	-2.83131
PALMD	NM_017734	2.41e-06	-2.82942
SLC16A10	NM_018593	1.24e-09	-2.82715
UNG	NM_003362	2.73e-09	-2.82619
KIF18B	NM_001080443	1.71e-08	-2.82154
CDC20	NM_001255	1.94e-07	-2.80903
TMEM194A	NM_001130963	1.9e-08	-2.80666
NMU	NM_006681	1.03e-07	-2.80466
SYNE2	NM_182914	8.34e-08	-2.80033
MCM2	NM_004526	4.37e-07	-2.79602
HIST1H2BM	NM_003521	6.22e-10	-2.79011
FANCB	NM_001018113	1.04e-09	-2.78486
AURKA	NM_198433	1.56e-06	-2.77521
ASF1B	NM_018154	7.54e-06	-2.7708
C7orf23	NM_024315	5.1e-08	-2.76152
E2F8	NM_024680	1.66e-10	-2.76072
GAP43	NM_001130064	5.49e-09	-2.75745
KIF4A	NM_012310	3.01e-07	-2.75707
PRSS12	NM_003619	8.42e-08	-2.75592
PMP22	NM_000304	9.33e-07	-2.75351
HELLS	NM_018063	4.98e-08	-2.74568
POLR3G	NM_006467	3.02e-08	-2.74508
PKMYT1	NM_182687	7.14e-09	-2.74274
STAC	NM_003149	1.01e-08	-2.73738
CCDC150	NM_001080539	3.57e-08	-2.73359
RIBC2	NM_015653	2.56e-06	-2.73142
HIST1H2BI	NM_003525	0.000281252	-2.73073
MUTED	NM_201280	1.33e-09	-2.72652
RAD54B	NM_012415	1.54e-07	-2.72215
TJP2	NM_004817	3.86e-09	-2.71592
HIST1H4D	NM_003539	3.04e-06	-2.71576
AS3MT	NM_020682	2.89e-09	-2.71059
AFF3	NM_002285	7.42e-07	-2.70913
ASSP11	XR_018049	0.000207333	-2.69836
CNNM1	NM_020348	2.77e-08	-2.69706
DDC	NM_000790	2.64e-09	-2.69592
ABCD2	NM_005164	1.19e-08	-2.68636
FJX1	NM_014344	0.00277079	-2.68496
NOC3L	NM_022451	2.47e-07	-2.67977
C6orf173	NM_001012507	1.38e-06	-2.67948
IQGAP3	NM_178229	5.69e-08	-2.67438
SORD	NM_003104	1.41e-09	-2.67362
RAD18	NM_020165	3.41e-07	-2.66617
BRI3BP	NM_080626	1e-07	-2.66155
PACS1	NM_018026	2.17e-07	-2.65026
CLSPN	NM_022111	3.04e-08	-2.64597
CMTM7	NM_138410	2.78e-08	-2.64459
PKP4	NM_003628	4.85e-08	-2.64185
RGS10	NM_001005339	0.000150744	-2.64157
SORCS1	NM_052918	2.82e-07	-2.63433
CHAF1A	NM_005483	1.16e-07	-2.6342
CDC7	NM_003503	2.31e-07	-2.63416
HIST1H3J	NM_003535	6.89e-05	-2.62481
SLC35F2	NM_017515	2.81e-10	-2.62443
STK17B	NM_004226	2.56e-05	-2.62118
RRM2	NM_001034	8.68e-07	-2.61528
GSG2	NM_031965	3.13e-05	-2.61315
ERLIN1	NM_001100626	3.58e-06	-2.61299
KIF22	NM_007317	5.76e-10	-2.60857
CD9	NM_001769	3e-07	-2.60577
DUT	NM_001025248	1.36e-08	-2.60073
RNASEH2A	NM_006397	1.52e-07	-2.60041
PMAIP1	NM_021127	6.62e-08	-2.59697
TMEM109	NM_024092	1.09e-07	-2.5935
HIST1H3F	NM_021018	9.31e-06	-2.59185
CHRNA7	NM_000746	3.36e-11	-2.58872
RMI1	NM_024945	4.68e-08	-2.58684
PUS7	NM_019042	1.38e-09	-2.57584
PPIL6	NM_173672	7.06e-08	-2.57217
ZAK	NM_133646	2.72e-06	-2.57168
RFC5	NM_001130113	3.53e-10	-2.56873
TMEM48	NM_018087	4.82e-09	-2.5687
ORC1L	NM_004153	1.72e-09	-2.56772
NCAPD2	NM_014865	2.08e-10	-2.56752
PASK	NM_015148	7.97e-08	-2.5669
GINS4	NM_032336	1.73e-08	-2.56363
SORBS2	NM_021069	9.93e-08	-2.55664
GMNN	NM_015895	5.45e-08	-2.5548
POLA1	NM_016937	1.07e-08	-2.54189
MYCNOS	NR_026766	3.14e-06	-2.54123
NP	NM_000270	3.13e-08	-2.53984
EME1	NM_152463	1.02e-06	-2.53496
HIST2H3D	NM_001123375	1.02e-06	-2.53311
DHCR7	NM_001360	6.27e-07	-2.53245
HIST2H2AB	NM_175065	5.36e-06	-2.52926
SLC25A15	NM_014252	1.25e-06	-2.52493
AATF	NM_012138	7.93e-07	-2.52361
CCDC18	NM_206886	9.79e-07	-2.52164
ANKRD44	NM_153697	3.49e-09	-2.51972
PLS3	NM_005032	1.04e-06	-2.50616
RFC2	NM_181471	7.99e-07	-2.50405
SLC10A4	NM_152679	7.49e-08	-2.50348
TSPAN15	NM_012339	5.51e-09	-2.50063
SASS6	NM_194292	2.14e-06	-2.49773
CRABP2	NM_001878	1.49e-06	-2.49762
CCDC15	NM_025004	3.74e-07	-2.49684
DDX11	NM_030653	1.04e-08	-2.49478
BEND4	NM_207406	1.05e-09	-2.48731
GTSE1	NM_016426	8.79e-09	-2.47481
SIX3	NM_005413	5.6e-08	-2.47263
ABHD3	NM_138340	2.76e-08	-2.47105
CHRNA5	NM_000745	5.63e-09	-2.47075
WDR62	NM_001083961	2.94e-08	-2.46422
ITGA4	NM_000885	2.01e-06	-2.45547
JPH1	NM_020647	8.52e-06	-2.45517
DHFR	NM_000791	7.95e-11	-2.44968
EFNB2	NM_004093	1.7e-08	-2.44028
CD302	NM_014880	7.3e-06	-2.43936
LMNB1	NM_005573	8.15e-09	-2.43365
PHGDH	NM_006623	1.28e-08	-2.42928
ALDH1L2	NM_001034173	5.46e-10	-2.42797
GUCY1B3	NM_000857	4.35e-10	-2.4261
DCLRE1B	NM_022836	2.08e-07	-2.42492
PVRL3	NM_015480	1.08e-07	-2.42283
SYNPO2	NM_133477	2.33e-05	-2.42194
DLEU2	NR_002612	0.000123211	-2.42094
TACC3	NM_006342	5.93e-08	-2.41943
GPSM2	NM_013296	1.86e-08	-2.41934
AOX1	NM_001159	5.68e-07	-2.41899
VIM	NM_003380	2.42e-07	-2.41531
TIMELESS	NM_003920	1.05e-08	-2.4127
CKS1B	NM_001826	2.57e-09	-2.40519
PPAT	NM_002703	2.72e-08	-2.4034
PAXIP1	NM_007349	2.08e-11	-2.40323
NAAA	NM_014435	5.58e-07	-2.39881
RAI14	NM_001145525	1.52e-05	-2.39678
HIST1H2AJ	NM_021066	4.21e-05	-2.39499
ACACA	NM_198839	8.44e-09	-2.39329
NDE1	NM_001143979	5.06e-08	-2.39257
WEE1	NM_003390	4.64e-09	-2.38944
ACSS2	NM_018677	1.55e-07	-2.38699
KCNH1	NM_172362	1.91e-06	-2.38062
CPNE7	NM_014427	7.28e-08	-2.37386
ZFP36L2	NM_006887	1.8e-05	-2.37039
WT1	NM_024424	2.18e-06	-2.35938
H2AFX	NM_002105	7.87e-07	-2.35302
CCDC99	NM_017785	3.53e-07	-2.34925
TUBB2C	NM_006088	6.36e-09	-2.3468
REXO2	NM_015523	0.000361387	-2.34356
QSER1	NM_001076786	2.23e-09	-2.3408
LOC81691	NM_030941	7.46e-09	-2.33782
TMEM51	NM_001136218	6.08e-07	-2.33473
C9orf100	NM_032818	3.08e-06	-2.33331
PDE8A	NM_002605	1.38e-09	-2.33203
POLH	NM_006502	2.31e-07	-2.33151
TMEM106C	NM_001143842	1.76e-07	-2.32959
HEG1	NM_020733	2.75e-06	-2.32318
HOXD10	NM_002148	6.33e-05	-2.32259
PHF19	NM_015651	2.74e-10	-2.3171
OXGR1	NM_080818	5.3e-06	-2.31507
C7orf58	NM_024913	2.6e-07	-2.31262
CLMN	NM_024734	1.11e-07	-2.3087
HIST1H2BE	NM_003523	6.37e-09	-2.30614
BICC1	NM_001080512	3.12e-09	-2.30433
PSRC1	NM_001032290	1.29e-06	-2.29822
OTUD7A	NM_130901	8.47e-08	-2.29551
C13orf27	NM_138779	9.19e-05	-2.29312
CENPP	NM_001012267	1.66e-09	-2.29275
FKBP5	NM_001145775	2.25e-08	-2.28852
APOLD1	NM_001130415	2.14e-05	-2.28704
CORO2A	NM_003389	2.4e-09	-2.2829
SYT16	NM_031914	1.33e-05	-2.28107
GPR124	NM_032777	1.34e-08	-2.2807
PM20D2	NM_001010853	5.83e-08	-2.2807
C2orf48	BC093999	1.13e-07	-2.27806
FANCA	NM_000135	2.72e-08	-2.27644
NPY2R	NM_000910	2.29e-07	-2.2763
CDT1	NM_030928	9.5e-07	-2.27619
ERI1	NM_153332	4.73e-08	-2.27554
TXN	NM_003329	1.4e-06	-2.26264
C5	NM_001735	7.99e-06	-2.25936
FOXN4	NM_213596	2.46e-07	-2.25901
TCF19	NM_007109	2.27e-07	-2.25375
MYH10	NM_005964	1.29e-08	-2.25221
HOXC8	NM_022658	2.03e-05	-2.25012
NOLC1	NM_004741	2.85e-10	-2.24926
SLCO4A1	NM_016354	4.98e-07	-2.24729
TSPAN12	NM_012338	5.4e-06	-2.24665
TUBG1	NM_001070	1.25e-07	-2.24444
NCAPD3	NM_015261	8.32e-10	-2.24399
C20orf72	BC016869	3.08e-08	-2.2413
SLC25A19	NM_001126121	3.71e-08	-2.24049
MRAP2	NM_138409	7.22e-06	-2.23936
DKFZp686O24166	NR_026750	3.75e-08	-2.23864
HIST1H2AL	NM_003511	9.2e-07	-2.2361
HIST2H3A	NM_001005464	7.65e-07	-2.23259
ITGB3BP	NM_014288	4.27e-07	-2.23199
ACSL1	NM_001995	1.07e-06	-2.2306
GFRA2	NM_001495	2.46e-06	-2.23055
C14orf143	NM_145231	1.8e-06	-2.2281
HAUS8	NM_033417	1.52e-06	-2.2278
HIST1H2BH	NM_003524	8.1e-07	-2.22762
POLD1	NM_002691	4.06e-09	-2.22745
SLIT2	NM_004787	3.64e-07	-2.22554
GATA6	NM_005257	3.49e-06	-2.22237
EYA1	NM_000503	4.82e-08	-2.21997
DIMT1L	NM_014473	5.31e-08	-2.21787
TK1	NM_003258	4.22e-07	-2.21674
LOC100131848	AK097099	2.25e-05	-2.2134
C15orf23	NM_033286	9.28e-10	-2.21232
TAF4B	NM_005640	1.78e-06	-2.21216
L3MBTL3	NM_032438	1.9e-06	-2.21031
GINS3	NM_001126129	2.53e-05	-2.20839
C16orf61	NM_020188	6.83e-09	-2.20654
MTBP	NM_022045	6.41e-06	-2.20568
CENPQ	NM_018132	4e-06	-2.20402
SLC25A40	NM_018843	6.66e-08	-2.2033
MGC87042	BC066301	0.000143298	-2.2022
SLC7A5	NM_003486	8.66e-08	-2.20215
NIPSNAP3B	NM_018376	1.29e-06	-2.20124
MARCH11	NM_001102562	3.41e-05	-2.19821
RRAGD	NM_021244	2.27e-07	-2.19734
TMEM97	NM_014573	1e-06	-2.19684
GLI2	NM_005270	2.17e-07	-2.19577
FRZB	NM_001463	6.45e-05	-2.19463
HAUS6	NM_017645	1.81e-06	-2.19434
CENPA	NM_001809	6.77e-07	-2.19231
SNORD58A	NR_002571	8.49e-06	-2.18818
PPIF	NM_005729	6.22e-08	-2.18779
CRTAP	NM_006371	1.04e-06	-2.18624
LONRF1	NM_152271	0.000100419	-2.18137
SLC18A2	NM_003054	6.67e-08	-2.18078
HAUS4	NM_017815	2.93e-08	-2.18062
ITGB8	NM_002214	5.09e-07	-2.17571
ADAMTS9	NM_182920	3.2e-06	-2.17478
ITPR2	NM_002223	1.71e-07	-2.16928
FBXO5	NM_012177	6.75e-09	-2.16803
C17orf53	NM_024032	6.05e-07	-2.16629
RBBP8	NM_002894	1.67e-07	-2.16432
GLIPR2	NM_022343	3.43e-07	-2.16319
KIF26B	NM_018012	5.31e-07	-2.16011
C1orf112	NM_018186	8.6e-07	-2.15947
SNORD3A	NR_006880	6.8e-05	-2.15844
IRX3	NM_024336	7.37e-07	-2.15728
PRICKLE1	NM_153026	1.9e-07	-2.15437
ZNF704	NM_001033723	9e-07	-2.14952
GLT25D1	NM_024656	8.02e-08	-2.14919
HIST1H4C	NM_003542	0.00347168	-2.14718
ATG9B	AK027791	6.12e-05	-2.14707
ZNRF3	NM_032173	1.84e-06	-2.14271
ZNF833	NM_001013691	5.01e-06	-2.14247
DYNLT1	NM_006519	7.25e-07	-2.14134
MGST1	NM_145792	5.81e-05	-2.14025
RANBP1	NM_002882	1.17e-08	-2.13968
PRIM2	NM_000947	3.65e-08	-2.13767
DCTPP1	NM_024096	5.18e-07	-2.13408
E2F1	NM_005225	4.14e-08	-2.13396
CEP152	NM_014985	5.57e-05	-2.12998
RBPMS	NM_001008711	8.95e-06	-2.12979
LRRC8C	NM_032270	5.05e-05	-2.12109
XRCC6BP1	NM_033276	6.08e-06	-2.11587
CTSL2	NM_001333	1.56e-06	-2.11523
H2AFZ	NM_002106	1.99e-06	-2.11502
TYRO3	NM_006293	6e-06	-2.11313
COCH	NM_001135058	5.21e-09	-2.11111
GEM	NM_005261	2.99e-06	-2.11085
SLC1A5	NM_005628	5.02e-10	-2.10876
NR2C2AP	NM_176880	6.89e-07	-2.10557
FIGNL1	NM_001042762	2.05e-06	-2.09996
TWIST1	NM_000474	3.54e-09	-2.09951
SEMA3C	NM_006379	1.46e-05	-2.09897
LYAR	NM_017816	3.39e-07	-2.09524
CALML4	NM_033429	2.81e-09	-2.09414
ADCY3	NM_004036	3.9e-07	-2.09115
TTLL12	NM_015140	1.7e-08	-2.08964
TAGLN2	NM_003564	4.05e-05	-2.08827
ODZ4	NM_001098816	3.73e-07	-2.08777
CTSC	NM_001814	1.49e-07	-2.0851
WWC2	NM_024949	4.57e-07	-2.08102
SNORD42B	NR_000013	7.25e-07	-2.08086
ANKRD18B	ENST00000290943	1.29e-05	-2.08014
KPNA2	NM_002266	2.91e-09	-2.07928
SNX25	NM_031953	8.38e-07	-2.07484
MAK16	NM_032509	5.4e-07	-2.07402
CHML	NM_001821	6.2e-06	-2.07166
PMFBP1	NM_031293	1.26e-06	-2.06989
HAT1	NM_003642	7.8e-06	-2.06797
PDIA5	NM_006810	1.78e-06	-2.0664
NUP107	NM_020401	1.28e-05	-2.05632
CAD	NM_004341	7.01e-08	-2.05311
CAB39L	NM_030925	0.000122961	-2.05204
RNU5E	NR_002754	0.00140099	-2.05025
SQLE	NM_003129	1.18e-05	-2.05022
SHMT1	NM_004169	7.25e-05	-2.04984
HDAC9	NM_178423	1.18e-05	-2.04877
TMEM38B	NM_018112	1.96e-07	-2.04796
LOC389842	XM_942610	5.55e-07	-2.04621
CARHSP1	NM_014316	1.04e-07	-2.04441
DKK1	NM_012242	6.15e-06	-2.04357
MTHFD2	NM_006636	4.06e-07	-2.04282
PI4K2B	NM_018323	7.78e-06	-2.03914
TUBA1B	NM_006082	3.46e-05	-2.03698
PDE8B	NM_003719	2.29e-06	-2.0366
PTEN	NM_000314	5.84e-09	-2.03498
ERMP1	NM_024896	3.92e-06	-2.03487
NAMPT	NM_005746	3.02e-11	-2.0322
APOO	NM_024122	3.81e-06	-2.03015
RFWD3	NM_018124	1.67e-07	-2.02992
EEF2K	NM_013302	7.75e-07	-2.02766
TMPO	NM_001032283	1.07e-06	-2.02735
C3orf26	BC006512	1.64e-07	-2.02349
TIPIN	NM_017858	0.000100974	-2.02299
CCDC41	NM_016122	1.97e-05	-2.02273
E2F3	NM_001949	3.58e-06	-2.02256
CRY1	NM_004075	5.42e-07	-2.02237
DDAH1	NM_012137	4.2e-09	-2.02218
PDK1	NM_002610	8.77e-07	-2.02183
SERTAD4	NM_019605	0.000166542	-2.02012
CDCA4	NM_017955	3.21e-05	-2.01944
PRKDC	NM_006904	2.54e-08	-2.01901
RRP7B	BC014647	3.15e-05	-2.01765
HAUS1	NR_026978	1.37e-06	-2.01566
SLC35D3	NM_001008783	1.67e-06	-2.01565
PPEF1	NM_006240	2.15e-05	-2.01351
DEK	NM_003472	9.35e-07	-2.01332
THOC4	NM_005782	3.81e-08	-2.01295
SNORD4B	NR_000009	2.15e-06	-2.01282
IQCB1	NM_001023570	1.32e-06	-2.01015
NUCB2	NM_005013	6.32e-05	-2.00273
MOV10	NM_020963	4.46e-08	-2.00191
HIST1H2BO	NM_003527	0.000107638	-2.00138
GPRC5B	NM_016235	0.000329922	-2.00132
ST6GAL1	NM_173216	1.97e-05	-2.00016
PKN3	NM_013355	1.98e-08	-1.99997
SNORD75	NR_003941	6.52e-07	-1.99891
NID2	NM_007361	6.57e-07	-1.99862
C19orf48	NM_199249	5.32e-06	-1.99773
GNB4	NM_021629	1.31e-06	-1.99605
FKBP9	NM_007270	0.000121294	-1.99525
GEN1	NM_182625	7.41e-08	-1.9949
PTENP1	NR_023917	2.35e-08	-1.99472
ARHGEF10	NM_014629	1.12e-06	-1.99451
FAM105A	NM_019018	5.36e-07	-1.99449
PDSS1	NM_014317	1.02e-07	-1.99396
TMEM20	NM_001134658	7.46e-08	-1.99366
ABCC4	NM_005845	3.1e-07	-1.98862
C16orf88	BC117562	6.18e-06	-1.98845
NET1	NM_001047160	2.36e-08	-1.98788
SNORD77	NR_003943	0.000171392	-1.98433
CCDC34	NM_030771	2.82e-05	-1.98301
CLYBL	NM_206808	0.000104313	-1.98287
ZNF90	NM_007138	2.6e-05	-1.98273
UBE2E2	NM_152653	2.89e-06	-1.98212
CNKSR3	NM_173515	1.88e-06	-1.98021
CSE1L	NM_001316	3.3e-09	-1.97997
RAB39	NM_017516	2.81e-06	-1.97951
RACGAP1	NM_013277	4.73e-08	-1.97911
PCBP3	NM_020528	2.01e-08	-1.97744
STOM	NM_004099	1.44e-08	-1.97692
PDGFRA	NM_006206	9.94e-07	-1.97357
CKS2	NM_001827	5.48e-07	-1.97209
C10orf72	NM_001031746	2.19e-05	-1.97112
HOXD8	NM_019558	7.82e-06	-1.96868
TRIM9	NM_052978	3.7e-08	-1.9686
SLBP	NM_006527	4.35e-09	-1.96816
TDP1	NM_018319	2.12e-07	-1.9652
HIST1H2AM	NM_003514	0.00025117	-1.96474
GEMIN5	NM_015465	2.98e-09	-1.96264
SSFA2	NM_001130445	6.41e-05	-1.96257
MFSD2	NM_001136493	1.78e-06	-1.96059
HS6ST2	NM_001077188	7.72e-09	-1.95874
NSMCE4A	NM_017615	5.02e-07	-1.95871
USP13	NM_003940	3.1e-07	-1.95757
RBL1	NM_002895	3.41e-09	-1.95717
WDR21A	NM_015604	1.82e-06	-1.95588
ELK3	NM_005230	7.61e-08	-1.9548
TOPBP1	NM_007027	1.12e-09	-1.95149
TMEM229A	NM_001136002	0.00023699	-1.94898
C15orf61	NM_001143936	0.000140557	-1.94838
TRAP1	NM_016292	8.27e-08	-1.94786
GLT8D3	NM_173601	3.05e-06	-1.94712
KCNG3	NM_133329	8.29e-06	-1.94679
OXCT1	NM_000436	1.44e-07	-1.94488
MIRHG1	NR_027350	7.49e-06	-1.9447
AEN	NM_022767	5.56e-07	-1.9423
PA2G4	NM_006191	1.29e-08	-1.94036
CENPM	NM_024053	1.03e-07	-1.94019
ASS1	NM_000050	3.95e-05	-1.93737
LIN9	NM_173083	5.74e-08	-1.93648
ANP32E	NM_030920	3.25e-07	-1.93629
C10orf119	NM_024834	7.79e-08	-1.93618
NAF1	NM_138386	1.07e-05	-1.9349
HIST1H3I	NM_003533	1.81e-08	-1.93388
ISYNA1	NM_016368	9.86e-07	-1.93247
IMPA2	NM_014214	3.71e-06	-1.93116
GRIA4	NM_000829	2.49e-06	-1.93061
CKAP5	NM_001008938	9.05e-07	-1.92805
E2F2	NM_004091	5.67e-06	-1.92791
SACS	NM_014363	3.41e-06	-1.9273
CCDC21	NM_022778	5.08e-08	-1.92707
PGM1	NM_002633	8.76e-07	-1.92678
C4orf43	NM_018352	2.9e-07	-1.92675
TRIM14	NM_014788	6.23e-08	-1.92581
STOX1	NM_152709	0.000424903	-1.92311
TFAP2B	NM_003221	7.84e-06	-1.9198
USP1	NM_003368	1.3e-07	-1.91695
PDGFRB	NM_002609	5.33e-07	-1.91491
LRP8	NM_004631	1.73e-08	-1.91452
HIST1H2BF	NM_003522	1.8e-07	-1.91434
ADAM15	NM_207196	2.39e-07	-1.91401
LIG1	NM_000234	8.56e-07	-1.91135
MAST4	NM_015183	8.17e-06	-1.91053
ABCE1	NM_002940	3.34e-07	-1.90906
PIGA	NM_002641	1.01e-07	-1.90761
ZNF519	NM_145287	1.41e-05	-1.90749
ZC3HAV1	NM_020119	7.16e-11	-1.9059
AIF1L	NM_031426	0.000115443	-1.90556
ARHGAP18	NM_033515	7.53e-07	-1.90547
GK3P	NR_026575	6.88e-08	-1.90321
HIST1H2AG	NM_021064	9.43e-06	-1.90302
PROK2	NM_001126128	8.02e-06	-1.90295
CCNF	NM_001761	6.3e-08	-1.90178
PARP12	NM_022750	6.09e-05	-1.89995
LPCAT1	NM_024830	2.02e-07	-1.89983
CTSH	NM_004390	1.97e-05	-1.89924
SNAPC1	NM_003082	3.35e-05	-1.89823
TNS1	NM_022648	1.46e-07	-1.89561
XK	NM_021083	0.000417723	-1.89505
HIST1H2BJ	NM_021058	9.66e-05	-1.89425
MTX2	NM_001006635	8.25e-05	-1.89414
SPSB4	NM_080862	1.6e-05	-1.89386
HMGCS1	NM_001098272	1e-06	-1.89363
BAG2	NM_004282	3.32e-06	-1.89263
AQP1	NM_198098	6.71e-06	-1.89254
IPO5	NM_002271	5.92e-07	-1.89196
NTAN1	NM_173474	1.68e-06	-1.89016
LOC100129455	ENST00000313266	0.00207929	-1.88964
GSTO1	NM_004832	4.46e-06	-1.88934
SLC35F1	NM_001029858	6.4e-07	-1.88848
HSPB11	NM_016126	7.26e-05	-1.88731
SLITRK5	NM_015567	8.36e-05	-1.88523
IKIP	NM_153687	0.00124244	-1.88491
PPM1E	NM_014906	4.43e-06	-1.88482
RACGAP1P	NR_026583	2.72e-06	-1.88167
CLN6	NM_017882	8.28e-10	-1.88065
ARL2	NM_001667	1.32e-05	-1.87811
CCDC138	NM_144978	0.000128618	-1.8779
ADK	NM_006721	7.56e-09	-1.87588
SRD5A3	NM_024592	3.46e-08	-1.87479
C13orf34	NM_024808	8.45e-08	-1.87301
TSPO	NM_000714	1.54e-06	-1.87296
MPDZ	NM_003829	2.03e-07	-1.86864
NRM	NM_007243	4.91e-07	-1.86806
BHLHE40	NM_003670	8.47e-06	-1.86716
REEP4	NM_025232	5.1e-07	-1.86663
RECQL	NM_002907	3.46e-07	-1.86599
DNAJC21	NM_194283	2.48e-06	-1.86583
KCTD12	NM_138444	8.15e-06	-1.86559
NUP35	NM_138285	1.55e-06	-1.86531
BIRC5	NM_001168	1.14e-07	-1.86497
SLC29A4	NM_001040661	3.58e-06	-1.86447
FAM105B	NM_138348	0.000212928	-1.86437
AHCY	NM_000687	7.2e-07	-1.86401
MTHFD1L	NM_015440	1.98e-09	-1.86233
ARL4D	NM_001661	3.5e-05	-1.86218
NEDD1	NM_001135175	6.11e-08	-1.86191
RCCD1	NM_033544	4.4e-07	-1.86025
NIN	NM_020921	1.58e-06	-1.85877
LSM5	NR_024466	8.22e-06	-1.858
BXDC2	NM_018321	9.54e-06	-1.85763
GLYATL2	NM_145016	0.00125502	-1.85689
ZNF680	NM_178558	1.38e-05	-1.85683
ADA	NM_000022	2.32e-06	-1.85643
DDX21	NM_004728	9.51e-06	-1.85633
SNRNP48	NM_152551	2.59e-06	-1.8548
SLC19A2	NM_006996	2.55e-06	-1.853
C2orf34	NM_024766	2.67e-06	-1.85251
PFKP	NM_002627	5.14e-08	-1.8524
C4orf46	NM_001008393	2.31e-09	-1.85146
LBR	NM_002296	7.44e-07	-1.85087
NAT13	NM_025146	1.12e-08	-1.85086
TIMM8A	NM_004085	0.000543012	-1.85063
DIS3L	NM_001143688	1.66e-05	-1.85053
MSH5	NM_025259	6.59e-06	-1.8496
JAKMIP1	NM_144720	7.24e-06	-1.8494
SNRPB	NM_003091	5.33e-06	-1.84751
NUP37	NM_024057	1.65e-06	-1.8469
COQ3	NM_017421	2.14e-07	-1.84639
HIST1H2BN	NM_003520	4.09e-05	-1.84407
TMBIM1	NM_022152	8.68e-07	-1.844
FAM107B	NM_031453	7.66e-06	-1.84395
KDELR3	NM_006855	5.18e-05	-1.84262
NOD1	NM_006092	5.53e-06	-1.84248
SEMA5A	NM_003966	5.24e-07	-1.84209
AADAT	NM_016228	5.13e-06	-1.84205
RASA2	NM_006506	1.68e-06	-1.84066
BXDC1	NM_032194	1.33e-07	-1.83977
LOC442075	ENST00000326237	7.44e-06	-1.8387
MSH2	NM_000251	7.91e-09	-1.83854
MYO1H	NM_001101421	0.000183359	-1.8372
XPOT	NM_007235	0.000465155	-1.8371
SUV39H2	NM_024670	2.39e-07	-1.83703
LOC390561	ENST00000220188	2.57e-05	-1.83681
ADCY1	NM_021116	5.94e-08	-1.83603
SOAT1	NM_003101	9.66e-06	-1.83502
LOC100130511	XR_037355	1.1e-06	-1.8344
HMGXB4	NM_005487	1.59e-07	-1.83437
GPR125	NM_145290	2.09e-06	-1.83368
LOC388022	AK131040	7.72e-05	-1.83363
DHCR24	NM_014762	7.81e-07	-1.83114
FASN	NM_004104	2.98e-07	-1.83058
HIST2H2AA3	NM_003516	1.55e-05	-1.82984
PAICS	NM_001079525	1.48e-07	-1.82897
C21orf45	NM_018944	1.1e-05	-1.82846
MGC45800	NR_027107	4.18e-07	-1.82823
SEMA3E	NM_012431	7.69e-06	-1.82818
SMC1A	NM_006306	9.68e-09	-1.82813
PRDX1	NM_002574	1.01e-08	-1.82808
SLC43A3	NM_017611	4.46e-07	-1.8279
CDGAP	NM_020754	8.8e-06	-1.8266
SNORA61	NR_002987	3.08e-07	-1.82612
YEATS4	NM_006530	7.04e-08	-1.82594
DBF4B	NM_145663	6.14e-06	-1.82513
SCARA3	NM_016240	1.24e-05	-1.82484
GCA	NM_012198	1.58e-05	-1.8243
FAM89A	NM_198552	2.99e-06	-1.8239
SNORD27	NR_002563	6.9e-06	-1.823
C11orf24	NM_022338	1.06e-07	-1.82185
HOXD3	NM_006898	2.47e-06	-1.8216
CHPT1	NM_020244	5.58e-07	-1.82081
PAK1IP1	NM_017906	1.55e-06	-1.81959
CDR2	NM_001802	4.39e-06	-1.81951
ARL6IP6	NM_152522	4.93e-06	-1.81913
SUV39H1	NM_003173	9.04e-07	-1.81745
MLKL	NM_152649	2.6e-06	-1.8165
DCLRE1A	NM_014881	1.46e-06	-1.81584
SPA17	NM_017425	3.23e-06	-1.8158
TRAIP	NM_005879	2.33e-07	-1.81343
CAPN2	NM_001748	2.42e-05	-1.81325
SNRPA	NM_004596	2.63e-09	-1.81315
LOC100131581	AK092544	0.00248387	-1.81255
ATP1A1	NM_000701	3.06e-10	-1.81199
RPL39L	NM_052969	2.61e-05	-1.81108
GALM	NM_138801	3.03e-05	-1.81091
FN3KRP	NM_024619	1.98e-05	-1.81081
MTR	NM_000254	3.46e-07	-1.81055
FANCL	NM_001114636	2.51e-06	-1.81005
HIST1H4A	NM_003538	9.41e-06	-1.80901
POP7	NM_005837	4.83e-06	-1.80881
KIF4B	NM_001099293	0.000327233	-1.8085
CDKL1	NM_004196	5.86e-05	-1.80725
MC4R	NM_005912	0.00026802	-1.80684
TKT	NM_001135055	1.43e-06	-1.80674
OPN3	NM_014322	3.91e-06	-1.8061
ANP32B	NM_006401	5.48e-08	-1.80609
STK3	NM_006281	2.01e-06	-1.80559
RPA1	NM_002945	3.12e-07	-1.80489
HIST1H3A	NM_003529	0.000270261	-1.80339
DNAJC5G	NM_173650	7.61e-07	-1.80306
P4HA1	NM_000917	8.63e-07	-1.80265
SFMBT2	NM_001029880	3.56e-08	-1.80202
LOC388955	NR_003131	9.43e-06	-1.80153
FAM3C	NM_014888	3.11e-07	-1.80069
MRE11A	NM_005591	3.06e-06	-1.80049
DNMT1	NM_001130823	1.56e-07	-1.80008
PPIH	NM_006347	1.58e-06	-1.79971
DIAPH1	NM_005219	3.66e-07	-1.79678
ACOT13	NM_018473	0.00055216	-1.79541
GYG1	NM_004130	2.63e-06	-1.79531
DOC2B	NM_003585	1.9e-05	-1.79441
C12orf66	NM_152440	2.75e-07	-1.79332
SLC6A2	NM_001043	3.21e-05	-1.79326
RARG	NM_000966	1.29e-05	-1.79239
DDX39	NM_005804	8.48e-07	-1.7923
TAF5	NM_006951	6e-05	-1.7915
CUTC	NM_015960	1.65e-06	-1.79124
ST6GALNAC5	NM_030965	1.54e-07	-1.78985
HMGB2	NM_001130688	4.36e-07	-1.78926
PEG10	NM_015068	1.71e-06	-1.78638
NPM3	NM_006993	3.39e-05	-1.7853
HADH	NM_005327	5.83e-05	-1.78521
PTDSS1	NM_014754	1.11e-06	-1.78494
NUP155	NM_153485	4.75e-08	-1.78434
SMAD3	NM_005902	3.71e-09	-1.78325
CBS	NM_000071	7.09e-09	-1.78279
SNORD30	NR_002561	0.000393229	-1.78246
RFC1	NM_002913	7.65e-07	-1.781
DONSON	NM_017613	9e-05	-1.78099
UBE2S	NM_014501	1.2e-06	-1.77876
NANS	NM_018946	2.53e-06	-1.77871
HLTF	NM_003071	7.71e-06	-1.77751
TH	NM_199292	5.86e-08	-1.77667
ACYP1	NM_203488	0.000279542	-1.77601
XKR5	NM_207411	4.18e-06	-1.77568
POLR3K	NM_016310	4.98e-07	-1.77566
NPY	NM_000905	1.02e-05	-1.77476
GABRQ	NM_018558	6.33e-06	-1.77461
ECE1	NM_001397	8.42e-08	-1.77339
USP2	NM_004205	2.83e-05	-1.77336
LHX9	NM_020204	8.61e-05	-1.77121
P2RX5	NM_002561	8.81e-06	-1.77113
SCFD2	NM_152540	4.48e-07	-1.77009
BTG3	NM_001130914	1.07e-07	-1.76986
SNORA74A	NR_002915	2.66e-05	-1.7692
VIP	NM_003381	0.000174616	-1.76793
GALNT14	NM_024572	1.57e-06	-1.76746
TMEM41A	NM_080652	1.05e-07	-1.76642
IARS	NM_013417	8.96e-09	-1.76602
POLR1E	NM_022490	5.09e-05	-1.76534
ADCK2	NM_052853	7.86e-06	-1.76504
C3orf67	BC050317	7.25e-05	-1.76351
CAPN6	NM_014289	5.16e-07	-1.76313
C12orf75	NM_001145199	6.88e-06	-1.76304
IRS1	NM_005544	0.00150825	-1.76292
C1orf135	BC000209	2.24e-06	-1.76283
HRSP12	NM_005836	1.61e-05	-1.76216
FHOD1	NM_013241	1.43e-05	-1.76112
RUVBL2	NM_006666	4.4e-06	-1.76092
C3orf64	NM_173654	1.23e-05	-1.75945
ERO1L	NM_014584	1.05e-08	-1.75919
OAS3	NM_006187	5.77e-05	-1.75846
YARS	NM_003680	4.85e-06	-1.75821
TMEM194B	NM_001142645	1.84e-05	-1.75784
GLT25D2	NM_015101	2.77e-05	-1.75766
HEXB	NM_000521	6.97e-06	-1.75661
NUP205	NM_015135	5.33e-09	-1.75649
ERCC6L	NM_017669	5.26e-05	-1.75633
WIPF1	NM_003387	4.62e-07	-1.75511
CCND3	NM_001760	9.79e-06	-1.75505
SRPK1	NM_003137	8.78e-08	-1.7541
ADRA2C	NM_000683	6.43e-06	-1.75338
SNHG12	AF277181	2.53e-08	-1.75297
FAM35A	NM_019054	3.09e-10	-1.75207
TTC27	NM_017735	1.32e-05	-1.75147
SMYD3	NM_022743	1.49e-08	-1.75093
TOR3A	NM_022371	5e-06	-1.75015
IPO11	NM_016338	1.41e-07	-1.75011
LBH	NM_030915	8.38e-06	-1.74987
ACBD7	NM_001039844	1e-05	-1.7492
PSMG1	NM_003720	1.76e-06	-1.74882
SLC43A1	NM_003627	3.23e-07	-1.74872
RNF219	NM_024546	4.9e-06	-1.74862
SCML2	NM_006089	3.86e-06	-1.74835
C3orf57	NM_001040100	0.000122786	-1.74704
LPAR3	NM_012152	0.000868216	-1.7467
STON2	NM_033104	0.000175508	-1.74603
OSBPL3	NM_015550	2.14e-07	-1.74585
WDYHV1	NM_018024	1.63e-06	-1.74551
PCTK3	NM_212503	1.34e-06	-1.74508
ST3GAL4	NM_006278	1.03e-05	-1.74465
PAQR8	NM_133367	2.45e-05	-1.74393
CHD1L	NM_004284	8.79e-06	-1.74362
TBXAS1	NM_001130966	1.41e-05	-1.74324
PPARGC1A	NM_013261	0.000138356	-1.74224
GGA2	NM_015044	3.09e-07	-1.74208
GMPS	NM_003875	1.5e-07	-1.74094
DZIP1L	NM_173543	1.34e-05	-1.7405
PCGF6	NM_001011663	1.36e-06	-1.74045
SNORD28	NR_002562	1.16e-07	-1.73968
ME1	NM_002395	2.59e-07	-1.73763
KCNG1	NM_002237	3.58e-06	-1.73689
ST8SIA2	NM_006011	0.000305187	-1.73505
RNF26	NM_032015	4.36e-07	-1.73494
SLC37A4	NM_001467	5.12e-06	-1.73492
CEP70	NM_024491	4.83e-07	-1.73416
PHF7	NM_016483	2.21e-05	-1.73378
ARHGEF6	NM_004840	8.4e-05	-1.7337
HIST1H4B	NM_003544	0.00163644	-1.73319
TRAF3	NM_145725	3.07e-07	-1.73266
PPRC1	NM_015062	4.05e-09	-1.73251
PODXL	NM_001018111	1.69e-07	-1.73136
MRPL4	NM_146388	6.8e-06	-1.73072
HIST1H2BG	NM_003518	6.22e-05	-1.72995
DCK	NM_000788	5.95e-07	-1.72969
EXOSC8	NM_181503	4.29e-07	-1.72938
CD58	NR_026665	2.1e-05	-1.72927
FKBP4	NM_002014	4.03e-07	-1.72921
RELN	NM_005045	1.79e-08	-1.72906
ZYG11A	NM_001004339	3.44e-05	-1.72847
RUNX1T1	NM_175634	2.26e-08	-1.72843
SNORD25	NR_002565	0.000648391	-1.72837
SLC29A2	NM_001532	5.4e-07	-1.72729
MTFR1	NM_014637	8.86e-07	-1.72605
PCSK6	NM_002570	9.31e-06	-1.72462
GPN3	NM_016301	4.29e-06	-1.72455
DBI	NM_020548	5.35e-06	-1.72436
WDR67	NM_145647	0.000101052	-1.7241
FANCE	NM_021922	5.19e-06	-1.72402
MSH6	NM_000179	1.01e-06	-1.72308
HSD17B6	NM_003725	0.000248612	-1.72229
C5orf25	NM_198567	4.2e-06	-1.72195
TIFA	NM_052864	4.53e-05	-1.72106
SLK	NM_014720	1.32e-05	-1.72098
NKAIN1	NM_024522	8.43e-06	-1.72001
NARS2	NM_024678	5.09e-07	-1.71868
RNF168	NM_152617	5.81e-07	-1.71855
SOD1	NM_000454	8.86e-08	-1.71827
SNORA21	NR_002576	0.00420808	-1.71823
ALDH18A1	NM_002860	1.17e-06	-1.71767
ACAT1	NM_000019	2.55e-06	-1.71755
B3GNT5	NM_032047	0.000114131	-1.71695
STARD13	NM_178006	1.02e-06	-1.7169
LRRC34	NM_153353	1.28e-05	-1.71665
CCDC77	NM_032358	2.38e-06	-1.71659
CORO1A	NM_007074	3.42e-06	-1.71649
KIF16B	NM_024704	1.7e-06	-1.71592
PLTP	NM_006227	1.06e-06	-1.71553
TUBGCP4	NM_014444	4.57e-08	-1.71491
ACD	NM_001082486	4.13e-05	-1.71427
PPIL5	NM_152329	6.37e-10	-1.71249
HAUS2	NM_018097	3.11e-05	-1.71162
RPL22L1	NM_001099645	1.17e-05	-1.71136
LOC100129492	XM_001725324	0.00140299	-1.71076
PNPT1	NM_033109	0.000145434	-1.71055
GPR156	NM_153002	0.000185219	-1.71034
SRM	NM_003132	2.88e-06	-1.71002
ARHGAP19	NM_032900	5.86e-06	-1.70998
PPP1R16B	NM_015568	1.32e-07	-1.70935
USP37	NM_020935	9.33e-10	-1.70924
NUP153	NM_005124	1.61e-09	-1.70915
TFRC	NM_003234	1.33e-05	-1.70846
ENO1	NM_001428	1.36e-08	-1.70641
SUCLG2	NM_003848	0.000253447	-1.70469
SH3PXD2B	NM_001017995	2.61e-05	-1.70384
HPRT1	NM_000194	6.5e-06	-1.7032
COX7B	NM_001866	2.92e-05	-1.70301
DUSP16	NM_030640	2.8e-07	-1.70254
EGLN3	NM_022073	1.17e-07	-1.70139
CASP8AP2	NM_012115	6.45e-06	-1.70119
SELI	NM_033505	7.19e-08	-1.70072
NASP	NM_172164	4.94e-06	-1.7001
FBXO17	NM_024907	3.24e-06	-1.69963
RDM1	NM_145654	2.45e-05	-1.69936
SNORD78	NR_003944	1.84e-07	-1.69918
FBXO36	NM_174899	0.000570898	-1.69905
PRPS1	NM_002764	3.22e-07	-1.69901
SLC16A6	NM_004694	7.82e-06	-1.69882
FANCG	NM_004629	2.5e-07	-1.69876
HIST1H2BL	NM_003519	0.00187021	-1.6985
SFRP1	NM_003012	8.51e-05	-1.6984
RHBDD1	NM_032276	3.34e-05	-1.69831
TDRD1	NM_198795	1.02e-07	-1.69824
SNORD20	NR_002908	0.000264086	-1.69735
FANCM	NM_020937	6.78e-05	-1.69717
IGFBP4	NM_001552	6.71e-07	-1.69525
C1orf126	NR_027136	4.11e-05	-1.69497
CCDC102B	NM_001093729	5.79e-05	-1.69471
PPARGC1B	NM_133263	8.57e-07	-1.6941
ZNF726	BC046415	0.00087223	-1.69365
PIK3AP1	NM_152309	2.08e-06	-1.69356
FLNC	NM_001458	6.59e-06	-1.69271
INSIG1	NM_198336	4.75e-06	-1.69237
ADAT2	NM_182503	0.000141819	-1.69142
MFAP3L	NM_021647	1.99e-05	-1.69141
G2E3	NM_017769	8.68e-08	-1.69115
IL6ST	NM_002184	7.16e-08	-1.6909
ZNF423	NM_015069	2.68e-05	-1.69043
TUBB6	NM_032525	6.76e-07	-1.69031
GGCT	NM_024051	4.29e-05	-1.69023
DEPDC7	NM_001077242	0.00046613	-1.68979
TMTC1	NM_175861	4.93e-05	-1.68966
MAP3K5	NM_005923	0.00063897	-1.68815
DHTKD1	NM_018706	5.84e-09	-1.6881
CDC42EP4	NM_012121	3.21e-06	-1.68792
UTP20	NM_014503	4.63e-08	-1.6876
KIAA0146	AK301677	6.45e-06	-1.68753
PIGW	NM_178517	6.45e-05	-1.68642
SC4MOL	NM_006745	1.1e-06	-1.68626
SILV	NM_006928	7.21e-05	-1.68581
LOC100132728	XM_001719378	1.35e-06	-1.6857
SLC47A1	NM_018242	0.000709688	-1.68477
RAB23	NM_016277	0.000161747	-1.68476
HOXD9	NM_014213	7.42e-06	-1.68368
BASP1	NM_006317	1.28e-07	-1.68312
SLC25A1	NM_005984	8.87e-08	-1.68235
RAD51C	NM_058216	5.75e-08	-1.68226
S100A11	NM_005620	8.95e-05	-1.68222
GLO1	NM_006708	1.14e-09	-1.68206
ARSK	NM_198150	2.62e-05	-1.68131
GFPT2	NM_005110	0.000101763	-1.68072
KIAA0020	NM_014878	4.13e-07	-1.68068
FBL	NM_001436	5.76e-08	-1.67999
MCM9	NM_153255	2.58e-05	-1.6798
KIF24	NM_194313	0.000230893	-1.67815
C12orf32	NR_027363	2.82e-05	-1.67774
SLC4A7	NM_003615	1.54e-05	-1.67714
PNPLA3	NM_025225	0.000393709	-1.67585
TEX2	NM_018469	7.26e-07	-1.67564
LDLR	NM_000527	5.91e-07	-1.67542
ODF2	NM_002540	5.58e-08	-1.67512
GLUD1	NM_005271	1.29e-09	-1.67387
DEPDC4	NM_152317	2.21e-05	-1.67315
GATM	NM_001482	0.00023131	-1.6729
LARP2	NM_018078	8.32e-05	-1.67171
TBC1D2B	NM_144572	1.1e-06	-1.67171
C1QBP	NM_001212	2.1e-07	-1.67155
C16orf73	NM_152764	0.00103686	-1.67048
PRKCH	NM_006255	1.11e-05	-1.6704
MPP6	NM_016447	9.77e-06	-1.67019
ADSS	NM_001126	2.22e-05	-1.66954
ZWILCH	NR_003105	7.96e-07	-1.66951
FIGN	NM_018086	5.87e-05	-1.66943
KCNH4	NM_012285	0.000343637	-1.66922
LRRC59	NM_018509	1.22e-06	-1.66905
C1S	NM_201442	0.000431332	-1.66898
SNORD26	NR_002564	1.36e-06	-1.6687
FLNB	NM_001457	1.24e-06	-1.66857
NUDCD1	NM_001128211	3.79e-05	-1.66848
CAMKV	NM_024046	6.03e-07	-1.6683
LMO3	NM_018640	0.000697652	-1.6678
RUVBL1	NM_003707	5.94e-08	-1.66769
APLP2	NM_001642	1.52e-08	-1.6666
DCXR	NM_016286	6.81e-06	-1.6666
SLC25A30	NM_001010875	0.000211896	-1.66657
SRGAP2	NM_015326	2.15e-06	-1.66638
CDK5RAP2	NM_018249	2.62e-06	-1.66598
KIAA1274	NM_014431	8.73e-05	-1.66585
CMBL	NM_138809	1.09e-06	-1.66469
GAFA3	AF220235	0.000377921	-1.66464
CEP110	NM_007018	5.9e-05	-1.66461
DTYMK	NM_012145	1.73e-06	-1.66457
C16orf75	BC039361	1.09e-05	-1.66405
EXOSC9	NM_001034194	8.76e-07	-1.66376
INCENP	NM_001040694	4.24e-05	-1.66337
DNAJC9	NM_015190	2.15e-08	-1.66332
CORO1C	NM_014325	2.24e-09	-1.66289
GTF3A	NM_002097	1.58e-06	-1.66268
MMP16	AL136588	5.05e-05	-1.66251
CTH	NM_001902	0.000162008	-1.66225
SDCCAG3	NM_001039707	1.39e-06	-1.66179
CACYBP	NM_014412	3.01e-07	-1.66125
PRPS2	NM_001039091	2.95e-07	-1.6604
KIAA0664	NM_015229	1.65e-06	-1.65763
SETD8	NM_020382	1.67e-09	-1.65664
CDH24	NM_022478	6.43e-07	-1.65659
HSPE1	NM_002157	0.00218375	-1.65657
DARS2	NM_018122	5.56e-08	-1.65609
DLAT	NM_001931	3.98e-06	-1.65449
NARG1	NM_057175	1.14e-05	-1.65391
ELOVL1	NM_022821	3.88e-05	-1.65356
DHRS11	NM_024308	3.19e-06	-1.65282
PIK3CB	NM_006219	3.54e-05	-1.6527
RRAS	NM_006270	7.06e-07	-1.65216
GAB2	NM_080491	4.13e-06	-1.65206
EIF2S2	NM_003908	7.64e-05	-1.65144
PRIMA1	NM_178013	6.99e-06	-1.65117
RASA3	NM_007368	3.63e-06	-1.65116
C21orf58	NM_058180	2.63e-05	-1.65103
HTR6	NM_000871	5.27e-05	-1.65047
FEN1	NM_004111	1.63e-05	-1.64996
SERBP1	NM_001018067	0.000294908	-1.64959
NUP85	NM_024844	7.46e-06	-1.64945
NANOS1	NM_199461	6.86e-07	-1.64782
CENPO	NM_024322	1.34e-05	-1.64751
IDH1	NM_005896	3.4e-07	-1.64659
UCHL5	NM_015984	5.58e-07	-1.64624
HOXC11	NM_014212	5.57e-05	-1.64623
PLOD3	NM_001084	4.77e-08	-1.64559
C20orf26	BC028708	4.64e-05	-1.64548
ZNF486	NM_052852	3.63e-05	-1.64543
KIAA1430	NM_020827	0.000115403	-1.64526
RAC3	NM_005052	2.34e-07	-1.64512
NAV2	NM_182964	9.3e-05	-1.64503
CCT5	NM_012073	6.18e-09	-1.64486
L2HGDH	NM_024884	4.46e-06	-1.64378
HOMER1	NM_004272	0.000457145	-1.64293
IMPDH2	NM_000884	4.79e-07	-1.6416
PIF1	NM_025049	5.77e-06	-1.64122
WDR34	NM_052844	1.24e-05	-1.64034
ISL1	NM_002202	1.7e-07	-1.64029
EPHB4	NM_004444	2.94e-05	-1.64003
PIGN	NM_176787	8.01e-05	-1.63911
GRPEL1	NM_025196	9.75e-06	-1.63614
HSD11B2	NM_000196	7.36e-05	-1.63584
FAM114A1	BC040452	0.00020964	-1.63569
GNL3	NM_206825	9.9e-08	-1.63536
LOC100132346	ENST00000406997	9.13e-05	-1.63234
GJC1	NM_005497	1.66e-06	-1.63157
GSTM4	NM_000850	0.000132784	-1.63144
ACAA2	NM_006111	9.32e-06	-1.63118
FBXO43	NM_001077528	0.000174933	-1.63016
SLC16A1	NM_003051	4.42e-05	-1.62865
LMNB2	NM_032737	5.08e-07	-1.62797
IDI1	NM_004508	0.00690337	-1.62692
LIN7A	NM_004664	3.97e-06	-1.62624
ADAMTS7	NM_014272	1.95e-05	-1.62611
NDUFAF4	NM_014165	2.14e-07	-1.62522
CLCC1	NM_001048210	4.85e-07	-1.62448
HOXD13	NM_000523	0.000114227	-1.62368
FAM129B	NM_022833	1.96e-05	-1.62348
HDLBP	NM_005336	0.000134491	-1.62346
RCTPI1	XM_001725700	0.00107543	-1.62334
SMYD4	NM_052928	8.3e-08	-1.62334
C9orf40	NM_017998	5.1e-06	-1.62332
PLOD1	NM_000302	1.24e-05	-1.61965
DRD2	NM_000795	7.9e-08	-1.61963
SNORD4A	NR_000010	7.87e-05	-1.6195
SUPT16H	NM_007192	6.06e-07	-1.61929
C12orf24	NM_013300	1.41e-06	-1.61909
PELI1	NM_020651	2.04e-06	-1.61818
NFS1	NM_021100	1.17e-07	-1.61746
BCS1L	NM_004328	4.81e-07	-1.61722
NHP2L1	NM_005008	4.9e-05	-1.61656
PGAM5	NM_138575	3.77e-08	-1.61614
CHCHD6	NM_032343	1.54e-07	-1.61575
SNAI1	NM_005985	1e-05	-1.61548
TIMM9	NM_012460	0.000158489	-1.61539
RFX2	NM_000635	8.16e-07	-1.61516
ALDH1B1	NM_000692	1.47e-05	-1.61449
GNG12	NM_018841	4.43e-06	-1.61403
UXS1	NM_025076	1.8e-06	-1.61398
TMEM116	NM_138341	7.85e-07	-1.6135
CARM1	NM_199141	3.76e-08	-1.61261
CHTF18	NM_022092	9.85e-09	-1.61237
PWP2	NM_005049	3.12e-07	-1.61203
ODC1	NM_002539	1.52e-06	-1.61084
CCNE1	NM_001238	0.000108156	-1.6096
SULF2	NM_018837	7.76e-08	-1.60854
HSPA14	NM_016299	1.42e-05	-1.60719
CD55	NM_001114752	1.48e-05	-1.60637
TTLL4	NM_014640	1.24e-07	-1.606
RHEBL1	NM_144593	1.59e-05	-1.60585
RHOU	NM_021205	4.89e-06	-1.60522
ADAMTS4	NM_005099	7.32e-05	-1.60496
ZNF443	NM_005815	0.000634594	-1.6049
IDH2	NM_002168	4.67e-07	-1.60479
JAG2	NM_002226	2.14e-05	-1.6046
CEP72	NM_018140	3.5e-08	-1.6041
BDNF	NM_170732	0.00277015	-1.6034
RRP1B	NM_015056	1.11e-06	-1.60332
AHNAK2	NM_138420	0.000338666	-1.60254
UBE2D1	NM_003338	7.06e-06	-1.60253
MIPEP	NM_005932	4.25e-06	-1.60226
C17orf49	NM_001142798	7.85e-06	-1.60194
RAD51L1	NM_002877	1.89e-05	-1.60188
MRTO4	NM_016183	0.000116909	-1.60027
NCRNA00153	NM_018474	1.5e-05	-1.59969
MSN	NM_002444	3.47e-06	-1.59962
GOLSYN	NM_001099750	2.26e-05	-1.59944
CLIC1	NM_001288	2.23e-05	-1.59898
C6orf182	NM_001083535	4.63e-06	-1.59895
GPI	NM_000175	2.22e-07	-1.59874
LOC85391	NR_003125	5.78e-05	-1.59832
EIF2B3	NM_020365	1.84e-05	-1.59807
CTPS	NM_001905	1.93e-08	-1.59787
XPO4	NM_022459	2.67e-07	-1.59759
DLK1	NM_003836	1.55e-08	-1.59735
FBXO4	NM_012176	0.000347785	-1.5968
XPO1	NM_003400	4.31e-05	-1.59672
TBRG4	NM_004749	1.11e-06	-1.59671
WDR51A	NM_015426	0.0010354	-1.59578
SLC44A1	NM_080546	8.76e-06	-1.59568
RSU1	NM_012425	3.91e-06	-1.59539
ACVRL1	NM_000020	0.000200547	-1.59538
SHISA3	NM_001080505	0.000284432	-1.59523
HSPD1	NM_002156	8.76e-06	-1.59502
EZH2	NM_004456	1.61e-06	-1.59501
SESTD1	NM_178123	0.000109198	-1.59477
HIST1H2AI	NM_003509	0.000320638	-1.59421
GSR	NM_000637	1.44e-06	-1.5942
C7orf67	NM_032222	4.94e-06	-1.59405
PLA2G3	NM_015715	3.88e-06	-1.59396
ATL3	NM_015459	8.61e-06	-1.59364
FXN	NM_000144	0.00152113	-1.59329
RNF175	NM_173662	4.3e-06	-1.59328
CYB5A	NM_148923	1e-06	-1.5926
LONRF2	NM_198461	2.58e-05	-1.59179
ASB13	NM_024701	9.36e-05	-1.59178
SLC39A14	NM_001128431	2.56e-06	-1.59144
PSMC3IP	NM_016556	0.000363332	-1.59085
PDP2	NM_020786	9.13e-08	-1.59081
TLE4	NM_007005	8.3e-08	-1.59075
LAMC1	NM_002293	6.47e-07	-1.59062
KIAA0586	NM_014749	2.65e-07	-1.58953
ADD3	NM_016824	3.49e-07	-1.58943
HN1L	NM_144570	4.77e-07	-1.58914
ENDOG	NM_004435	0.000592101	-1.58879
KANK2	NM_015493	1.69e-06	-1.58855
OGFOD1	NM_018233	7.47e-06	-1.58842
FAM20C	NM_020223	0.00623285	-1.58771
PWP1	NM_007062	1.75e-06	-1.5875
HSD17B13	NM_178135	0.000377132	-1.58712
GOLIM4	NM_014498	1.61e-06	-1.58676
PFAS	NM_012393	1.23e-06	-1.58674
FDFT1	NM_004462	4.63e-06	-1.58669
MDH2	NM_005918	2.66e-07	-1.58662
MLLT3	NM_004529	6.77e-06	-1.58644
OSBPL6	NM_032523	0.00225586	-1.58624
CALD1	NM_033138	4.81e-05	-1.58613
FAM108C1	NM_021214	3.57e-05	-1.58576
SLCO3A1	NM_013272	1.9e-07	-1.58529
QTRTD1	NM_024638	0.00173106	-1.58456
HIST1H2BC	NM_003526	0.00458507	-1.5838
GNPNAT1	NM_198066	9.64e-06	-1.58375
SLC3A2	NM_001012661	3.3e-06	-1.58364
RD3	NM_183059	5.58e-05	-1.58264
HIST1H3D	NM_003530	0.00106032	-1.5822
PTPDC1	NM_152422	0.00238089	-1.58201
ENTPD5	NM_001249	5.08e-06	-1.58188
RBMS3	NM_001003793	1.61e-07	-1.5816
FLJ44635	AY572224	4.26e-06	-1.58109
TSR1	NM_018128	1.32e-05	-1.58072
FAM101B	NM_182705	1.46e-06	-1.58039
LAMB1	NM_002291	5.06e-07	-1.57975
SDC1	NM_001006946	3.84e-06	-1.57928
SNORA1	NR_003026	9.4e-05	-1.57899
PAPSS2	NM_004670	5.48e-05	-1.57855
LMAN1	NM_005570	3.34e-06	-1.57826
TMSB15A	NM_021992	0.0011688	-1.57821
PEA15	NM_003768	5.76e-07	-1.57739
WDR51B	NM_172240	2.18e-08	-1.57694
DERA	NM_015954	2.83e-05	-1.57601
RAB38	NM_022337	8.49e-05	-1.57589
GPR180	NM_180989	3.29e-06	-1.5754
GPR158	NM_020752	2.06e-05	-1.57522
NDUFA2	NM_002488	2.93e-05	-1.5745
HIATL1	NM_032558	1.19e-06	-1.57413
NUDCD2	NM_145266	0.00123931	-1.57413
ALKBH2	NM_001145374	0.000160554	-1.57409
NRARP	NM_001004354	4.7e-07	-1.57384
RCC1	NM_001048194	1.63e-05	-1.5738
CRYZ	NM_001130042	1.58e-07	-1.573
SNORD5	NR_003033	0.000228943	-1.57228
NIPSNAP3A	NM_015469	3.19e-06	-1.57212
KCNIP4	NM_147182	0.000314666	-1.57191
CCT4	NM_006430	1.16e-07	-1.57141
PPA1	NM_021129	6.64e-05	-1.57112
ASPN	NM_017680	0.000681956	-1.57103
FLJ36116	AK093435	0.000172621	-1.56991
CSPG4	NM_001897	7.79e-05	-1.56984
STOML2	NM_013442	1.08e-05	-1.56968
EMG1	NM_006331	0.00029231	-1.56938
LOC728220	ENST00000391570	7.38e-05	-1.56903
RAB7L1	NM_003929	8.16e-08	-1.56884
HIST1H1E	NM_005321	1.76e-08	-1.56765
TMEM31	NM_182541	0.00528889	-1.56749
FARP1	NM_005766	9.65e-08	-1.56599
PYCR1	NM_006907	1.6e-05	-1.56584
PON2	NM_000305	1.28e-06	-1.5655
SLC29A1	NM_001078175	1.3e-06	-1.56546
DKC1	NM_001363	8.83e-06	-1.56416
TXNDC12	NM_015913	1.47e-06	-1.564
PRELID2	NM_182960	8.02e-05	-1.5639
PARP4	NM_006437	4.4e-06	-1.56364
CDKN2C	NM_001262	0.00613261	-1.56346
WHAMML1	NR_003521	9.38e-06	-1.5633
PRDX4	NM_006406	1.2e-05	-1.56307
DDB2	NM_000107	1.34e-05	-1.56259
B4GALNT1	NM_001478	8.82e-08	-1.56233
SMCHD1	NM_015295	9.64e-06	-1.56134
SLC27A2	NM_003645	0.000874934	-1.56092
ZBTB24	NM_014797	6.17e-06	-1.56068
TRIM59	NM_173084	4.63e-05	-1.55918
SNRNP25	NM_024571	1.28e-05	-1.55908
NFKB1	NM_003998	5.33e-07	-1.55882
ITPRIPL1	NM_178495	0.00397548	-1.55792
LSM3	NM_014463	1.57e-05	-1.55789
CCNG1	NM_004060	2.52e-07	-1.55782
SLC7A1	NM_003045	3.09e-08	-1.55775
FDPSL2A	NR_003262	8.95e-06	-1.5577
BTBD3	NM_014962	4.4e-05	-1.55706
CYCS	NM_018947	8.72e-05	-1.55692
FAM161A	NM_032180	0.00121103	-1.55677
ACTN2	NM_001103	0.000400139	-1.55672
MSI1	NM_002442	2.7e-05	-1.55665
BOLA3	NM_212552	2.55e-05	-1.55648
AP1S3	NM_001039569	8.37e-05	-1.5564
SLC25A32	NM_030780	3.99e-06	-1.55619
WDR36	NM_139281	1.43e-07	-1.55619
SRrp35	NM_080743	2.14e-05	-1.55603
CAMK1D	NM_153498	1.59e-08	-1.55461
PARK2	NM_004562	0.000134998	-1.55413
FAM124A	BC051771	0.00031971	-1.55391
TARS	NM_152295	4.7e-07	-1.55354
PDE10A	NM_006661	0.000723221	-1.55345
SLC12A8	NM_024628	6.97e-07	-1.55304
MRPL18	NM_014161	0.000431126	-1.55272
NRCAM	NM_001037132	8.27e-07	-1.55259
RAD23A	NM_005053	3.99e-06	-1.55245
RASSF3	NM_178169	0.00030136	-1.55243
WDR43	NM_015131	2.46e-07	-1.5522
SMARCD2	NM_001098426	3.23e-06	-1.55167
MRM1	NM_024864	9e-05	-1.55136
KIAA1486	NM_020864	3.16e-05	-1.55101
KCNAB3	NM_004732	0.00150837	-1.55085
LSM2	NM_021177	0.000290612	-1.5506
C21orf63	NM_058187	0.000112859	-1.55046
NHSL2	NM_001013627	0.000153716	-1.55046
SSRP1	NM_003146	1.47e-07	-1.54974
DNPEP	NM_012100	3.24e-07	-1.54909
ZC3H12C	NM_033390	2.45e-05	-1.54903
IL12A	NM_000882	0.0020586	-1.54883
SFXN4	NM_213649	5.18e-06	-1.54787
VRK2	NM_006296	0.00110694	-1.54778
JTV1	NM_006303	1.98e-07	-1.54744
CALHM2	NM_015916	6.32e-06	-1.54663
EAF2	NM_018456	1.07e-06	-1.54661
DPY19L2P2	NR_003561	0.000626111	-1.54547
CKAP2	NM_018204	1.06e-05	-1.54538
SNORD45C	NR_003042	3.42e-05	-1.54514
NT5M	NM_020201	7.64e-05	-1.54452
GOT1	NM_002079	1.09e-06	-1.54442
DDT	NM_001355	0.000560861	-1.54441
NUFIP1	NM_012345	4.55e-05	-1.54418
AHNAK	NM_001620	9.12e-09	-1.54396
TMSB10	NM_021103	1.04e-06	-1.54385
LMNA	NM_170707	3.23e-07	-1.54358
FIGF	NM_004469	0.000273867	-1.5435
TOP1MT	NM_052963	4.65e-05	-1.54326
SP5	AB096175	6.9e-05	-1.54152
POLS	NM_006999	2.85e-06	-1.54083
SNORD15A	NR_000005	0.000508148	-1.54081
SLC25A33	NM_032315	3.23e-06	-1.5407
ME2	NM_002396	4.79e-06	-1.54063
HEATR2	NM_017802	7.97e-07	-1.54057
CABYR	NM_012189	1.36e-06	-1.54046
NPR1	NM_000906	0.000130213	-1.54042
B4GALT1	NM_001497	0.00096243	-1.54035
PHTF2	NM_001127358	2.49e-06	-1.54035
HIST1H4L	NM_003546	0.00323917	-1.54022
UBR7	NM_175748	3.37e-05	-1.54006
NMT2	NM_004808	1.49e-05	-1.54001
MDK	NM_001012334	1.55e-05	-1.53993
SEPT10	NM_144710	0.00655566	-1.53986
SF3A3	NM_006802	1.41e-07	-1.53966
DDX47	NM_016355	8e-06	-1.53954
LPPR4	NM_014839	0.000212675	-1.53938
MSH4	NM_002440	0.000351994	-1.53892
TMEM63A	NM_014698	0.000109299	-1.53874
ELOVL5	NM_021814	3.76e-05	-1.53818
REEP6	NM_138393	5.01e-05	-1.53801
KATNA1	NM_007044	1.04e-07	-1.53792
IDE	NM_004969	1.75e-06	-1.53759
CTDSPL2	NM_016396	5.17e-08	-1.53682
EIF2S1	NM_004094	1.6e-07	-1.53679
UTP15	NM_032175	3.5e-05	-1.53658
MAP3K1	NM_005921	1.74e-06	-1.53651
NOP16	NM_016391	7.97e-05	-1.53612
LONP1	NM_004793	1.99e-05	-1.53569
SLC25A10	NM_012140	4.52e-06	-1.53567
UQCRH	NM_006004	1.17e-06	-1.53541
XYLB	NM_005108	1.92e-07	-1.53469
ASPH	NM_004318	3.27e-05	-1.53456
PARD3	NM_019619	0.000177232	-1.53439
CYTH3	NM_004227	6.79e-06	-1.53436
TFDP1	NR_026580	2.66e-06	-1.53409
RPP40	NM_006638	8.83e-06	-1.53285
ACSL3	NM_004457	3.02e-07	-1.5321
UAP1	NM_003115	0.000491721	-1.53204
RRS1	NM_015169	3.83e-06	-1.53089
NCL	NM_005381	5.99e-07	-1.53079
SDHB	NM_003000	1.47e-05	-1.53007
TMED5	NM_016040	0.000111145	-1.52949
JAG1	NM_000214	6.19e-05	-1.52915
SFI1	NM_001007467	5.33e-05	-1.5289
ADAM11	NM_002390	1.05e-05	-1.52889
SNTB2	NM_006750	4.93e-07	-1.52888
MOGAT1	NM_058165	0.000589521	-1.52813
CCRN4L	NM_012118	2.63e-05	-1.52788
EBNA1BP2	NM_006824	0.000147699	-1.52737
PARD6G	NM_032510	0.000284697	-1.52723
C18orf55	NM_014177	0.00092692	-1.52707
TMEM18	NM_152834	2.99e-06	-1.5267
RPA2	NM_002946	8.89e-05	-1.52663
ANKRD27	NM_032139	1.78e-05	-1.52613
MVD	NM_002461	3.48e-05	-1.52551
PCYT2	NM_002861	1.43e-05	-1.52486
PLXNC1	NM_005761	0.000661279	-1.52485
PIR	NM_003662	0.000206457	-1.52484
C19orf40	NM_152266	9.44e-05	-1.5248
GRID2	NM_001510	0.00413152	-1.52468
ANXA11	NM_145869	2.31e-07	-1.52403
HMGCR	NM_000859	2.81e-05	-1.52377
ROCK2	NM_004850	4.94e-06	-1.5235
RP11-251J8.3	ENST00000239854	0.0066741	-1.52277
SLC39A10	NM_001127257	3.19e-07	-1.52176
MAD2L2	NM_001127325	7.94e-06	-1.52168
TM4SF4	NM_004617	0.000436911	-1.52159
RRP12	NM_015179	3.05e-07	-1.52115
MORC4	NM_024657	4.29e-09	-1.52094
FH	NM_000143	0.000261851	-1.51989
MYBBP1A	NM_014520	9.57e-06	-1.51959
MMAB	NM_052845	8.47e-06	-1.51956
AARS	NM_001605	3.66e-07	-1.51887
ZC3HAV1L	NM_080660	0.000174079	-1.51882
SNORD38B	NR_001457	0.00104349	-1.5184
THOC6	NM_024339	1.49e-05	-1.51835
CCDC74A	NM_138770	1.87e-05	-1.51801
SCLY	NM_016510	4.14e-07	-1.51796
URB2	NM_014777	0.000117233	-1.51782
SNRPD1	NM_006938	0.000436059	-1.51781
ID3	NM_002167	0.00208189	-1.51757
LOC645870	XM_001719845	3.03e-05	-1.51753
POLR2H	NM_006232	6.41e-07	-1.51691
PDE2A	NM_002599	7.15e-05	-1.51642
TBCD	NM_005993	1.3e-06	-1.51573
NAT10	NM_024662	4.11e-07	-1.51549
CTSL1	NM_001912	0.00396139	-1.51532
USP39	NM_006590	1.16e-06	-1.51511
POP5	NM_015918	0.00028519	-1.51495
NFIL3	NM_005384	0.0038342	-1.51472
CRYL1	NM_015974	0.000135409	-1.51464
ARL9	NM_206919	3.39e-05	-1.51458
DYM	NM_017653	6.6e-07	-1.51456
TRIM47	NM_033452	8.89e-05	-1.51455
TSPAN11	NM_001080509	5.22e-06	-1.51438
LOC100129726	NR_027251	8.36e-07	-1.51423
ATG4C	NM_032852	1.26e-05	-1.51342
PTGR1	NM_001146108	0.000166861	-1.51331
TIMM50	NM_001001563	3.03e-06	-1.5124
WDR3	NM_006784	3.61e-05	-1.51229
RARB	NM_000965	4.99e-06	-1.51226
SMC6	NM_001142286	9.68e-05	-1.51185
EEF1E1	NM_004280	0.00850862	-1.51184
SOX2	NM_003106	0.00173396	-1.51181
HSPG2	NM_005529	1.62e-07	-1.5118
LOC728264	NR_027180	0.000246515	-1.51165
HIST1H4J	NM_021968	0.00230957	-1.51128
PRELID1	NM_013237	3.74e-05	-1.51097
MED12L	NM_053002	1e-05	-1.50959
BOC	NM_033254	0.000621725	-1.50943
FAM62A	NM_015292	7.64e-05	-1.50912
DNTTIP2	NM_014597	3.42e-06	-1.50899
SDC4	NM_002999	2.15e-06	-1.50892
LRP4	NM_002334	7.04e-05	-1.50879
SORCS2	NM_020777	1.24e-05	-1.50873
PRDX6	NM_004905	0.00121917	-1.50859
NSDHL	NM_015922	6.83e-05	-1.50832
VWCE	NM_152718	9.38e-05	-1.50832
CCDC90A	NM_001031713	8.53e-06	-1.50829
FBXO34	NM_017943	0.000283171	-1.50774
ANKH	NM_054027	3.06e-07	-1.50767
PLCB3	NM_000932	8.02e-06	-1.50763
BATF3	NM_018664	4.92e-06	-1.50759
ABCB6	NM_005689	5.8e-05	-1.50741
SNORD42A	NR_000014	0.00911398	-1.50737
LOC652904	ENST00000378958	5.01e-05	-1.50703
PLS1	NM_001145319	1.41e-05	-1.50669
NEDD4	NM_006154	4.82e-05	-1.50667
SSB	NM_003142	0.000163785	-1.50629
CHRAC1	NM_017444	6.73e-08	-1.50625
RCN3	NM_020650	0.000561025	-1.50624
WWC1	NM_015238	1.69e-05	-1.50624
LAYN	NM_178834	0.000602567	-1.50599
PPARG	NM_138712	1.8e-06	-1.50582
PINX1	NM_017884	5.73e-06	-1.50517
FAT1	NM_005245	0.00020277	-1.50472
KLF7	NM_003709	2.18e-07	-1.50454
LOC401097	ENST00000326474	0.000334555	-1.50366
DDX31	NM_022779	0.000283486	-1.50352
GAS6	NM_000820	0.000106978	-1.50275
USP25	NM_013396	1.87e-06	-1.5027
BTBD11	NM_001018072	2.31e-06	-1.50244
HDDC3	NM_198527	3.49e-05	-1.50232
PLAUR	NM_002659	3.06e-05	-1.5023
ITGA2	NM_002203	0.00709322	-1.50186
SAE1	NR_027280	2.51e-06	-1.50186
PRRG1	NM_000950	8.02e-06	-1.50139
TEAD4	NM_003213	5.3e-07	-1.50126
DCBLD1	NM_173674	5.32e-06	-1.50119
EXOSC2	NM_014285	1.22e-08	-1.50084
NPC2	NM_006432	1.74e-05	-1.50083
BCL9L	NM_182557	0.00013118	1.50006
SGIP1	NM_032291	6.62e-05	1.50053
EYA4	NM_004100	0.000355416	1.50062
HIST1H2AC	NM_003512	0.00341808	1.50112
VPS41	NM_014396	1.92e-06	1.5019
HMX3	NM_001105574	0.000105909	1.50219
KCND2	NM_012281	0.00346273	1.50255
YTHDC2	NM_022828	8.98e-07	1.50263
C3orf52	NM_024616	0.000342933	1.50333
CHST11	NM_018413	0.00142603	1.50391
SUPT6H	NM_003170	9.01e-06	1.50457
KIF1B	NM_015074	3.62e-08	1.5051
PHF8	NM_015107	0.000143155	1.5051
RAB30	NM_014488	2.62e-05	1.50648
ORC4L	NM_002552	7.19e-05	1.50697
APPBP2	NM_006380	2.29e-05	1.50733
ARID4A	NM_002892	0.000191127	1.50769
PTPRN	NM_002846	1.81e-06	1.50821
SPIN3	NR_027139	3.6e-06	1.50823
EFHA2	NM_181723	0.000329108	1.50909
MICAL1	NM_022765	1.23e-06	1.51015
B3GALNT1	NM_001038628	0.00011529	1.51025
OPTN	NM_001008211	0.000157993	1.51042
DUSP26	NM_024025	2.72e-06	1.51056
ADRBK2	NM_005160	2.46e-05	1.51059
TRAF6	NM_145803	4.45e-06	1.5128
ERBB4	NM_005235	2.66e-06	1.51288
KLRC2	NM_002260	0.00131457	1.51309
SPATA20	NM_022827	1.89e-05	1.51358
IGSF9B	NM_014987	0.000122106	1.5145
GRASP	NM_181711	5.15e-05	1.51504
SLC10A5	NM_001010893	0.000610368	1.51552
ARID1B	NM_020732	0.000620088	1.51589
JMY	NM_152405	2.23e-06	1.51714
ACBD5	NM_145698	1.62e-05	1.51745
JMJD5	NM_001145348	0.000179413	1.5178
NECAP1	NR_024260	2.7e-06	1.51861
FLJ45340	NR_024368	1.63e-05	1.51895
AP1GBP1	NM_007247	6.36e-05	1.51908
GNG2	NM_053064	4.21e-05	1.51919
TAS2R50	NM_176890	0.000223487	1.51947
SEPT3	NM_019106	3.93e-07	1.51998
EYS	NM_001142800	6.11e-05	1.52052
KLHL28	NM_017658	8.03e-05	1.52076
NUDT4	uc001tcn.1	0.000539908	1.52113
FLJ11710	AK021772	0.000239478	1.52207
MCCC1	NM_020166	2.08e-05	1.52273
PLCB1	NM_182734	5.46e-06	1.52339
CLU	NM_001831	3.64e-05	1.52372
ZNF254	NM_203282	1.1e-06	1.52401
ZDHHC11	NM_024786	0.00172187	1.52495
SLC4A8	NM_001039960	3.47e-05	1.52602
LOC554203	BC029480	0.00651264	1.52623
CIR	NM_004882	9.79e-05	1.52733
ZMYM5	NM_001039650	4.69e-05	1.52818
DMXL2	NM_015263	1.49e-07	1.52828
LOC642980	AK131413	3.49e-06	1.52842
ZNF793	NM_001013659	0.000942165	1.52904
ZNF136	NM_003437	2.87e-06	1.52988
GOLGA5	NM_005113	3.2e-05	1.5299
GRINA	NM_000837	0.000200875	1.53009
KIAA1853	NM_194286	4.27e-05	1.53009
GPR173	NM_018969	3.63e-06	1.53073
ZFP2	NM_030613	0.00297952	1.53086
ZFP3	NM_153018	1.4e-08	1.53095
BRSK2	NM_003957	0.000732678	1.53217
BBS1	NM_024649	1.45e-05	1.53294
FAM117B	NM_173511	4.55e-07	1.53394
TAX1BP1	NM_006024	4.12e-06	1.53414
PDCD4	NM_145341	1.36e-06	1.53483
TRIM8	NM_030912	1.05e-07	1.53492
TAGLN3	NM_013259	5.17e-05	1.53569
RPS6KA2	NM_021135	1.98e-05	1.53571
NBR1	NM_031858	4.74e-05	1.53593
ZFP36L1	NM_004926	0.00040706	1.53603
MAML3	NM_018717	2.46e-05	1.53635
THBS3	NM_007112	3.19e-05	1.53652
RRAGB	NM_016656	2.53e-06	1.53655
SLC35B4	NM_032826	3.31e-05	1.53715
TRAPPC6B	NM_001079537	9.81e-05	1.53715
YIPF4	NM_032312	0.000105634	1.53754
KIAA0895L	NM_001040715	0.000159881	1.53835
GLG1	NR_027264	1.18e-06	1.53839
ELF1	NM_172373	3.25e-05	1.53865
PLXNA4	NM_020911	0.000611708	1.54037
NPTXR	NM_014293	1.04e-05	1.54094
NDRG4	NM_020465	2.58e-06	1.54182
CBX4	NM_003655	4.69e-06	1.54183
ZSCAN16	NM_025231	0.000641766	1.54199
BICD1	NM_001714	5.23e-06	1.54232
CLCN4	NM_001830	1.81e-05	1.54266
WSCD2	NM_014653	2.47e-05	1.54277
DSCR9	AB066100	0.00308779	1.54295
FGF14	NM_175929	5.37e-05	1.54328
PLCD4	NM_032726	9.57e-06	1.54334
RPS6KC1	NM_012424	5.84e-08	1.54351
ATXN7L1	NM_020725	6.14e-07	1.54389
TMEM91	NM_001042595	6.16e-06	1.54477
FGF11	NM_004112	1.98e-05	1.5448
FLJ33996	AK091315	9.06e-06	1.54487
KIAA2026	NM_001017969	0.00090824	1.54496
PAH	NM_000277	0.000281744	1.54557
DLL1	NM_005618	9.58e-06	1.54781
CHD2	NM_001271	3.87e-07	1.54835
CCNL2	NM_001039577	1.94e-06	1.54861
ZFPM2	NM_012082	2.39e-05	1.54875
TNRC6B	NM_001024843	1.24e-05	1.55116
FGF18	NM_003862	0.00317169	1.55156
TAS2R13	NM_023920	0.00115338	1.55296
GPR19	NM_006143	0.000188772	1.55369
TTC3	NM_003316	9.03e-06	1.55388
C20orf132	NM_152503	0.00193317	1.55416
NTN3	NM_006181	1.79e-05	1.55469
DEPDC6	NM_022783	0.000251526	1.55477
STXBP5	NM_001127715	6.96e-06	1.55718
EPHX2	NM_001979	0.00034534	1.55818
GPRASP1	NM_014710	2.47e-05	1.55836
SPAG16	NM_024532	0.000868126	1.55889
TBC1D3C	NM_001001418	1.55e-06	1.55947
TMEM59	NM_004872	4.63e-07	1.56035
TSHZ3	NM_020856	0.000429095	1.56056
TOM1L1	NM_005486	8.39e-07	1.56069
ZNF491	NM_152356	0.000769721	1.56099
PTN	NM_002825	0.000154041	1.56125
COQ6	NM_182480	4.56e-05	1.56136
ATCAY	NM_033064	2.93e-05	1.56226
ZFHX4	NM_024721	1.06e-05	1.56315
KCND1	NM_004979	4.88e-05	1.56388
PCDHAC1	NM_018898	3.63e-05	1.56455
RUSC2	NM_014806	7.92e-07	1.56505
DGKI	NM_004717	4.11e-05	1.56525
PITX2	NM_153426	9.55e-05	1.56574
MXD1	NM_002357	4.17e-07	1.56746
TMEM184B	NM_012264	2.5e-06	1.56825
ZNF781	NM_152605	4.57e-05	1.56857
LOC401622	AK098235	0.000287043	1.56876
CYP2D7P1	NR_002570	0.000322561	1.57124
EPC1	NM_025209	0.000153511	1.57182
SGPL1	NM_003901	2.39e-05	1.57274
CPT1B	NM_152247	8.9e-07	1.57279
ZNF490	NM_020714	0.000178932	1.57346
RAB11B	NM_004218	6.96e-05	1.5739
LIMS1	NM_004987	1.04e-05	1.57441
PDZRN3	NM_015009	1.91e-05	1.57468
ZNF280D	NM_017661	2.75e-06	1.57572
RIC3	NM_024557	4.06e-06	1.57581
NAGK	NM_017567	1.35e-05	1.57652
ARSA	NM_000487	0.00388829	1.57656
MUSK	NM_005592	0.00511344	1.57699
ATP6AP1	NM_001183	2.48e-06	1.57701
BCL6	NM_001706	0.000184158	1.57788
C14orf132	NR_023938	3.39e-07	1.57789
MORC3	NM_015358	6.51e-05	1.57792
ZNF319	NM_020807	2.63e-05	1.5787
MIDN	NM_177401	5.63e-07	1.57881
KIF3C	NM_002254	2.03e-07	1.57953
CLK1	NM_004071	1.09e-05	1.58013
C2orf21	NM_032504	3.86e-07	1.5806
NMD3	NM_015938	7.58e-07	1.58138
TMEM167A	NM_174909	4.04e-06	1.58179
C9orf102	NM_001010895	6.9e-07	1.5818
ZNF33A	NM_006954	1.23e-05	1.58233
LOC283588	AK095276	0.00758962	1.58279
DHFRL1	NM_176815	0.000227561	1.58344
UBL3	NM_007106	0.00230378	1.58348
PPP1R3B	NM_024607	1.28e-05	1.58355
ZSWIM4	NM_023072	2.14e-06	1.58381
PRPH	NM_006262	1.32e-05	1.58403
HDHD2	NM_032124	2.31e-06	1.58408
NBLA00301	EU000855	1.04e-06	1.58437
C7orf60	NM_152556	0.000223549	1.58463
MAFG	NM_002359	5.58e-05	1.58523
PPP3R1	NM_000945	2.21e-06	1.58533
TRAF3IP1	NM_015650	2.28e-06	1.58548
ZNF708	NM_021269	9.94e-06	1.5855
SNAP25	NM_003081	2.34e-06	1.58608
CXXC4	NM_025212	6.33e-06	1.58675
KSR1	NM_014238	4.71e-06	1.58692
CHM	NM_000390	5.78e-06	1.587
TMPRSS7	NM_001042575	1.15e-05	1.58708
PCDHB2	NM_018936	7.19e-08	1.58713
C14orf162	NR_024630	7.1e-05	1.58801
IDUA	NM_000203	3.51e-06	1.58817
PCNXL2	NM_014801	3.27e-05	1.58858
GATA2	NM_032638	4.38e-07	1.58885
MAP1B	NM_005909	4.89e-07	1.58905
FOS	NM_005252	0.00171384	1.58943
SEZ6L2	NM_012410	8.28e-07	1.58973
FBXL20	NM_032875	1.16e-08	1.59117
NBEA	NM_015678	2.93e-07	1.5912
ZNF193	NM_006299	5.69e-06	1.59124
DLL3	NM_016941	3.89e-06	1.59211
SERINC3	NM_006811	7.66e-07	1.59317
LPPR2	NM_022737	5.5e-06	1.59386
ZNF181	NM_001029997	3.82e-05	1.5969
PIK3R3	NM_003629	3.56e-08	1.59718
ATG4A	NM_052936	0.000294835	1.5978
PER3	NM_016831	0.000102212	1.59988
TCN2	NM_000355	0.000293771	1.60017
TBC1D3G	NM_001040282	8.75e-07	1.60065
CREBBP	NM_004380	1.47e-06	1.60091
MBTD1	NM_017643	1.86e-06	1.60178
XRN1	NM_019001	9.72e-07	1.60187
SCARNA7	NR_003001	0.000880721	1.60202
NAP1L3	NM_004538	0.000982645	1.60311
TBC1D3D	NM_001123390	9.03e-07	1.60324
OLFML2B	NM_015441	8.45e-06	1.60404
TBC1D3H	NM_001159332	4.8e-07	1.60441
SUV420H1	NM_017635	9.94e-05	1.60463
TECTA	NM_005422	7.73e-05	1.60488
PTCH1	NM_001083603	1.3e-05	1.60548
PLXNA1	NM_032242	3.44e-08	1.60569
HOOK1	NM_015888	0.000759887	1.60604
EFHC1	NM_018100	3.48e-05	1.60644
C7orf66	NM_001024607	0.000769529	1.60701
MAPK8	NM_002750	1.08e-05	1.60786
ZMYND17	NM_001024593	7.42e-06	1.60846
WDR47	NM_001142550	5.89e-07	1.609
BSDC1	NM_001143888	1.07e-05	1.60917
CXorf23	NM_198279	8.67e-05	1.60937
ATP6V0A1	NM_001130020	1.75e-07	1.6098
LOC643837	AK096570	2.72e-05	1.61115
C8orf44	BC014448	0.000284506	1.61129
CIRBP	NM_001280	1.72e-08	1.61156
KIFAP3	NM_014970	5.74e-05	1.61194
CCDC33	NM_025055	3.45e-07	1.6121
TP53INP2	NM_021202	0.000152461	1.6126
ZMAT1	NM_001011657	5.59e-05	1.61272
GDAP1L1	NM_024034	4.31e-06	1.61284
VEZT	NM_017599	1.08e-05	1.61387
PHF21B	NM_138415	1.94e-07	1.61452
LANCL2	NM_018697	1.55e-07	1.61458
KDM4A	NM_014663	4.41e-07	1.61466
TAS2R10	NM_023921	2.1e-05	1.6152
GPR64	NM_001079858	1.12e-06	1.61526
SPRY3	NM_005840	0.00394873	1.61603
PCDHB4	NM_018938	7.74e-06	1.61639
PRKACB	NM_182948	1.91e-06	1.61695
SEZ6	NM_178860	7.85e-05	1.61807
ZNF134	NM_003435	3.48e-07	1.61972
PICK1	NM_012407	2e-07	1.62017
SEPT6	NM_145799	2.89e-07	1.6203
FAT3	NM_001008781	2.24e-05	1.62037
HS6ST1	NM_004807	5.49e-06	1.62094
DPP6	NM_001039350	2.86e-06	1.62187
TBC1D3	NM_001123391	3.52e-06	1.62323
PAK1	NM_001128620	4.94e-06	1.62347
FAM13B	NM_016603	9.39e-06	1.62382
CYP3A5	NM_000777	5.08e-05	1.62411
LDOC1	NM_012317	3.25e-05	1.62424
KALRN	NM_001024660	1.62e-06	1.6243
GSTA4	NM_001512	2.09e-07	1.62474
ZNF559	NM_032497	9.23e-06	1.62534
TAS2R14	NM_023922	7.25e-06	1.62574
CALCOCO1	NM_020898	2.58e-06	1.62723
PLEKHB1	NM_021200	4.56e-05	1.62725
CYP19A1	NM_031226	4.41e-05	1.62736
NLK	NM_016231	4.11e-07	1.62745
SLCO4C1	NM_180991	7.56e-07	1.62773
RP13-102H20.1	NM_144967	0.00681132	1.62854
RNU105B	NR_004386	2.14e-05	1.629
PNRC1	NM_006813	1.05e-06	1.62966
L1CAM	NM_000425	1.87e-06	1.63011
CCDC91	NM_018318	2.51e-06	1.63024
EPN2	NM_014964	2.76e-06	1.63321
PCMTD1	NM_052937	1.19e-06	1.63534
OR51E1	NM_152430	0.00303242	1.63568
PPAP2A	NM_003711	0.00278401	1.63676
UNC5A	NM_133369	3.71e-06	1.63917
FAM126B	NM_173822	1.1e-05	1.64044
RBM5	NM_005778	4.23e-09	1.64281
NTNG1	NM_001113226	8.5e-05	1.64292
TBC1D3B	NM_001001417	3.58e-07	1.64369
GDAP1	NM_018972	3.92e-07	1.64373
ZFPM1	NM_153813	2.35e-05	1.64419
SCG2	NM_003469	7.89e-05	1.64474
S1PR3	NM_005226	1.17e-05	1.64547
CCDC53	NM_016053	1.78e-06	1.64576
C3orf70	NM_001025266	0.00029115	1.64626
DOPEY1	NM_015018	3.55e-06	1.64656
C12orf51	NM_001109662	1.18e-05	1.64881
FOXO3B	NR_026718	1.15e-08	1.64918
PKNOX1	NM_004571	2.81e-06	1.64959
MAN2A1	NM_002372	1.18e-05	1.6502
CUBN	NM_001081	3.03e-05	1.65099
CHRM3	NM_000740	0.000557434	1.65114
DTX3	NM_178502	6.57e-07	1.6518
ZNF780B	NM_001005851	9.44e-06	1.65259
TRAF3IP2	NM_147686	2.24e-05	1.65281
SPTAN1	NM_001130438	3.1e-07	1.6533
ZNF226	NM_001146220	0.000121142	1.6535
RIMS3	NM_014747	3.09e-06	1.65357
LRRFIP1	NM_001137552	3.87e-06	1.65445
ZNF334	NM_199441	0.00455433	1.65484
EPHB3	NM_004443	5.65e-06	1.65651
TNIK	NM_015028	9.53e-06	1.65665
SHC1	NM_183001	6.18e-08	1.65692
ZNF187	NM_001023560	0.000452698	1.6577
UBXN2B	NM_001077619	2.78e-06	1.65795
ST8SIA3	NM_015879	5.43e-09	1.66204
EGR1	NM_001964	0.00256595	1.66271
S1PR1	NM_001400	1.52e-05	1.66277
TMBIM4	NM_016056	0.00675121	1.66302
CDH11	NM_001797	0.000783211	1.66313
SLC44A5	NM_152697	0.000606383	1.66341
MUM1	NR_024247	1.3e-05	1.66356
USP20	NM_006676	5.46e-05	1.66435
ZNF397OS	NM_001112734	1.65e-05	1.66564
ADCY6	NM_015270	1.47e-05	1.66585
CD200	NM_001004196	2.07e-06	1.6663
FLJ00049	ENST00000313156	6.69e-05	1.66652
FOXO4	NM_005938	2.51e-07	1.66769
ZNF586	NM_017652	3.61e-06	1.66786
TTBK1	NM_032538	2.89e-05	1.66852
SLC31A1	NM_001859	1.7e-05	1.66856
NFAT5	NM_138714	1.44e-06	1.66935
FZD7	NM_003507	1.93e-05	1.66971
NRIP1	NM_003489	3.51e-06	1.67053
DYNC1I1	NM_004411	1.56e-05	1.67098
HCFC2	NM_013320	2.09e-05	1.67115
CACNA1D	NM_000720	2.95e-06	1.67263
C20orf177	BC054002	3.26e-05	1.67338
RUNDC3A	NM_006695	1.77e-07	1.67388
XCL1	NM_002995	0.00199294	1.6747
AGPAT4	NM_020133	1.28e-05	1.67481
ZNF33B	NM_006955	0.000334823	1.67586
PCMTD2	BC032332	0.000164337	1.67605
CRTC1	NM_001098482	5.82e-07	1.67727
SAMD5	NM_001030060	9.43e-05	1.67801
PAK3	NM_002578	1.6e-05	1.6782
C21orf34	NM_001005732	0.000284442	1.67905
WBP1	NM_012477	2.57e-07	1.68024
CCDC23	NM_199342	3.37e-05	1.68029
FAM82A2	NM_018145	3.98e-08	1.68174
BAT5	NM_021160	3.45e-06	1.6826
PJA2	NM_014819	4.82e-06	1.68288
CYTH2	NM_017457	5.87e-07	1.6839
ZNF827	NM_178835	1.17e-06	1.68406
AKAP13	NM_006738	5.36e-09	1.68493
TP53BP2	ENST00000391879	0.000224981	1.68884
GALNAC4S-6ST	NM_015892	8.48e-06	1.68887
BRUNOL4	NM_020180	4e-06	1.6913
C2orf63	NM_152385	0.000321512	1.69168
KIAA0913	NM_015037	1.24e-06	1.69251
TPD52	NM_001025252	1.76e-06	1.69324
NAT1	NM_000662	0.00103479	1.6935
TANC1	NM_033394	8.86e-07	1.69705
OVCH2	NM_198185	0.0012065	1.69828
MGC21881	NR_015363	1.11e-07	1.69917
FAM102B	NM_001010883	9.9e-06	1.69918
ACCN2	NM_020039	2.03e-07	1.69955
PDLIM5	NM_006457	3.4e-05	1.69966
ZNF772	NM_001024596	0.000100018	1.7003
DZIP3	NM_014648	5.3e-06	1.70082
KREMEN1	NM_001039570	7.75e-08	1.70258
CASP9	NM_001229	1.09e-06	1.70332
SECISBP2L	NM_014701	2.24e-05	1.70391
ZNF117	NM_015852	7.3e-06	1.70402
THSD7A	NM_015204	1.27e-08	1.70433
SLC26A7	NM_052832	0.00115936	1.70446
MOSPD1	NM_019556	0.00148037	1.70457
BPY2	AF000980	0.000225717	1.70554
NRP1	NM_003873	3.65e-07	1.70588
DCHS1	NM_003737	7.55e-05	1.70611
SLC12A6	NM_001042496	2.56e-05	1.70646
B3GAT1	NM_054025	1.35e-05	1.70825
ERMAP	NM_001017922	4.62e-06	1.70899
FAM71F2	NM_001012454	0.000200426	1.70919
CNKSR2	NM_014927	5.96e-07	1.71057
IGLON5	NM_001101372	0.00415322	1.71265
SCN2A	NM_021007	5.27e-05	1.71424
NSF	NM_006178	5.68e-08	1.71444
CDC14B	NM_033331	1.04e-05	1.71457
SDCBP	NM_005625	1.71e-06	1.71593
KLHL7	NM_018846	8.04e-06	1.71667
GABRB2	NM_021911	2.7e-05	1.71699
ARL6	NM_032146	8.4e-06	1.71862
CPEB2	NM_182485	1.21e-05	1.7189
BTG1	NM_001731	6.8e-08	1.72163
SATB1	NM_002971	4.15e-05	1.72166
CHD6	NM_032221	4.76e-07	1.72239
PPM1L	NM_139245	1.98e-05	1.72415
SLC38A6	NM_153811	3.32e-06	1.72492
TNKS	NM_003747	6.52e-07	1.72811
CLASP2	NM_015097	3.95e-06	1.72989
WRN	NM_000553	1.2e-06	1.73201
FAM63A	NM_018379	2.64e-06	1.73409
DCLK2	NM_001040260	3.14e-06	1.73414
PPP3CB	NM_001142353	2.46e-06	1.7348
MSI2	NM_138962	6.07e-07	1.73481
USP27X	NM_001145073	1.72e-06	1.73597
CRYBG3	NM_153605	1.2e-05	1.73677
SLC25A12	NM_003705	1.77e-08	1.74125
PLXDC2	NM_032812	0.000265403	1.74134
C14orf101	NM_017799	1.13e-05	1.74339
NAALAD2	NM_005467	4.38e-06	1.74444
TIMP3	NM_000362	1.89e-06	1.74478
SPATA17	NM_138796	8.93e-05	1.74638
ZNF776	NM_173632	4.29e-07	1.74756
MAPRE3	NM_012326	6.83e-06	1.7478
ZNF429	NM_001001415	5.82e-05	1.75166
ADHFE1	NM_144650	2.82e-05	1.752
DUSP4	NM_001394	5.86e-05	1.75253
PCDH15	NM_001142763	1.51e-05	1.75257
LOC90826	AK292904	1.45e-06	1.75353
ICA1	NM_004968	1.63e-05	1.75453
N4BP2	NM_018177	4.22e-05	1.75502
LMBRD2	NM_001007527	1.23e-07	1.75509
ZNF223	NM_013361	4.78e-06	1.75581
EFNA3	NM_004952	2.3e-06	1.75716
SOSTDC1	NM_015464	0.000666571	1.75798
BIRC3	NM_001165	3.62e-06	1.76254
GAB1	NM_207123	0.000126043	1.76587
GPER	NM_001039966	1.05e-05	1.76669
CC2D2A	NM_020785	8.84e-06	1.76763
TSPAN31	NM_005981	5.84e-07	1.76794
BCL2L1	NM_138578	4.75e-06	1.76802
ZNF608	NM_020747	4.45e-09	1.76903
BIRC2	NM_001166	5.65e-05	1.77005
ZNF10	NM_015394	1.5e-05	1.771
TOX2	NM_032883	7.47e-06	1.77137
RASL11B	NM_023940	4.41e-05	1.77302
ING4	NM_016162	8.03e-09	1.77323
SOBP	NM_018013	4.17e-06	1.77372
TBX2	NM_005994	2.46e-05	1.77433
KAT2B	NM_003884	1.98e-06	1.77501
VLDLR	NM_003383	5.59e-06	1.77523
C1orf228	NM_001145636	7.17e-05	1.77733
MST131	AF176921	1.35e-06	1.77836
ZNF229	NM_014518	2.28e-06	1.77875
PCDHB6	NM_018939	6.11e-05	1.77888
ABCG1	NM_207627	2.5e-07	1.7793
LRRTM3	NM_178011	0.000152537	1.7806
DNAJB9	NM_012328	2.8e-06	1.78177
IMPG2	NM_016247	0.000765875	1.78193
GRIP1	NM_021150	0.000461269	1.78234
NDFIP1	NM_030571	1.66e-07	1.78429
TYRP1	NM_000550	3.18e-05	1.78461
RET	NM_020975	3.21e-07	1.7847
PIPOX	NM_016518	1.16e-07	1.78474
MYST4	NM_012330	5.6e-08	1.78596
GATS	NM_178831	1.39e-07	1.78767
C12orf26	BC029120	3.08e-06	1.78886
C21orf94	NR_027246	1.25e-05	1.79092
MAP6	NM_207577	9.18e-07	1.79105
DOK6	NM_152721	6.56e-06	1.79169
PROS1	NM_000313	6.44e-06	1.79179
NSUN3	NM_022072	3.23e-05	1.79223
C4orf29	NM_001039717	9.08e-08	1.79275
AP1G2	NM_003917	3.89e-07	1.79318
ZFHX2	BC144336	2.75e-07	1.79324
FIG4	NM_014845	1.69e-05	1.79412
PC	NM_001040716	2.88e-07	1.795
MTSS1	NM_014751	1.66e-07	1.79505
SLC31A2	NM_001860	9.5e-07	1.79643
BRWD3	NM_153252	4.02e-07	1.79705
SPATA6	NM_019073	2.12e-05	1.79758
RNPC3	NM_017619	2.57e-08	1.80177
HRK	NM_003806	2.18e-07	1.80291
YPEL5	NM_001127401	9.5e-08	1.803
C10orf97	NM_024948	2.22e-08	1.80322
TP53BP1	NM_001141980	6.03e-09	1.80422
KIAA0319L	NM_024874	1.34e-08	1.80855
CLEC4A	NM_016184	6.96e-07	1.80858
DUSP10	NM_007207	2.27e-05	1.80912
C2orf67	NM_152519	1.98e-07	1.80948
FAM18B2	NM_145301	0.00103548	1.80949
SLC44A3	NM_001114106	5.99e-07	1.81119
SHROOM3	NM_020859	9.19e-07	1.81189
RHBDL3	NM_138328	8.58e-08	1.81209
ZNF610	NM_173530	0.000135268	1.8126
GNAO1	NM_020988	1.63e-07	1.81509
CBR4	NM_032783	3.03e-08	1.81544
MYT1	NM_004535	1.84e-06	1.81578
SIPA1L2	NM_020808	1.83e-07	1.81701
ARRDC4	NM_183376	9.4e-07	1.81837
AP4S1	NM_007077	4.6e-06	1.81943
ZNF75A	NM_153028	2.57e-07	1.82157
ARHGAP1	NM_004308	2.93e-07	1.82439
PKD1L1	NM_138295	2.43e-06	1.82503
FNDC5	NM_153756	2.69e-05	1.82522
CNTNAP5	NM_130773	2.63e-07	1.82685
RORA	NM_134260	2.93e-05	1.82704
RUFY3	NM_001037442	2.26e-05	1.82751
KDM6B	NM_001080424	3.61e-07	1.82913
CPT1A	NM_001876	3.31e-05	1.82973
MTMR3	NM_153050	6.71e-07	1.82976
FAM82A1	NM_144713	0.000120092	1.83034
TPTE2	NM_130785	0.000183427	1.83071
GABRA1	NM_000806	1.18e-06	1.83078
GNG3	NM_012202	3.96e-05	1.83747
MDGA1	NM_153487	3.67e-05	1.84434
YPEL1	NM_013313	0.000239432	1.84509
GRIK5	NM_002088	1.81e-05	1.84526
ATRX	NM_000489	7.04e-06	1.84551
C6orf225	NM_001033564	0.000306593	1.84756
ANKRD5	NM_022096	1.57e-06	1.84777
SERINC1	NM_020755	1.85e-07	1.84811
TSPAN13	NM_014399	2.65e-06	1.84847
PLCL1	NM_001114661	0.000131085	1.84865
GPR68	NM_003485	1.11e-06	1.85181
MGC70870	NR_003682	4.36e-07	1.85192
SNRPN	NR_001295	1.63e-08	1.85201
DLX6	NM_005222	1.11e-06	1.85246
RTN4RL1	NM_178568	6.85e-05	1.85511
FNBP1L	NM_001024948	7.35e-07	1.85789
ABCA12	NM_173076	9e-08	1.86081
[truncated: 372 more rows]
