# Supplementary material for: HOXC9 directly regulates distinct sets of genes to coordinate diverse cellular processes during neuronal differentiation
Source: BMC Genomics. 2013 Nov 25;14:830. doi: 10.1186/1471-2164-14-830 (PMC3906982; doi:10.1186/1471-2164-14-830)
Supplement: Additional file 2: Table S2 — GO analysis of upregulated HOXC9-responsive genes. [file 1471-2164-14-830-S2.xlsx]

## Sheet: Sheet1
Table S2. GO analysis of upregulated HOXC9-responsive genes
Category	Term	Count	%	PValue	Genes	List Total	Pop Hits	Pop Total	Fold Enrichment	Bonferroni	Benjamini	FDR
GOTERM_BP_ALL	GO:0007399~nervous system development	105	1.42857	5.79118e-13	HMX2, PLXNA4, GLDN, PLXNA2, FGF14, NELL1, FGF11, L1CAM, RORA, LRRC4C, GATA2, S1PR1, ANK3, UNC5A, RET, CA10, MDGA1, PICK1, SCN2A, DLL3, DLL1, PRDM8, SLITRK1, NCAM2, ASCL1, LSAMP, GPR56, NRSN1, HMX3, KALRN, ERBB4, CLU, MYT1, EPHB3, TIMP3, TAGLN3, TTC3, PCDHAC1, ALCAM, CRB1, DMD, FAM5C, TRAF6, OLFM3, TGFBR2, NTN3, EPHA7, DLX6, DLX5, ITGA8, ST8SIA4, MAB21L2, NRP2, NRP1, FOS, SEMA3D, CNTNAP2, HSN2, NR…	656	1088	14116	2.07667	1.39793e-09	1.39793e-09	1.01751e-09
GOTERM_BP_ALL	GO:0007156~homophilic cell adhesion	29	0.394558	7.99222e-12	CLSTN2, PCDHB15, PCDHB14, L1CAM, PCDHB13, PCDHB12, PCDHB11, PCDHB10, DCHS1, PCDHAC1, FAT3, PCDHB18, FAT4, PCDHB16, PCDHB9, PCDHB7, RET, PCDHB8, PCDHB5, PCDHB6, PCDHB3, PCDH10, PCDHB4, PCDHB2, PCDH9, PCDH15, PCDH17, CDH12, CDH10, CDH11	656	131	14116	4.76359	1.92933e-08	9.64667e-09	1.40431e-08
GOTERM_BP_ALL	GO:0016339~calcium-dependent cell-cell adhesion	12	0.163265	1.60455e-09	PCDHB9, PCDHB7, PCDHB5, PCDHB6, PCDHB3, PCDHB4, PCDHB14, PCDHB2, PCDHB13, PCDHB11, PCDHB10, DCHS1, PCDHB16	656	23	14116	11.2269	3.87337e-06	1.29112e-06	2.81932e-06
GOTERM_BP_ALL	GO:0050808~synapse organization	17	0.231293	1.10931e-08	PCDHB9, ERBB4, PCDHB5, PCDHB6, PCDHB3, PCDHB4, MAP1B, NFASC, PCDHB2, CACNB2, PCDHB14, PCDHB13, NRXN1, PCDHB11, PCDHB10, MUSK, ANK3, PCDHB16	656	61	14116	5.9969	2.67784e-05	6.69467e-06	1.94915e-05
GOTERM_BP_ALL	GO:0032502~developmental process	207	2.81633	1.87304e-08	GLDN, NELL1, L1CAM, RORA, TPD52, HOOK1, S1PR3, AGTR1, S1PR1, SOSTDC1, FOXO3B, PITX2, SGPL1, MDGA1, SCN2A, PRDM8, ADAMTS1, MAPK8, KGFLP2, STC1, PRDM1, ERBB4, CACNB2, BCL2L1, MYT1, EPHB3, TAGLN3, ALCAM, MUSK, DMD, PPP2R2B, OLFM3, TGFBR2, CREBBP, RYBP, EPHA7, DLX6, ETS2, DLX5, MAB21L2, NRP2, NRP1, SOBP, SPINK5, EDNRA, CHST11, SEMA3D, ANGPT2, NR2F1, PCDHB9, PCDHB5, PCDHB6, CMKLR1, PCDHB3, MMP19, PCDH…	656	3148	14116	1.41496	4.52142e-05	9.04301e-06	3.29109e-05
GOTERM_BP_ALL	GO:0007275~multicellular organismal development	192	2.61224	2.01279e-08	GLDN, NELL1, L1CAM, RORA, TPD52, HOOK1, AGTR1, S1PR1, SOSTDC1, FOXO3B, PITX2, SGPL1, MDGA1, SCN2A, PRDM8, KGFLP2, STC1, MAPK8, ADAMTS1, PRDM1, ERBB4, CACNB2, BCL2L1, MYT1, EPHB3, TAGLN3, ALCAM, MUSK, DMD, OLFM3, TGFBR2, RYBP, EPHA7, DLX6, DLX5, ETS2, MAB21L2, NRP2, NRP1, SOBP, SPINK5, EDNRA, CHST11, SEMA3D, ANGPT2, NR2F1, PCDHB9, PCDHB5, PCDHB6, CMKLR1, PCDHB3, PCDHB4, MMP19, TLE3, PCDHB2, TLE2, …	656	2865	14116	1.44206	4.85876e-05	8.0981e-06	3.53664e-05
GOTERM_BP_ALL	GO:0048731~system development	163	2.21769	2.30406e-08	FGF18, HMX2, PLXNA4, GLDN, FGF14, PLXNA2, NELL1, FGF11, L1CAM, LRRC4C, RORA, FOXO4, TPD52, GATA2, AGTR1, S1PR1, ANK3, UNC5A, SOSTDC1, LOX, FOXO3B, IDUA, PITX2, SGPL1, RET, CA10, MDGA1, SCN2A, PICK1, DLL3, CHODL, DLL1, PRDM8, ASCL1, SLITRK1, NCAM2, LSAMP, GPR56, ADAMTS1, MAPK8, KGFLP2, STC1, PRDM1, NRSN1, HMX3, KALRN, ERBB4, CLU, CACNB2, BCL2L1, SOX6, EPHB3, MYT1, TAGLN3, TIMP3, TTC3, PCDHAC1, ALC…	656	2330	14116	1.50536	5.56184e-05	7.94567e-06	4.04841e-05
GOTERM_BP_ALL	GO:0048856~anatomical structure development	171	2.32653	9.03209e-08	FGF18, HMX2, PLXNA4, GLDN, FGF14, PLXNA2, NELL1, FGF11, L1CAM, LRRC4C, RORA, FOXO4, TPD52, AGTR1, S1PR3, GATA2, S1PR1, ANK3, UNC5A, SOSTDC1, LOX, FOXO3B, IDUA, PITX2, SGPL1, RET, CA10, MDGA1, SCN2A, PICK1, DLL3, CHODL, DLL1, BICD1, PRDM8, ASCL1, SLITRK1, NCAM2, LSAMP, GPR56, ADAMTS1, MAPK8, KGFLP2, STC1, PRDM1, NRSN1, HMX3, KALRN, ERBB4, CLU, CACNB2, BCL2L1, SOX6, EPHB3, MYT1, TAGLN3, TIMP3, TTC3…	656	2527	14116	1.45613	0.000218011	2.7254e-05	0.000158701
GOTERM_BP_ALL	GO:0007416~synaptogenesis	12	0.163265	1.04378e-07	PCDHB9, PCDHB5, PCDHB6, PCDHB3, PCDHB4, MAP1B, PCDHB14, PCDHB2, PCDHB13, NRXN1, PCDHB11, PCDHB10, PCDHB16	656	32	14116	8.06936	0.000251937	2.79961e-05	0.0001834
GOTERM_BP_ALL	GO:0016337~cell-cell adhesion	34	0.462585	5.84754e-07	LIMS1, CLSTN2, PCDHB15, PCDHB14, L1CAM, PCDHB13, PCDHB12, PCDHB11, PCDHB10, PKD1L1, DCHS1, PCDHAC1, FAT3, PCDHB18, FAT4, PCDHB16, PCDHB9, PCDHB7, RET, PCDHB8, PCDHB5, PCDHB6, PCDHB3, PCDH10, PCDHB4, PCDHB2, PCDH9, PCDH15, PCDH17, CDH12, NCAM2, ITGA8, CNTN4, CDH10, CDH11	656	276	14116	2.6508	0.0014106	0.00014115	0.00102745
GOTERM_BP_ALL	GO:0048468~cell development	59	0.802721	9.10113e-07	NRP2, FGF18, NRP1, L1CAM, EDNRA, HOOK1, GATA2, ANK3, UNC5A, CHST11, CNTNAP2, FOXO3B, HSN2, OCA2, RET, PICK1, NRXN1, SLIT1, BBS1, NCAM2, SLITRK1, ASCL1, VCAN, CNTN4, KALRN, SHROOM3, RTN4RL1, CLU, CACNB2, BCL2L1, SOX6, EPHB3, TCF7L2, ALCAM, MUSK, CRB1, TNR, DMD, PPP3CB, MSI2, BCL6, TRAF6, PPP2R2B, OLFM3, NEFL, SNAP25, APC, FN1, GNAO1, MAP1B, CREBBP, NTNG1, NFASC, FIG4, NTN3, EPHA7, DLX5, GDF11, GFR…	656	644	14116	1.9714	0.0021946	0.000199708	0.00159913
GOTERM_BP_ALL	GO:0048666~neuron development	38	0.517007	1.17908e-06	NRP2, NRP1, RTN4RL1, CLU, L1CAM, EPHB3, ALCAM, CRB1, ANK3, UNC5A, TNR, DMD, CNTNAP2, OLFM3, NEFL, SNAP25, HSN2, APC, RET, GNAO1, MAP1B, PICK1, NFASC, NTNG1, NRXN1, FIG4, SLIT1, NTN3, BBS1, SLITRK1, NCAM2, ASCL1, EPHA7, DLX5, CNTN4, VCAN, GFRA3, KALRN	656	339	14116	2.41208	0.00284226	0.000237164	0.00207172
GOTERM_BP_ALL	GO:0000902~cell morphogenesis	39	0.530612	1.4639e-06	NRP2, LIMS1, SHROOM3, NRP1, RTN4RL1, CLU, BRSK2, L1CAM, SOX6, EPHB3, ALCAM, CRB1, ANK3, UNC5A, TNR, DMD, BCL6, CLASP2, NEFL, SNAP25, IDUA, APC, FN1, MAP1B, NTNG1, NFASC, NRXN1, ARL6, SLIT1, NTN3, BBS1, SLITRK1, NCAM2, EPHA7, DLX5, CNTN4, VCAN, GFRA3, KALRN	656	356	14116	2.35734	0.00352762	0.000271798	0.00257216
GOTERM_BP_ALL	GO:0048812~neuron projection morphogenesis	28	0.380952	2.01906e-06	NRP2, NRP1, RTN4RL1, CLU, L1CAM, EPHB3, ALCAM, UNC5A, ANK3, DMD, TNR, SNAP25, NEFL, APC, MAP1B, NTNG1, NFASC, NRXN1, SLIT1, NTN3, SLITRK1, NCAM2, EPHA7, DLX5, CNTN4, VCAN, GFRA3, KALRN	656	213	14116	2.8287	0.00486215	0.000348083	0.00354759
GOTERM_BP_ALL	GO:0032501~multicellular organismal process	254	3.45578	2.04342e-06	GLDN, NELL1, L1CAM, RORA, TPD52, HOOK1, AGTR1, S1PR3, S1PR1, SOSTDC1, FOXO3B, HTR1E, PITX2, SLC12A6, SGPL1, KIF5A, MDGA1, SCN2A, PRDM8, SSTR2, ABAT, RYR2, ADAMTS1, STC1, MAPK8, KGFLP2, PRDM1, ERBB4, CACNB2, BCL2L1, EPHB3, MYT1, TAGLN3, ALCAM, MUSK, DMD, IMPG2, OLFM3, PPP2R2B, TECTA, OR5P3, OR5P2, TGFBR2, RYBP, PCDH15, EPHA7, DLX6, ETS2, DLX5, MAB21L2, CLCN5, NRP2, NRP1, SOBP, SPINK5, SPAG16, EDNR…	656	4280	14116	1.27702	0.00492068	0.000328801	0.00359039
GOTERM_BP_ALL	GO:0030182~neuron differentiation	44	0.598639	2.79823e-06	NRP2, NRP1, RTN4RL1, CLU, BRSK2, L1CAM, RORA, EPHB3, ALCAM, GATA2, S1PR1, CRB1, ANK3, UNC5A, TNR, DMD, CNTNAP2, OLFM3, NEFL, SNAP25, HSN2, APC, RET, GNAO1, MDGA1, MAP1B, PICK1, NFASC, NTNG1, NRXN1, FIG4, SLIT1, NTN3, BBS1, SLITRK1, NCAM2, ASCL1, EPHA7, BTG2, DLX5, VCAN, CNTN4, GFRA3, KALRN	656	438	14116	2.16165	0.00673218	0.000422095	0.00491661
GOTERM_BP_ALL	GO:0048699~generation of neurons	52	0.707483	2.84542e-06	NRP2, NRP1, L1CAM, LRRC4C, RORA, GATA2, S1PR1, UNC5A, ANK3, CNTNAP2, HSN2, NR2F1, RET, MDGA1, PICK1, DLL3, DLL1, NRXN1, SLIT1, BBS1, SLITRK1, ASCL1, NCAM2, BTG2, VCAN, CNTN4, KALRN, RTN4RL1, CLU, BRSK2, EPHB3, TTC3, ALCAM, CRB1, DMD, TNR, OLFM3, SNAP25, NEFL, NEFM, APC, GNAO1, DTX1, MAP1B, NTNG1, NFASC, FIG4, RUFY3, NTN3, EPHA7, DLX5, GFRA3	656	559	14116	2.0017	0.00684532	0.000403969	0.00499951
GOTERM_BP_ALL	GO:0007409~axonogenesis	26	0.353741	3.24643e-06	NRP2, NRP1, RTN4RL1, L1CAM, EPHB3, ALCAM, UNC5A, ANK3, TNR, SNAP25, NEFL, APC, MAP1B, NTNG1, NFASC, NRXN1, SLIT1, NTN3, SLITRK1, NCAM2, EPHA7, DLX5, CNTN4, VCAN, KALRN, GFRA3	656	193	14116	2.89884	0.00780625	0.000435288	0.00570408
GOTERM_BP_ALL	GO:0048858~cell projection morphogenesis	30	0.408163	3.4653e-06	NRP2, NRP1, RTN4RL1, CLU, L1CAM, EPHB3, ALCAM, ANK3, UNC5A, DMD, TNR, SNAP25, NEFL, APC, MAP1B, NTNG1, NFASC, NRXN1, ARL6, SLIT1, NTN3, BBS1, SLITRK1, NCAM2, EPHA7, DLX5, CNTN4, VCAN, GFRA3, KALRN	656	245	14116	2.63489	0.00833036	0.000440179	0.00608864
GOTERM_BP_ALL	GO:0048667~cell morphogenesis involved in neuron differentiation	27	0.367347	4.42193e-06	NRP2, NRP1, RTN4RL1, L1CAM, EPHB3, ALCAM, UNC5A, ANK3, TNR, SNAP25, NEFL, APC, MAP1B, NTNG1, NFASC, NRXN1, SLIT1, NTN3, BBS1, SLITRK1, NCAM2, EPHA7, DLX5, CNTN4, VCAN, GFRA3, KALRN	656	209	14116	2.77988	0.0106178	0.000533586	0.0077694
GOTERM_BP_ALL	GO:0032990~cell part morphogenesis	30	0.408163	8.20631e-06	NRP2, NRP1, RTN4RL1, CLU, L1CAM, EPHB3, ALCAM, ANK3, UNC5A, DMD, TNR, SNAP25, NEFL, APC, MAP1B, NTNG1, NFASC, NRXN1, ARL6, SLIT1, NTN3, BBS1, SLITRK1, NCAM2, EPHA7, DLX5, CNTN4, VCAN, GFRA3, KALRN	656	256	14116	2.52167	0.0196152	0.000942894	0.0144182
GOTERM_BP_ALL	GO:0031175~neuron projection development	30	0.408163	8.20631e-06	NRP2, NRP1, RTN4RL1, CLU, L1CAM, EPHB3, ALCAM, ANK3, UNC5A, DMD, TNR, SNAP25, NEFL, APC, GNAO1, MAP1B, NTNG1, NFASC, NRXN1, SLIT1, NTN3, BBS1, SLITRK1, NCAM2, EPHA7, DLX5, CNTN4, VCAN, GFRA3, KALRN	656	256	14116	2.52167	0.0196152	0.000942894	0.0144182
GOTERM_BP_ALL	GO:0022008~neurogenesis	53	0.721088	1.05743e-05	NRP2, NRP1, L1CAM, LRRC4C, RORA, GATA2, S1PR1, ANK3, UNC5A, CNTNAP2, HSN2, NR2F1, RET, MDGA1, PICK1, DLL3, DLL1, NRXN1, SLIT1, BBS1, PRDM8, SLITRK1, ASCL1, NCAM2, BTG2, VCAN, CNTN4, KALRN, RTN4RL1, CLU, BRSK2, EPHB3, TTC3, ALCAM, CRB1, DMD, TNR, OLFM3, SNAP25, NEFL, NEFM, APC, GNAO1, DTX1, MAP1B, NTNG1, NFASC, FIG4, RUFY3, NTN3, EPHA7, DLX5, GFRA3	656	601	14116	1.89762	0.0252035	0.00115962	0.0185783
GOTERM_BP_ALL	GO:0007155~cell adhesion	59	0.802721	1.18937e-05	NRP2, MTSS1, NRP1, CLSTN2, NELL1, NELL2, L1CAM, S1PR1, CLEC4A, CNTNAP2, PCDHB9, PTPRK, PCDHB7, RET, PCDHB8, PCDHB5, CNTN5, CNTN6, PCDHB6, CNTNAP5, PCDHB3, PCDHB4, PCDHB2, PCDH9, NRXN1, NCAM2, LSAMP, GPR56, VCAN, CNTN4, LIMS1, PCDHB15, PCDHB14, PCDHB13, PCDHB12, PCDHB11, PKD1L1, PCDHB10, DCHS1, PCDHAC1, ALCAM, PCDHB18, FAT3, FAT4, TNR, PCDHB16, THBS3, APC, FN1, TECTA, PCDH10, NFASC, PCDH15, PCDH17…	656	700	14116	1.81368	0.0283034	0.00124755	0.0208962
GOTERM_BP_ALL	GO:0022610~biological adhesion	59	0.802721	1.24087e-05	NRP2, MTSS1, NRP1, CLSTN2, NELL1, NELL2, L1CAM, S1PR1, CLEC4A, CNTNAP2, PCDHB9, PTPRK, PCDHB7, RET, PCDHB8, PCDHB5, CNTN5, CNTN6, PCDHB6, CNTNAP5, PCDHB3, PCDHB4, PCDHB2, PCDH9, NRXN1, NCAM2, LSAMP, GPR56, VCAN, CNTN4, LIMS1, PCDHB15, PCDHB14, PCDHB13, PCDHB12, PCDHB11, PKD1L1, PCDHB10, DCHS1, PCDHAC1, ALCAM, PCDHB18, FAT3, FAT4, TNR, PCDHB16, THBS3, APC, FN1, TECTA, PCDH10, NFASC, PCDH15, PCDH17…	656	701	14116	1.8111	0.0295106	0.00124734	0.0218008
GOTERM_BP_ALL	GO:0032989~cellular component morphogenesis	39	0.530612	1.89035e-05	NRP2, LIMS1, SHROOM3, NRP1, RTN4RL1, CLU, BRSK2, L1CAM, SOX6, EPHB3, ALCAM, CRB1, ANK3, UNC5A, TNR, DMD, BCL6, CLASP2, NEFL, SNAP25, IDUA, APC, FN1, MAP1B, NTNG1, NFASC, NRXN1, ARL6, SLIT1, NTN3, BBS1, SLITRK1, NCAM2, EPHA7, DLX5, CNTN4, VCAN, GFRA3, KALRN	656	397	14116	2.11389	0.044608	0.00182368	0.0332098
GOTERM_BP_ALL	GO:0030030~cell projection organization	37	0.503401	1.95607e-05	NRP2, MTSS1, NRP1, RTN4RL1, CLU, L1CAM, EPHB3, SPAG16, ALCAM, ANK3, UNC5A, TTC30B, TNR, DMD, NEFL, SNAP25, APC, GNAO1, MAP1B, NTNG1, NFASC, NRXN1, ARL6, SLIT1, NTN3, BBS1, SLITRK1, NCAM2, EPHA7, DLX5, ITGA8, CC2D2A, SDCBP, CNTN4, VCAN, GFRA3, KALRN	656	368	14116	2.16352	0.0461224	0.0018145	0.0343641
GOTERM_BP_ALL	GO:0043062~extracellular structure organization	22	0.29932	2.13003e-05	PCDHB9, ERBB4, PCDHB5, PCDHB6, PCDHB3, PCDHB4, MAP1B, NFASC, PCDHB2, PCDHB14, CACNB2, PCDHB13, NRXN1, DCN, PCDHB11, PCDHB10, SPINK5, MUSK, ANK3, ITGA8, TNR, PCDHB16, LOX	656	163	14116	2.90431	0.05012	0.00190262	0.0374198
GOTERM_BP_ALL	GO:0007268~synaptic transmission	32	0.435374	2.25852e-05	GRIK2, GABRB2, GRIK5, CACNB2, PCDHB14, PAH, AKAP9, PCDHB13, PCDHB11, PCDHB10, MUSK, DMD, PCDHB16, PPP3CB, SNAP25, NOVA1, HTR1E, PCDHB9, GABRG2, GABRG3, KCND2, PCDHB5, KIF5A, PCDHB6, PCDHB3, PCDHB4, PCDHB2, NRXN1, NAALAD2, PDE7B, KIF1B, ABAT, SDCBP	656	298	14116	2.31069	0.0530617	0.0019453	0.0396766
GOTERM_BP_ALL	GO:0000904~cell morphogenesis involved in differentiation	28	0.380952	2.55751e-05	NRP2, NRP1, RTN4RL1, L1CAM, EPHB3, ALCAM, ANK3, UNC5A, TNR, SNAP25, NEFL, APC, FN1, MAP1B, NTNG1, NFASC, NRXN1, SLIT1, NTN3, BBS1, SLITRK1, NCAM2, EPHA7, DLX5, CNTN4, VCAN, GFRA3, KALRN	656	244	14116	2.46931	0.0598718	0.00212667	0.044928
GOTERM_BP_ALL	GO:0050794~regulation of cellular process	368	5.0068	3.01571e-05	KLRC2, PLEKHM3, RARRES1, PPP2R5B, NELL1, ADCY6, ZNF781, L1CAM, RORA, ITSN1, ZNF254, GTF2IRD2B, EPC1, AGTR1, S1PR3, ZNF776, S1PR1, KIFAP3, SOSTDC1, GAB1, ZNF772, GNG2, GNG3, FOXO3B, PITX2, HTR1E, DEPDC6, ZNF641, PTPRK, PLD1, TNIK, MAGI2, GPER, SIPA1L2, OPTN, ZNF793, PTPRN, TOX2, PRDM8, SSTR2, RYR2, ADAMTS1, KGFLP2, MAPK8, PRDM1, PLEKHM1P, SUPT6H, SUV420H1, GPR146, PLCXD3, ERBB4, ZNF610, ENPP2, CRT…	656	6819	14116	1.16127	0.0702136	0.00242374	0.0529753
GOTERM_BP_ALL	GO:0048869~cellular developmental process	113	1.53741	7.52882e-05	FGF18, SPATA20, HMX2, GLDN, L1CAM, RORA, LRRC4C, FOXO4, TPD52, HOOK1, GATA2, S1PR1, ANK3, PAPPA, UNC5A, FOXO3B, IDUA, SGPL1, RET, FAM82A2, MDGA1, PICK1, DLL3, DLL1, PRDM8, SLITRK1, NCAM2, ASCL1, PRDM1, HMX3, KALRN, ERBB4, CLU, CACNB2, BCL2L1, SOX6, MYT1, EPHB3, TTC3, ALCAM, MUSK, CRB1, NDRG4, DMD, CLASP2, OLFM3, TRAF6, PPP2R2B, FN1, SLCO4C1, TGFBR2, CREBBP, NTN3, EPHA7, DLX6, DLX5, ITGA8, DYRK1B,…	656	1706	14116	1.4253	0.166192	0.00584583	0.132205
GOTERM_BP_ALL	GO:0030154~cell differentiation	109	1.48299	8.31184e-05	FGF18, SPATA20, HMX2, GLDN, L1CAM, RORA, LRRC4C, FOXO4, TPD52, HOOK1, GATA2, S1PR1, ANK3, PAPPA, UNC5A, FOXO3B, SGPL1, RET, FAM82A2, MDGA1, PICK1, DLL3, DLL1, PRDM8, NCAM2, SLITRK1, ASCL1, PRDM1, HMX3, KALRN, ERBB4, CLU, CACNB2, BCL2L1, SOX6, MYT1, EPHB3, TTC3, ALCAM, MUSK, CRB1, NDRG4, DMD, TRAF6, PPP2R2B, OLFM3, FN1, SLCO4C1, TGFBR2, CREBBP, NTN3, EPHA7, DLX6, DLX5, ITGA8, DYRK1B, NRP2, NRP1, S…	656	1637	14116	1.4328	0.181806	0.00625089	0.145945
GOTERM_BP_ALL	GO:0019226~transmission of nerve impulse	34	0.462585	8.8909e-05	GRIK2, GABRB2, GRIK5, CACNB2, PCDHB14, PAH, AKAP9, PCDHB13, PCDHB11, PCDHB10, MUSK, S1PR1, PCDHB16, DMD, PPP3CB, CNTNAP2, SNAP25, NOVA1, HTR1E, PCDHB9, GABRG2, GABRG3, KCND2, PCDHB5, KIF5A, PCDHB6, PCDHB3, PCDHB4, PCDHB2, NRXN1, NAALAD2, PDE7B, KIF1B, ABAT, SDCBP	656	350	14116	2.09035	0.193165	0.00648301	0.156105
GOTERM_BP_ALL	GO:0009653~anatomical structure morphogenesis	83	1.12925	0.00020343	NRP2, FGF18, HMX2, NRP1, SOBP, L1CAM, RORA, TPD52, EDNRA, S1PR3, S1PR1, ANK3, UNC5A, SOSTDC1, CHST11, ANGPT2, IDUA, PITX2, SGPL1, RET, MMP19, TLE3, DLL3, DLL1, NRXN1, TLE2, ARL6, SLIT1, BICD1, BBS1, NCAM2, SLITRK1, EYA4, ZFPM2, ADAMTS1, CNTN4, KGFLP2, VCAN, HMX3, KALRN, LIMS1, SHROOM3, RTN4RL1, ERBB4, CLU, BRSK2, DCN, SOX6, EPHB3, TIMP3, TCF7L2, ZFP36L1, ALCAM, CRB1, TNR, DMD, TGM2, BCL6, HS6ST1,…	656	1197	14116	1.49208	0.388066	0.0143412	0.356842
GOTERM_BP_ALL	GO:0050789~regulation of biological process	374	5.08844	0.000303871	KLRC2, PLEKHM3, RARRES1, PPP2R5B, NELL1, ADCY6, NELL2, ZNF781, L1CAM, RORA, ITSN1, ZNF254, GTF2IRD2B, EPC1, AGTR1, S1PR3, ZNF776, S1PR1, KIFAP3, SOSTDC1, GAB1, ZNF772, GNG2, GNG3, FOXO3B, PITX2, HTR1E, DEPDC6, SGPL1, ZNF641, PTPRK, PLD1, TNIK, MAGI2, GPER, SIPA1L2, OPTN, ZNF793, PTPRN, TOX2, PRDM8, SSTR2, RYR2, ADAMTS1, KGFLP2, MAPK8, PRDM1, PLEKHM1P, SUPT6H, SUV420H1, GPR146, PLCXD3, ERBB4, ZNF6…	656	7106	14116	1.13254	0.519849	0.0207434	0.532583
GOTERM_BP_ALL	GO:0007411~axon guidance	15	0.204082	0.000418192	NRP2, NRP1, NFASC, L1CAM, NRXN1, EPHB3, SLIT1, NTN3, ALCAM, EPHA7, UNC5A, ANK3, TNR, CNTN4, GFRA3	656	107	14116	3.01658	0.635682	0.0276583	0.732257
GOTERM_BP_ALL	GO:0065007~biological regulation	389	5.29252	0.000605978	KLRC2, PLEKHM3, PPP2R5B, ZNF781, L1CAM, RORA, ITSN1, ZNF254, AGTR1, EPC1, ZNF776, ZNF772, GNG2, GNG3, HTR1E, PTPRK, ZNF641, TNIK, MAGI2, GPER, SIPA1L2, ZNF793, PTPRN, TOX2, SSTR2, RYR2, ABAT, MAPK8, ADAMTS1, PLEKHM1P, PLCXD3, ERBB4, ZNF610, CRTC1, DUSP10, RUNDC3A, NPY6R, BCL2L1, ADCYAP1, MCF2L2, ALCAM, ZNF229, MUSK, ZNF226, ZNF223, TNKS, PPP2R2B, ZNF528, OR5P3, OR5P2, TGFBR2, ZNF211, RGS8, ZNF117…	656	7484	14116	1.11847	0.768523	0.0387761	1.05942
GOTERM_BP_ALL	GO:0018107~peptidyl-threonine phosphorylation	6	0.0816327	0.00109574	NLK, TGFBR2, TNKS, MAPK8, CLK1, MAP3K12	656	18	14116	7.17276	0.929105	0.0672764	1.90792
GOTERM_BP_ALL	GO:0018209~peptidyl-serine modification	8	0.108844	0.00188468	SPOCK3, MORC3, NLK, TGFBR2, TNKS, DCN, CLK1, MAP3K12	656	39	14116	4.41401	0.989474	0.110207	3.26032
GOTERM_BP_ALL	GO:0018210~peptidyl-threonine modification	6	0.0816327	0.00231849	NLK, TGFBR2, TNKS, MAPK8, CLK1, MAP3K12	656	21	14116	6.14808	0.996314	0.130714	3.99644
GOTERM_BP_ALL	GO:0009311~oligosaccharide metabolic process	7	0.0952381	0.00265779	MAN2A1, B3GALT2, B3GALT1, ST8SIA4, B3GALNT1, ST8SIA3, IDUA	656	31	14116	4.85897	0.998379	0.145034	4.56852
GOTERM_BP_ALL	GO:0006325~chromatin organization	31	0.421769	0.00298297	HIST1H2AC, ING4, ARID4A, CBX4, NAP1L3, SOX6, TSPYL1, EPC1, CHD9, TSPYL2, CHD2, ACTL6B, KDM3A, CHD6, KDM5B, MYST4, CHD3, HIST1H4H, H1F0, CPA4, SATB1, KAT2B, CREBBP, ARID1B, EYA4, KDM4A, HIST1H3E, KDM6B, MAP3K12, SUPT6H, SUV420H1	656	378	14116	1.76473	0.999262	0.157773	5.11377
GOTERM_BP_ALL	GO:0007267~cell-cell signaling	44	0.598639	0.00306847	FGF18, NRP1, GABRB2, FGF14, GRIK2, EFNA3, FGF11, GRIK5, PCDHB14, CACNB2, PAH, PCDHB13, AKAP9, PCDHB11, PCDHB10, ADCYAP1, MUSK, SPRY1, CRB1, PCDHB16, DMD, PPP3CB, SNAP25, NOVA1, HTR1E, PCDHB9, GABRG2, GABRG3, KCND2, PCDHB5, KIF5A, PCDHB6, PCDHB3, PCDHB4, PCDHB2, NRXN1, NAALAD2, SSTR2, PDE7B, KIF1B, GPR56, ABAT, SDCBP, STC1, XCL1	656	600	14116	1.57801	0.9994	0.158465	5.25663
GOTERM_BP_ALL	GO:0006811~ion transport	53	0.721088	0.0038885	SCN3A, KCNAB1, GRIK2, GABRB2, GRIK3, ATP6AP1, GABRB1, GRIK5, CNGB1, KCNJ13, ANO3, SCN7A, NSF, OCA2, SLC12A6, GABRG2, SVOP, GABRG3, SGK1, KCND2, KCND1, SCN2A, TCN2, KCNT2, SLC26A7, SLC41A2, RYR2, KCNH8, SLC38A6, CACNB2, KCNJ2, SLCO1A2, PPP3CB, SLC4A8, SCN9A, SLC31A2, SLC31A1, SCN5A, HCN1, CPT1B, SLCO4C1, GABRA1, GABRA4, SLC10A5, CACNA2D3, SLC25A12, ACCN2, SLC17A8, ATP6V0A1, KCTD16, CACNA1D, CLCN4,…	656	768	14116	1.48499	0.999918	0.192452	6.61667
GOTERM_BP_ALL	GO:0019219~regulation of nucleobase, nucleoside, nucleotide and nucleic acid metabolic process	159	2.16327	0.00411184	HMX2, ATP6AP1, ADCY6, RBM5, ZNF827, ZNF781, CBX4, RORA, FOXO4, ZNF254, GTF2IRD2B, EPC1, S1PR3, GATA2, ZNF181, S1PR1, ZNF776, ZNF187, GALR1, ZNF772, FOXO3B, MYST4, PITX2, SATB1, ZNF641, PTPRK, GTF2IRD2, ARNTL, ARID1B, ZNF793, TRERF1, TOX2, PRDM8, ASCL1, ZNF193, SSTR2, ZNF434, PRDM1, HMX3, ZNF586, SUPT6H, SUV420H1, TSHZ3, TSHZ2, ZNF610, CRTC1, SOX6, MYT1, ADCYAP1, ZNF229, MUSK, ZNF226, ZNF429, ZNF2…	656	2814	14116	1.21585	0.999952	0.198309	6.98387
GOTERM_BP_ALL	GO:0051171~regulation of nitrogen compound metabolic process	160	2.17687	0.00438581	HMX2, ATP6AP1, ADCY6, RBM5, ZNF827, ZNF781, CBX4, RORA, FOXO4, ZNF254, GTF2IRD2B, EPC1, S1PR3, GATA2, ZNF181, S1PR1, ZNF776, ZNF187, GALR1, ZNF772, FOXO3B, MYST4, PITX2, SATB1, ZNF641, PTPRK, GTF2IRD2, ARNTL, ARID1B, ZNF793, TRERF1, TOX2, PRDM8, ASCL1, ZNF193, SSTR2, ZNF434, PRDM1, HMX3, ZNF586, SUPT6H, SUV420H1, TSHZ3, TSHZ2, ZNF610, CRTC1, SOX6, MYT1, ADCYAP1, ZNF229, MUSK, ZNF226, ZNF429, ZNF2…	656	2839	14116	1.21273	0.999975	0.205995	7.43246
GOTERM_BP_ALL	GO:0016043~cellular component organization	142	1.93197	0.00571389	MTSS1, GRIK2, RBM5, CBX4, L1CAM, CNGB1, ITSN1, HOOK1, EPC1, GATA2, AGTR1, ANK3, UNC5A, KIFAP3, LOX, MYST4, IDUA, H1F0, PTPRK, SATB1, RET, KCND2, PICK1, LRP1B, OPTN, ARID1B, SLITRK1, NCAM2, FNBP1L, LYST, CC2D2A, SDCBP, SUPT6H, KALRN, SUV420H1, ERBB4, CLU, CACNB2, BCL2L1, SOX6, EPHB3, ALCAM, MUSK, CRB1, FOLR1, DMD, TUBE1, TNKS, CLASP2, DOPEY1, FN1, HIST1H4H, CPA4, RANBP17, CUBN, CREBBP, TGFBR2, PCD…	656	2498	14116	1.22322	0.999999	0.254959	9.57826
GOTERM_BP_ALL	GO:0006333~chromatin assembly or disassembly	14	0.190476	0.00606489	H1F0, HIST1H2AC, ARID4A, CBX4, NAP1L3, TSPYL1, CHD9, TSPYL2, CHD2, HIST1H3E, CHD6, MYST4, HIST1H4H, CHD3	656	127	14116	2.3721	1	0.263571	10.1375
GOTERM_BP_ALL	GO:0045449~regulation of transcription	147	2	0.00616734	HMX2, ATP6AP1, ZNF827, ZNF781, CBX4, RORA, FOXO4, ZNF254, GTF2IRD2B, EPC1, GATA2, ZNF181, S1PR1, ZNF776, ZNF187, ZNF772, FOXO3B, MYST4, PITX2, PTPRK, ZNF641, SATB1, GTF2IRD2, ARNTL, ARID1B, ZNF793, TRERF1, TOX2, PRDM8, ASCL1, ZNF193, ZNF434, PRDM1, HMX3, ZNF586, SUPT6H, SUV420H1, TSHZ3, TSHZ2, ZNF610, CRTC1, SOX6, MYT1, ZNF229, MUSK, ZNF226, ZNF429, ZNF223, DMD, MAML3, MAFG, ZNF528, TP53BP1, CREB…	656	2601	14116	1.21614	1	0.262712	10.3001
GOTERM_BP_ALL	GO:0006355~regulation of transcription, DNA-dependent	105	1.42857	0.00626184	HMX2, CBX4, RORA, FOXO4, ZNF254, GATA2, EPC1, ZNF181, S1PR1, ZNF776, ZNF187, ZNF772, FOXO3B, MYST4, PITX2, ZNF641, SATB1, ARNTL, ZNF793, ARID1B, TRERF1, ZNF193, ASCL1, ZNF434, PRDM1, HMX3, SUPT6H, ZNF586, TSHZ3, TSHZ2, ZNF610, CRTC1, SOX6, MYT1, ZNF229, MUSK, ZNF226, ZNF429, ZNF223, MAML3, MAFG, ZNF528, TP53BP1, CREBBP, RYBP, ZFHX4, ZNF211, DLX6, DLX5, ETS2, DYRK1B, EBF1, ZFHX2, ZNF117, ELF1, ARI…	656	1773	14116	1.27435	1	0.261602	10.4499
GOTERM_BP_ALL	GO:0051252~regulation of RNA metabolic process	107	1.45578	0.00638856	HMX2, RBM5, CBX4, RORA, FOXO4, ZNF254, GATA2, EPC1, ZNF181, S1PR1, ZNF776, ZNF187, ZNF772, FOXO3B, MYST4, PITX2, ZNF641, SATB1, ARNTL, ZNF793, ARID1B, TRERF1, ZNF193, ASCL1, ZNF434, PRDM1, HMX3, SUPT6H, ZNF586, TSHZ3, TSHZ2, ZNF610, CRTC1, SOX6, MYT1, ZNF229, MUSK, ZNF226, ZNF429, ZNF223, MAML3, MAFG, ZNF528, TP53BP1, CREBBP, RYBP, ZFHX4, ZNF211, DLX6, DLX5, ETS2, DYRK1B, EBF1, ZFHX2, ZNF117, ELF…	656	1813	14116	1.26997	1	0.261668	10.6503
GOTERM_BP_ALL	GO:0006928~cell motion	35	0.47619	0.00825786	NRP2, MTSS1, NRP1, ENPP2, PLXNA2, L1CAM, EPHB3, ALCAM, ANK3, UNC5A, TNR, CLASP2, PPAP2A, SCG2, NR2F1, APC, FN1, PTPRK, SGPL1, RET, MDGA1, NFASC, NRXN1, SLIT1, CCNL2, NTN3, ASCL1, EPHA7, BTG1, LYST, SDCBP, MAPK8, CNTN4, VCAN, GFRA3	656	475	14116	1.58556	1	0.319513	13.5583
GOTERM_BP_ALL	GO:0031103~axon regeneration	4	0.0544218	0.00934207	RTN4RL1, MAP1B, VCAN, NEFL	656	10	14116	8.60732	1	0.347866	15.2038
GOTERM_BP_ALL	GO:0010468~regulation of gene expression	158	2.14966	0.00941424	HMX2, ATP6AP1, RBM5, ZNF827, ZNF781, CBX4, RORA, FOXO4, ZNF254, GTF2IRD2B, EPC1, GATA2, ZNF181, S1PR1, ZNF776, ZNF187, ZNF772, FOXO3B, MYST4, PITX2, SATB1, PTPRK, ZNF641, PICK1, HRK, GTF2IRD2, ARNTL, ARID1B, ZNF793, TRERF1, TOX2, PRDM8, ASCL1, ZNF193, ZNF434, PRDM1, HMX3, ZNF586, SUPT6H, SUV420H1, TSHZ3, TSHZ2, ZNF610, CRTC1, BCL2L1, SOX6, MYT1, ZNF229, MUSK, ZNF226, ZNF429, ZNF223, DMD, MAML3, M…	656	2856	14116	1.19044	1	0.34482	15.3123
GOTERM_BP_ALL	GO:0007219~Notch signaling pathway	8	0.108844	0.00975895	ASCL1, CNTN6, DTX1, APH1B, DTX3, DLL3, DLL1, MAML3	656	52	14116	3.31051	1	0.349773	15.8286
GOTERM_BP_ALL	GO:0006464~protein modification process	87	1.18367	0.00989688	DZIP3, CDC14B, CLK1, SENP7, EPC1, PAK3, B3GALNT1, GAB1, FBXO25, SHC1, PAK1, LOX, PRKACB, GNG3, GOLGA5, MYST4, PTPRK, SGK1, RET, TNIK, PTPRG, PICK1, RPS6KC1, UBE2H, MMP15, PTPRN, CDKL4, MAN2A1, BTG2, CHRM3, BTG1, PCMTD2, PCMTD1, USP20, MAPK8, PPM1L, KSR1, MAP3K12, KDM6B, SUV420H1, KALRN, ING4, SPOCK3, ERBB4, DUSP10, BRSK2, ADRBK2, ST8SIA3, AKAP9, PAH, DCN, C12ORF51, EPHB3, TRIB2, MTMR3, MUSK, MORC…	656	1453	14116	1.28843	1	0.348678	16.0343
GOTERM_BP_ALL	GO:0018105~peptidyl-serine phosphorylation	6	0.0816327	0.00996521	MORC3, NLK, TGFBR2, TNKS, CLK1, MAP3K12	656	29	14116	4.45206	1	0.345676	16.1361
GOTERM_BP_ALL	GO:0043687~post-translational protein modification	73	0.993197	0.0100092	DZIP3, CDC14B, CLK1, SENP7, EPC1, PAK3, GAB1, FBXO25, SHC1, PAK1, GNG3, PRKACB, GOLGA5, MYST4, PTPRK, SGK1, RET, TNIK, PTPRG, PICK1, RPS6KC1, UBE2H, PTPRN, CDKL4, BTG2, BTG1, USP20, MAPK8, PPM1L, KSR1, KDM6B, MAP3K12, SUV420H1, KALRN, ING4, SPOCK3, ERBB4, DUSP10, BRSK2, ADRBK2, AKAP9, PAH, DCN, EPHB3, TRIB2, MTMR3, MUSK, MORC3, TTBK1, DCLK3, TGM2, PPP3CB, DCLK2, TNKS, KDM3A, TRAF6, MTMR7, FN1, CP…	656	1182	14116	1.32896	1	0.342091	16.2015
GOTERM_BP_ALL	GO:0007154~cell communication	52	0.707483	0.011482	FGF18, NRP1, GRIK2, FGF14, GABRB2, EFNA3, FGF11, GRIK5, FOS, SPRY1, S1PR1, CNTNAP2, HTR1E, PCDHB9, GABRG2, GABRG3, PLD1, KCND2, PCDHB5, KIF5A, PCDHB6, PCDHB3, PCDHB4, HRK, PCDHB2, RPS6KC1, DLL1, NRXN1, NAALAD2, SSTR2, KIF1B, GPR56, SDCBP, ABAT, STC1, PCDHB14, CACNB2, AKAP9, PAH, PCDHB13, PCDHB11, PCDHB10, ADCYAP1, MUSK, CRB1, DMD, PCDHB16, PPP3CB, SNAP25, NOVA1, PDE7B, KREMEN1, XCL1	656	795	14116	1.40749	1	0.376562	18.3652
GOTERM_BP_ALL	GO:0051179~localization	164	2.23129	0.0115032	AP1G2, SCN3A, PLXNA2, GRIK2, GABRB2, ATP6AP1, GRIK3, GABRB1, GRIK5, SELENBP1, CNGB1, ITSN1, TPD52, ACBD5, HOOK1, ATCAY, GATA2, VPS13C, ANK3, KIFAP3, SLC12A6, SGPL1, PTPRK, RET, KCND2, NUDT4, KCND1, MDGA1, SCN2A, LRP1B, PICK1, VPS41, OPTN, ARNTL, RPH3A, TCN2, BICD1, ASCL1, KCNT2, FNBP1L, LYST, SDCBP, RYR2, KALRN, ADHFE1, CLU, SLC38A6, CACNB2, CCDC91, BCL2L1, KCNJ2, RIMS3, FOLR1, DMD, SERINC1, SCN9…	656	2993	14116	1.17908	1	0.372174	18.3959
GOTERM_BP_ALL	GO:0007214~gamma-aminobutyric acid signaling pathway	5	0.0680272	0.012289	GABRG2, GABRG3, GABRA1, GABRA4, GABRB2	656	20	14116	5.37957	1	0.386966	19.5284
GOTERM_BP_ALL	GO:0007165~signal transduction	156	2.12245	0.0127772	MTSS1, FGF18, KLRC2, PLXNA4, PLEKHM3, PLXNA1, PPP2R5B, FGF14, PLXNA2, GABRB1, ADCY6, FGF11, CNGB1, RORA, FOXO4, ITSN1, S1PR3, AGTR1, S1PR1, GALR1, ANK2, ANK3, UNC5A, KIFAP3, GAB1, GNG2, PRKACB, GNG3, HTR1E, DEPDC6, PTPRK, RET, INADL, PLD1, TNIK, MAGI2, NUDT4, GPER, RPS6KC1, OPTN, ARNTL, PTPRN, SSTR2, TAS2R50, GPR56, SDCBP, MAPK8, PLEKHM1P, KALRN, GPR146, PLCXD3, ERBB4, DUSP10, ADRBK2, RUNDC3A, AK…	656	2840	14116	1.18199	1	0.393889	20.2244
GOTERM_BP_ALL	GO:0031326~regulation of cellular biosynthetic process	161	2.19048	0.0137827	HMX2, ATP6AP1, ADCY6, ZNF827, ZNF781, CBX4, RORA, FOXO4, ZNF254, GTF2IRD2B, EPC1, S1PR3, GATA2, ZNF181, S1PR1, ZNF776, ZNF187, GALR1, ZNF772, FOXO3B, MYST4, PITX2, SATB1, ZNF641, PTPRK, GTF2IRD2, ARNTL, ARID1B, ZNF793, TRERF1, TOX2, PRDM8, ASCL1, ZNF193, SSTR2, ZNF434, PRDM1, HMX3, ZNF586, SUPT6H, SUV420H1, TSHZ3, TSHZ2, ZNF610, CRTC1, SOX6, MYT1, ADCYAP1, ZNF229, MUSK, ZNF226, ZNF429, ZNF223, DM…	656	2947	14116	1.17558	1	0.412448	21.64
GOTERM_BP_ALL	GO:0050909~sensory perception of taste	7	0.0952381	0.0153326	LCN1, TAS2R50, TAS2R13, TAS2R14, TAS2R9, TAS2R8, TAS2R10	656	44	14116	3.42336	1	0.441672	23.776
GOTERM_BP_ALL	GO:0051482~elevation of cytosolic calcium ion concentration during G-protein signaling, coupled to IP3 second messenger (phospholipase C activating)	4	0.0544218	0.0159815	EDNRA, AGTR1, S1PR1, TGM2	656	12	14116	7.17276	1	0.450266	24.6537
GOTERM_BP_ALL	GO:0031102~neuron projection regeneration	4	0.0544218	0.0159815	RTN4RL1, MAP1B, VCAN, NEFL	656	12	14116	7.17276	1	0.450266	24.6537
GOTERM_BP_ALL	GO:0007166~cell surface receptor linked signal transduction	106	1.44218	0.0165604	MTSS1, FGF18, GABRB2, GRIK2, PLXNA2, GRIK3, ATP6AP1, ADCY6, L1CAM, FOXO4, S1PR3, AGTR1, S1PR1, GALR1, SOSTDC1, GAB1, CLEC4A, GNG2, PRKACB, GNG3, HTR1E, PTPRK, SGPL1, RET, ATRNL1, PTPRG, GPER, PICK1, DLL3, DLL1, ASCL1, SSTR2, TAS2R50, GPR56, ADAMTS1, STC1, GPR146, ERBB4, ENPP2, CXXC4, NPY6R, EPHB3, ADCYAP1, MUSK, GPR22, BAI3, MAML3, TRAF6, OR5P3, GABRA1, OR5P2, GABRA4, TGFBR2, ITGA9, EPHA7, GPR37,…	656	1856	14116	1.22895	1	0.457074	25.4288
GOTERM_BP_ALL	GO:0007169~transmembrane receptor protein tyrosine kinase signaling pathway	19	0.258503	0.0167297	SGPL1, FGF18, MTSS1, RET, NRP1, ERBB4, PTPRG, GRIK2, ATP6AP1, PICK1, FOXO4, EPHB3, ADCYAP1, EPHA7, MUSK, GAB1, SHC1, PIK3R3, PIK3R1	656	224	14116	1.82521	1	0.455489	25.654
GOTERM_BP_ALL	GO:0009889~regulation of biosynthetic process	161	2.19048	0.0171967	HMX2, ATP6AP1, ADCY6, ZNF827, ZNF781, CBX4, RORA, FOXO4, ZNF254, GTF2IRD2B, EPC1, S1PR3, GATA2, ZNF181, S1PR1, ZNF776, ZNF187, GALR1, ZNF772, FOXO3B, MYST4, PITX2, SATB1, ZNF641, PTPRK, GTF2IRD2, ARNTL, ARID1B, ZNF793, TRERF1, TOX2, PRDM8, ASCL1, ZNF193, SSTR2, ZNF434, PRDM1, HMX3, ZNF586, SUPT6H, SUV420H1, TSHZ3, TSHZ2, ZNF610, CRTC1, SOX6, MYT1, ADCYAP1, ZNF229, MUSK, ZNF226, ZNF429, ZNF223, DM…	656	2966	14116	1.16805	1	0.459788	26.2721
GOTERM_BP_ALL	GO:0043412~biopolymer modification	89	1.21088	0.017475	DZIP3, CDC14B, CLK1, SENP7, EPC1, FOS, PAK3, B3GALNT1, GAB1, FBXO25, SHC1, PAK1, LOX, PRKACB, GNG3, GOLGA5, MYST4, PTPRK, SGK1, RET, TNIK, PTPRG, PICK1, RPS6KC1, UBE2H, MMP15, PTPRN, CDKL4, MAN2A1, BTG2, CHRM3, BTG1, PCMTD2, PCMTD1, USP20, MAPK8, PPM1L, KSR1, MAP3K12, KDM6B, SUV420H1, KALRN, ING4, SPOCK3, ERBB4, DUSP10, BRSK2, ADRBK2, ST8SIA3, AKAP9, PAH, DCN, C12ORF51, EPHB3, TRIB2, MTMR3, MUSK,…	656	1526	14116	1.255	1	0.460319	26.6381
GOTERM_BP_ALL	GO:0006814~sodium ion transport	13	0.176871	0.017697	HCN1, SLC12A6, SGK1, SCN3A, SCN2A, SLC38A6, SLC10A5, ACCN2, SLC17A8, SCN9A, SLC4A8, SCN7A, SCN5A	656	130	14116	2.15183	1	0.459769	26.9287
GOTERM_BP_ALL	GO:0051276~chromosome organization	34	0.462585	0.018054	HIST1H2AC, ING4, ARID4A, CBX4, NAP1L3, SOX6, TSPYL1, EPC1, CHD9, TSPYL2, CHD2, ACTL6B, KDM3A, CHD6, KDM5B, MYST4, BUB3, CHD3, HIST1H4H, APC, H1F0, CPA4, SATB1, KAT2B, CREBBP, WRN, ARID1B, EYA4, HIST1H3E, KDM4A, KDM6B, MAP3K12, SUPT6H, SUV420H1	656	485	14116	1.5085	1	0.461756	27.3939
GOTERM_BP_ALL	GO:0031323~regulation of cellular metabolic process	185	2.51701	0.018356	HMX2, ATP6AP1, ADCY6, RBM5, ZNF827, ZNF781, CBX4, RORA, FOXO4, ZNF254, GTF2IRD2B, EPC1, AGTR1, S1PR3, GATA2, ZNF181, ZNF776, S1PR1, ZNF187, GALR1, ZNF772, GAB1, GNG3, PRKACB, FOXO3B, MYST4, PITX2, DEPDC6, SATB1, ZNF641, PTPRK, PICK1, GTF2IRD2, ARNTL, ARID1B, ZNF793, TRERF1, TOX2, PRDM8, ASCL1, ZNF193, SSTR2, ZNF434, PRDM1, HMX3, ZNF586, SUPT6H, SUV420H1, TSHZ3, TSHZ2, ZNF610, CRTC1, SOX6, MYT1, T…	656	3464	14116	1.14922	1	0.462677	27.7854
GOTERM_BP_ALL	GO:0010556~regulation of macromolecule biosynthetic process	154	2.09524	0.0185985	HMX2, ATP6AP1, ZNF827, ZNF781, CBX4, RORA, FOXO4, ZNF254, GTF2IRD2B, EPC1, GATA2, ZNF181, S1PR1, ZNF776, ZNF187, ZNF772, FOXO3B, MYST4, PITX2, SATB1, PTPRK, ZNF641, GTF2IRD2, ARNTL, ARID1B, ZNF793, TRERF1, TOX2, PRDM8, ASCL1, ZNF193, ZNF434, PRDM1, HMX3, ZNF586, SUPT6H, SUV420H1, TSHZ3, TSHZ2, ZNF610, CRTC1, SOX6, MYT1, ZNF229, MUSK, ZNF226, ZNF429, ZNF223, DMD, TNKS, MAML3, TRAF6, MAFG, ZNF528, …	656	2830	14116	1.17096	1	0.462494	28.0981
GOTERM_BP_ALL	GO:0032870~cellular response to hormone stimulus	13	0.176871	0.0208064	KAT2B, ADCY6, FOXO4, FOS, GAB1, SHC1, GNG2, KDM3A, GNG3, PRKACB, PIK3R3, PIK3R1, VLDLR	656	133	14116	2.10329	1	0.496363	30.888
GOTERM_BP_ALL	GO:0006821~chloride transport	8	0.108844	0.0223015	SLC12A6, GABRG2, GABRG3, GABRA1, GABRA4, SLC26A7, CLCN4, CLCN5	656	61	14116	2.82207	1	0.516128	32.7189
GOTERM_BP_ALL	GO:0006350~transcription	117	1.59184	0.0236301	HMX2, ZNF827, CBX4, ZNF781, RORA, FOXO4, ZNF254, GTF2IRD2B, EPC1, GATA2, ZNF181, ZNF776, ZNF187, ZNF772, FOXO3B, MYST4, ZNF641, GTF2IRD2, ARNTL, ZNF793, ARID1B, TRERF1, TOX2, PRDM8, ASCL1, ZNF193, ZNF434, PRDM1, HMX3, SUV420H1, SUPT6H, ZNF586, TSHZ3, TSHZ2, ZNF610, CRTC1, SOX6, MYT1, ZNF229, ZNF226, ZNF429, ZNF223, MAML3, MAFG, ZNF528, TP53BP1, CREBBP, RYBP, ARID3B, ZFHX4, ZNF211, EBF1, PNRC1, ZN…	656	2101	14116	1.19831	1	0.532135	34.3074
GOTERM_BP_ALL	GO:0015672~monovalent inorganic cation transport	24	0.326531	0.0237313	SLC12A6, HCN1, SGK1, KCND2, KCND1, SCN3A, KCNAB1, ATP6AP1, SCN2A, SLC38A6, SLC10A5, KCNJ2, KCNJ13, ACCN2, SLC17A8, KCNT2, SCN9A, SLC4A8, ATP6V0A1, KCNH8, SCN7A, KCTD16, SCN5A, NSF	656	318	14116	1.62402	1	0.52903	34.4269
GOTERM_BP_ALL	GO:0016311~dephosphorylation	14	0.190476	0.0270332	PTPRK, CDC14B, PTPRG, SYNJ1, DUSP10, PTPRN, MTMR3, DUSP4, DUSP26, TPTE2, PPP3CB, PPM1L, PPAP2A, MTMR7	656	154	14116	1.95621	1	0.571798	38.2165
GOTERM_BP_ALL	GO:0016577~histone demethylation	3	0.0408163	0.0284721	KDM3A, KDM4A, KDM6B	656	6	14116	10.7591	1	0.586313	39.8024
GOTERM_BP_ALL	GO:0007167~enzyme linked receptor protein signaling pathway	25	0.340136	0.0288781	FGF18, MTSS1, NRP1, ERBB4, GRIK2, ATP6AP1, EPHB3, FOXO4, ADCYAP1, FOS, MUSK, GAB1, PTN, SHC1, PIK3R3, PIK3R1, SGPL1, PTPRK, RET, PTPRG, NLK, TGFBR2, PICK1, EPHA7, PPM1L	656	342	14116	1.57297	1	0.586967	40.2429
GOTERM_BP_ALL	GO:0048523~negative regulation of cellular process	94	1.27891	0.0291604	ELF1, RARRES1, NRP1, ARID4A, GRIK2, GRIK3, RBM5, CBX4, FOXO4, ITSN1, PDCD4, ZNF345, CBFA2T2, ZNF254, EDNRA, EPC1, S1PR1, SOSTDC1, KIFAP3, CHST11, LRRFIP1, KDM5B, MYST4, NR2F1, EGR1, DEPDC6, SATB1, PTPRK, DLL3, HRK, DLL1, NRIP1, SSTR2, BTG2, BTG1, ZNF136, ZFPM2, ADAMTS1, KCNH8, MAPK8, CNTN4, PRDM1, CUX2, KDM6B, FAIM2, NPPA, ING4, CLU, CXXC4, BCL2L1, SOX6, ZNF177, TIMP3, TCF7L2, TTC3, ADCYAP1, TSPY…	656	1660	14116	1.21851	1	0.586035	40.5474
GOTERM_BP_ALL	GO:0016568~chromatin modification	21	0.285714	0.0306346	ING4, CPA4, KAT2B, CREBBP, CBX4, ARID1B, EPC1, EYA4, CHD9, TSPYL2, ACTL6B, KDM3A, KDM4A, CHD6, KDM5B, MYST4, KDM6B, MAP3K12, CHD3, SUPT6H, SUV420H1	656	274	14116	1.64921	1	0.599866	42.1138
GOTERM_BP_ALL	GO:0019222~regulation of metabolic process	190	2.58503	0.0308804	HMX2, ATP6AP1, ADCY6, RBM5, ZNF827, ZNF781, CBX4, RORA, FOXO4, ZNF254, GTF2IRD2B, EPC1, AGTR1, S1PR3, GATA2, ZNF181, ZNF776, S1PR1, ZNF187, GALR1, ZNF772, GAB1, GNG3, PRKACB, FOXO3B, MYST4, PITX2, DEPDC6, SATB1, ZNF641, PTPRK, PICK1, GTF2IRD2, HRK, ARNTL, ARID1B, ZNF793, TRERF1, TOX2, PRDM8, ASCL1, ZNF193, SSTR2, ZNF434, PRDM1, HMX3, ZNF586, SUPT6H, SUV420H1, TSHZ3, TSHZ2, ZNF610, CRTC1, BCL2L1, …	656	3621	14116	1.1291	1	0.598398	42.3712
GOTERM_BP_ALL	GO:0080090~regulation of primary metabolic process	174	2.36735	0.0318851	HMX2, ATP6AP1, ADCY6, RBM5, ZNF827, ZNF781, CBX4, RORA, FOXO4, ZNF254, GTF2IRD2B, EPC1, AGTR1, S1PR3, GATA2, ZNF181, ZNF776, S1PR1, ZNF187, GALR1, ZNF772, GAB1, FOXO3B, MYST4, PITX2, SATB1, ZNF641, PTPRK, GTF2IRD2, ARNTL, ARID1B, ZNF793, TRERF1, TOX2, PRDM8, ASCL1, ZNF193, SSTR2, ZNF434, PRDM1, HMX3, ZNF586, SUPT6H, SUV420H1, TSHZ3, TSHZ2, ZNF610, CRTC1, SOX6, MYT1, TIMP3, ADCYAP1, ZNF229, MUSK, …	656	3291	14116	1.1377	1	0.605937	43.412
GOTERM_BP_ALL	GO:0045595~regulation of cell differentiation	33	0.44898	0.0334848	NRP1, NELL1, CLU, LRRC4C, FOXO4, TCF7L2, SPINK5, TTC3, AGTR1, MUSK, BCL6, FOXO3B, NEFL, NEFM, APC, HIST1H4H, MAFG, DTX1, MAP1B, TGFBR2, CREBBP, NDFIP1, DLL3, DLL1, RUFY3, ABCG1, ASCL1, BTG1, DLX5, GDF11, CNTN4, IGFBP3, KALRN	656	492	14116	1.4433	1	0.619874	45.0326
GOTERM_BP_ALL	GO:0048519~negative regulation of biological process	101	1.37415	0.0340517	RARRES1, GRIK2, GRIK3, RBM5, CBX4, FOXO4, ITSN1, ZNF254, EPC1, S1PR1, SOSTDC1, KIFAP3, MYST4, DEPDC6, PTPRK, SATB1, HRK, DLL3, DLL1, SSTR2, RYR2, MAPK8, ADAMTS1, PRDM1, CLU, CXXC4, SOX6, BCL2L1, TIMP3, TTC3, ADCYAP1, FAM5C, CLASP2, TRAF6, HIST1H4H, TP53BP2, TGFBR2, CREBBP, NDFIP1, RYBP, FURIN, TAX1BP1, ABCG1, RGS8, LDOC1, ELF1, NRP1, ARID4A, PDCD4, SPINK5, CBFA2T2, ZNF345, EDNRA, CHST11, CALCRL, …	656	1812	14116	1.19942	1	0.621854	45.5964
GOTERM_BP_ALL	GO:0006820~anion transport	13	0.176871	0.0341153	SLC12A6, GABRG2, GABRG3, GABRA1, GABRA4, SLC25A12, SLC17A8, SLCO1A2, SLC26A7, SLC4A8, OCA2, CLCN4, CLCN5	656	143	14116	1.95621	1	0.618302	45.6593
GOTERM_BP_ALL	GO:0009725~response to hormone stimulus	26	0.353741	0.0357075	ERBB4, ADCY6, BCL2L1, FOXO4, TIMP3, FOS, GAB1, SHC1, KDM3A, GNG2, LOX, PRKACB, GNG3, PIK3R3, NEFL, PIK3R1, PLD1, KAT2B, TGFBR2, MAP1B, PTPRN, ABCG1, BTG2, ARSA, PTCH1, VLDLR	656	367	14116	1.52446	1	0.631177	47.2119
GOTERM_BP_ALL	GO:0060255~regulation of macromolecule metabolic process	172	2.34014	0.0361656	HMX2, ATP6AP1, RBM5, ZNF827, ZNF781, CBX4, RORA, FOXO4, ZNF254, GTF2IRD2B, EPC1, AGTR1, GATA2, ZNF181, S1PR1, ZNF776, ZNF187, ZNF772, GAB1, FOXO3B, MYST4, PITX2, SATB1, ZNF641, PTPRK, PICK1, HRK, GTF2IRD2, ARNTL, ARID1B, ZNF793, TRERF1, TOX2, PRDM8, ASCL1, ZNF193, ZNF434, PRDM1, HMX3, ZNF586, SUPT6H, SUV420H1, TSHZ3, TSHZ2, ZNF610, CRTC1, BCL2L1, SOX6, MYT1, TIMP3, ZNF229, MUSK, ZNF226, ZNF429, D…	656	3259	14116	1.13567	1	0.631796	47.6508
GOTERM_BP_ALL	GO:0009719~response to endogenous stimulus	28	0.380952	0.0385243	ERBB4, ADCY6, BCL2L1, FOXO4, TIMP3, FOS, GAB1, KDM3A, SHC1, GNG2, LOX, PRKACB, GNG3, PIK3R3, NEFL, PIK3R1, PLD1, KAT2B, GNAO1, TGFBR2, MAP1B, PTPRN, BIRC2, ABCG1, BTG2, ARSA, PTCH1, VLDLR	656	405	14116	1.48768	1	0.651368	49.8568
GOTERM_BP_ALL	GO:0006482~protein amino acid demethylation	3	0.0408163	0.0386509	KDM3A, KDM4A, KDM6B	656	7	14116	9.22213	1	0.648538	49.9727
GOTERM_BP_ALL	GO:0008214~protein amino acid dealkylation	3	0.0408163	0.0386509	KDM3A, KDM4A, KDM6B	656	7	14116	9.22213	1	0.648538	49.9727
GOTERM_BP_ALL	GO:0045664~regulation of neuron differentiation	12	0.163265	0.0451581	ASCL1, NRP1, DTX1, MAP1B, CNTN4, DLL1, LRRC4C, NEFL, NEFM, TTC3, RUFY3, KALRN	656	133	14116	1.9415	1	0.702547	55.6003
GOTERM_BP_ALL	GO:0050678~regulation of epithelial cell proliferation	8	0.108844	0.0459629	EDNRA, ERBB4, DLX6, ATP6AP1, DLX5, KGFLP2, PTCH1, APC	656	71	14116	2.4246	1	0.705167	56.2533
GOTERM_BP_ALL	GO:0043068~positive regulation of programmed cell death	29	0.394558	0.0480002	SH3RF1, ING4, GRIK2, NELL1, APH1B, RBM5, PPP3R1, AKAP13, BCL2L1, ITSN1, TIMP3, SERINC3, CASP9, TGM2, BCL6, FOXO3B, TRAF6, APC, ARHGEF3, TP53BP2, HRK, JMY, EPHA7, LYST, RYR2, MAPK8, IGFBP3, TP53INP1, KALRN	656	433	14116	1.44118	1	0.717267	57.866
GOTERM_BP_ALL	GO:0043113~receptor clustering	3	0.0408163	0.0499767	MUSK, GRIK2, PICK1	656	8	14116	8.06936	1	0.728221	59.3769
GOTERM_BP_ALL	GO:0010942~positive regulation of cell death	29	0.394558	0.0508877	SH3RF1, ING4, GRIK2, NELL1, APH1B, RBM5, PPP3R1, AKAP13, BCL2L1, ITSN1, TIMP3, SERINC3, CASP9, TGM2, BCL6, FOXO3B, TRAF6, APC, ARHGEF3, TP53BP2, HRK, JMY, EPHA7, LYST, RYR2, MAPK8, IGFBP3, TP53INP1, KALRN	656	435	14116	1.43455	1	0.731074	60.0559
GOTERM_BP_ALL	GO:0006793~phosphorus metabolic process	57	0.77551	0.053748	CDC14B, ATP6AP1, SYNJ1, CLK1, PAK3, GAB1, SHC1, GNG3, PRKACB, PAK1, GOLGA5, PTPRK, RET, SGK1, TNIK, PTPRG, PICK1, RPS6KC1, PTPRN, CDKL4, PPM1L, MAPK8, KSR1, MAP3K12, KALRN, ERBB4, ENPP2, DUSP10, BRSK2, ADRBK2, AKAP9, EPHB3, TRIB2, MTMR3, MUSK, MORC3, TTBK1, PPP3CB, DCLK3, DCLK2, TNKS, PPAP2A, MTMR7, PIK3R1, NLK, LRRN3, TGFBR2, MAPK10, DUSP4, EPHA7, PLK2, DUSP26, TPTE2, RPS6KA2, DYRK1B, ATP6V0A1, …	656	973	14116	1.26058	1	0.747134	62.1191
GOTERM_BP_ALL	GO:0006796~phosphate metabolic process	57	0.77551	0.053748	CDC14B, ATP6AP1, SYNJ1, CLK1, PAK3, GAB1, SHC1, GNG3, PRKACB, PAK1, GOLGA5, PTPRK, RET, SGK1, TNIK, PTPRG, PICK1, RPS6KC1, PTPRN, CDKL4, PPM1L, MAPK8, KSR1, MAP3K12, KALRN, ERBB4, ENPP2, DUSP10, BRSK2, ADRBK2, AKAP9, EPHB3, TRIB2, MTMR3, MUSK, MORC3, TTBK1, PPP3CB, DCLK3, DCLK2, TNKS, PPAP2A, MTMR7, PIK3R1, NLK, LRRN3, TGFBR2, MAPK10, DUSP4, EPHA7, PLK2, DUSP26, TPTE2, RPS6KA2, DYRK1B, ATP6V0A1, …	656	973	14116	1.26058	1	0.747134	62.1191
GOTERM_BP_ALL	GO:0014070~response to organic cyclic substance	11	0.14966	0.0547007	EDNRA, FOS, GNAO1, BTG2, TGFBR2, ABAT, RYR2, PTCH1, BCL2L1, BIRC2, TIMP3	656	121	14116	1.95621	1	0.749846	62.7837
GOTERM_BP_ALL	GO:0060284~regulation of cell development	16	0.217687	0.0547206	NRP1, DTX1, MAP1B, DLL3, DLL1, LRRC4C, TTC3, RUFY3, ASCL1, MUSK, BTG1, CNTN4, IGFBP3, NEFL, NEFM, KALRN	656	205	14116	1.67948	1	0.74645	62.7974
GOTERM_BP_ALL	GO:0043434~response to peptide hormone stimulus	13	0.176871	0.0547591	PLD1, KAT2B, MAP1B, BCL2L1, PTPRN, FOXO4, BTG2, GAB1, SHC1, PIK3R3, NEFL, PIK3R1, VLDLR	656	154	14116	1.81648	1	0.7432	62.8241
GOTERM_BP_ALL	GO:0016570~histone modification	11	0.14966	0.057235	CPA4, ING4, EPC1, KAT2B, CREBBP, KDM3A, KDM4A, MYST4, KDM6B, MAP3K12, SUV420H1	656	122	14116	1.94017	1	0.755535	64.4984
GOTERM_BP_ALL	GO:0010646~regulation of cell communication	60	0.816327	0.060153	FGF18, SH3RF1, ELF1, GRIK2, GRIK3, L1CAM, TBC1D19, ITSN1, PDCD4, SPRY3, SPRY1, S1PR1, SOSTDC1, GAB1, CHST11, SHC1, PAK1, GNG3, DEPDC6, EGR1, ARHGEF3, DLL3, SIPA1L2, ASCL1, CNTN4, KALRN, TBC1D3C, TBC1D3G, ERBB4, TBC1D3H, AKAP13, CXXC4, CYTH2, TCF7L2, TRIB2, TBC1D3B, MCF2L2, TSPYL2, LANCL2, TGM2, PPP3CB, BCL6, SCG5, TRAF6, SNAP25, TBC1D3, APC, CNKSR2, NCDN, DTX1, NLK, MAP1B, LRRN3, NDFIP1, FURIN, B…	656	1038	14116	1.24383	1	0.769669	66.3804
GOTERM_BP_ALL	GO:0007242~intracellular signaling cascade	71	0.965986	0.0604084	PLEKHM3, GRIP1, ADCY6, FOXO4, ITSN1, EDNRA, AGTR1, S1PR3, PLCB4, S1PR1, GALR1, GAB1, ARHGAP1, SHC1, GNG2, PAK1, CALCRL, GNG3, PRKACB, PLCB1, HTR1E, DEPDC6, ARHGEF3, RET, PLD1, INADL, MAGI2, TNIK, NUDT4, ARHGAP29, ARL6, KIDINS220, NRIP1, NCOA1, SSTR2, SDCBP, MAPK8, PPM1L, KSR1, PLEKHM1P, MAP3K12, KALRN, ING4, PLCXD3, DUSP10, AKAP13, RUNDC3A, CALCOCO1, PLCL1, DGKB, RAB11B, TGM2, PLCD4, DCLK2, KDM3A…	656	1256	14116	1.2164	1	0.767845	66.5405
GOTERM_BP_ALL	GO:0048660~regulation of smooth muscle cell proliferation	6	0.0816327	0.060741	S1PR1, TGFBR2, TGM2, CALCRL, IGFBP3, IGFBP5	656	46	14116	2.80673	1	0.76649	66.7481
GOTERM_BP_ALL	GO:0007584~response to nutrient	12	0.163265	0.061069	BAT5, SSTR2, CUBN, GDAP1, MAP1B, TGFBR2, ARSA, RYR2, STC1, PTCH1, TIMP3, VLDLR	656	140	14116	1.84443	1	0.765126	66.9515
GOTERM_BP_ALL	GO:0007417~central nervous system development	28	0.380952	0.0616218	HMX2, ERBB4, PLXNA2, RORA, EPHB3, TAGLN3, TIMP3, GATA2, S1PR1, NR2F1, GNAO1, CA10, CNTN6, MDGA1, TGFBR2, MAP1B, DLL3, SLIT1, BBS1, ATRX, ASCL1, ITGA8, GPR56, ARSA, GDF11, CNTN4, HMX3, FAIM2	656	425	14116	1.41768	1	0.765066	67.2917
GOTERM_BP_ALL	GO:0006491~N-glycan processing	3	0.0408163	0.0623212	MAN2A1, ST8SIA4, ST8SIA3	656	9	14116	7.17276	1	0.765836	67.7174
GOTERM_BP_ALL	GO:0048678~response to axon injury	4	0.0544218	0.0630088	RTN4RL1, MAP1B, VCAN, NEFL	656	20	14116	4.30366	1	0.766527	68.1309
GOTERM_BP_ALL	GO:0051960~regulation of nervous system development	15	0.204082	0.0633702	NRP1, DTX1, MAP1B, DLL3, DLL1, LRRC4C, TTC3, RUFY3, ASCL1, MUSK, CNTN4, SNAP25, NEFL, NEFM, KALRN	656	192	14116	1.68112	1	0.765403	68.3461
GOTERM_BP_ALL	GO:0001568~blood vessel development	18	0.244898	0.0647741	NRP2, SGPL1, FGF18, NRP1, TGFBR2, MMP19, TCF7L2, ZFP36L1, EDNRA, S1PR1, PKNOX1, CHM, TGM2, ZFPM2, HS6ST1, LOX, ANGPT2, SCG2	656	245	14116	1.58094	1	0.769988	69.1695
GOTERM_BP_ALL	GO:0007569~cell aging	5	0.0680272	0.0648463	LIMS1, TBX2, MORC3, WRN, PDCD4	656	33	14116	3.26035	1	0.767314	69.2113
GOTERM_BP_ALL	GO:0030001~metal ion transport	30	0.408163	0.0651853	SCN3A, KCNAB1, SLC38A6, CACNB2, KCNJ2, KCNJ13, SCN9A, SLC4A8, PPP3CB, SCN7A, SLC31A2, SCN5A, SLC31A1, NSF, SLC12A6, HCN1, SGK1, KCND2, KCND1, SCN2A, SLC10A5, CACNA2D3, TCN2, ACCN2, SLC17A8, KCNT2, RYR2, KCNH8, KCTD16, CACNA1D	656	465	14116	1.38828	1	0.7661	69.4069
GOTERM_BP_ALL	GO:0016569~covalent chromatin modification	11	0.14966	0.0681345	CPA4, ING4, EPC1, KAT2B, CREBBP, KDM3A, KDM4A, MYST4, KDM6B, MAP3K12, SUV420H1	656	126	14116	1.87858	1	0.778539	71.0591
GOTERM_BP_ALL	GO:0043065~positive regulation of apoptosis	28	0.380952	0.0689907	SH3RF1, ING4, NELL1, APH1B, RBM5, PPP3R1, AKAP13, BCL2L1, ITSN1, TIMP3, SERINC3, CASP9, TGM2, BCL6, FOXO3B, TRAF6, APC, ARHGEF3, TP53BP2, HRK, JMY, EPHA7, LYST, RYR2, MAPK8, IGFBP3, TP53INP1, KALRN	656	430	14116	1.40119	1	0.779916	71.5228
GOTERM_BP_ALL	GO:0016573~histone acetylation	6	0.0816327	0.0704617	CPA4, ING4, EPC1, KAT2B, CREBBP, MYST4	656	48	14116	2.68979	1	0.784281	72.3031
GOTERM_BP_ALL	GO:0008038~neuron recognition	4	0.0544218	0.0710711	NCAM2, NRP1, CNTNAP2, CNTN4	656	21	14116	4.09872	1	0.784372	72.6204
GOTERM_BP_ALL	GO:0018193~peptidyl-amino acid modification	13	0.176871	0.074204	KAT2B, SPOCK3, ERBB4, NLK, CREBBP, TGFBR2, CLK1, DCN, MORC3, TGM2, TNKS, MAPK8, MAP3K12	656	162	14116	1.72678	1	0.796236	74.1984
GOTERM_BP_ALL	GO:0007413~axonal fasciculation	3	0.0408163	0.075566	NCAM2, NRP1, CNTN4	656	10	14116	6.45549	1	0.799598	74.8573
GOTERM_BP_ALL	GO:0001944~vasculature development	18	0.244898	0.0766189	NRP2, SGPL1, FGF18, NRP1, TGFBR2, MMP19, TCF7L2, ZFP36L1, EDNRA, S1PR1, PKNOX1, CHM, TGM2, ZFPM2, HS6ST1, LOX, ANGPT2, SCG2	656	251	14116	1.54314	1	0.801515	75.3557
GOTERM_BP_ALL	GO:0001822~kidney development	9	0.122449	0.0773352	SGPL1, AGTR1, SPRY1, RET, ITGA8, FBN1, GDF11, ADAMTS1, APC	656	96	14116	2.01734	1	0.801938	75.6895
GOTERM_BP_ALL	GO:0045786~negative regulation of cell cycle	8	0.108844	0.0815906	PTPRK, TSPYL2, TP53BP2, FAM5C, BCL6, PDCD4, ADCYAP1, APC	656	81	14116	2.12526	1	0.816954	77.586
GOTERM_BP_ALL	GO:0042127~regulation of cell proliferation	46	0.62585	0.082647	FGF18, ING4, HMX2, RARRES1, NRP1, ERBB4, ATP6AP1, CLU, RBM5, BCL2L1, FOXO4, EDNRA, S1PR3, AGTR1, S1PR1, MORC3, TSPAN31, KIFAP3, CHST11, TGM2, PTN, BCL6, SHC1, CALCRL, PPAP2A, SCG2, APC, MAFG, PTPRK, KAT2B, TBX2, TGFBR2, NDFIP1, SSTR2, BTG2, BTG1, DLX6, DLX5, GDF11, ADAMTS1, PTCH1, KGFLP2, LDOC1, IGFBP3, MAB21L2, IGFBP5	656	787	14116	1.25774	1	0.818568	78.0347
GOTERM_BP_ALL	GO:0007205~activation of protein kinase C activity by G-protein coupled receptor protein signaling pathway	5	0.0680272	0.0838906	EDNRA, DGKB, PICK1, DGKI, PPAP2A	656	36	14116	2.98865	1	0.820866	78.5521
GOTERM_BP_ALL	GO:0030521~androgen receptor signaling pathway	5	0.0680272	0.0838906	NCOA1, GRIP1, KDM3A, PPAP2A, NRIP1	656	36	14116	2.98865	1	0.820866	78.5521
GOTERM_BP_ALL	GO:0003008~system process	82	1.11565	0.0843064	GABRB2, GRIK2, GRIK5, SOBP, CNGB1, EDNRA, FOS, AGTR1, S1PR1, TAS2R9, CNTNAP2, TAS2R8, SCN7A, PLCB1, HTR1E, EGR1, SLC12A6, PCDHB9, GABRG2, GABRG3, KCND2, CNTN5, PCDHB5, PCDHB6, KIF5A, PCDHB3, PCDHB4, PCDHB2, NRXN1, BBS1, NCAM2, EYA4, NAALAD2, CHGA, TAS2R50, TAS2R13, SSTR2, KIF1B, TAS2R14, CHRM3, SLC26A7, RYR2, SDCBP, ABAT, HMX3, NPPA, TAS2R10, CACNB2, PCDHB14, PCDHB13, AKAP9, PAH, PCDHB11, TIMP3, …	656	1503	14116	1.17399	1	0.819963	78.7225
GOTERM_BP_ALL	GO:0006812~cation transport	34	0.462585	0.0844341	SCN3A, KCNAB1, ATP6AP1, SLC38A6, CACNB2, KCNJ2, KCNJ13, PPP3CB, SCN9A, SLC4A8, SCN7A, SLC31A2, SCN5A, SLC31A1, NSF, HCN1, SLC12A6, CPT1B, SGK1, KCND2, KCND1, SCN2A, SLC10A5, CACNA2D3, TCN2, ACCN2, SLC17A8, KCNT2, SLC41A2, RYR2, ATP6V0A1, KCNH8, KCTD16, CACNA1D	656	553	14116	1.32301	1	0.817967	78.7746
GOTERM_BP_ALL	GO:0050767~regulation of neurogenesis	13	0.176871	0.0854017	NRP1, DTX1, MAP1B, DLL3, DLL1, LRRC4C, TTC3, RUFY3, ASCL1, CNTN4, NEFL, NEFM, KALRN	656	166	14116	1.68517	1	0.81919	79.1653
GOTERM_BP_ALL	GO:0022603~regulation of anatomical structure morphogenesis	16	0.217687	0.0854643	NRP1, SHROOM3, TGFBR2, MAP1B, LRRC4C, FOXO4, SPINK5, TTC3, RUFY3, GATA2, BTG1, NEFL, ANGPT2, NEFM, APC, FN1	656	219	14116	1.57211	1	0.816976	79.1904
GOTERM_BP_ALL	GO:0000165~MAPKKK cascade	14	0.190476	0.0867924	RET, TNIK, LRRN3, DUSP10, MAPK10, DUSP4, GAB1, SHC1, PPM1L, MAPK8, PAK1, GNG3, MAP3K12, SCG2	656	184	14116	1.63726	1	0.819546	79.715
GOTERM_BP_ALL	GO:0051234~establishment of localization	138	1.87755	0.087939	AP1G2, SCN3A, GABRB2, GRIK2, GRIK3, GABRB1, ATP6AP1, GRIK5, SELENBP1, CNGB1, ITSN1, TPD52, ACBD5, HOOK1, ATCAY, GATA2, ANK3, SLC12A6, KCND2, NUDT4, KCND1, SCN2A, PICK1, LRP1B, VPS41, OPTN, ARNTL, RPH3A, TCN2, BICD1, KCNT2, FNBP1L, LYST, SDCBP, RYR2, KALRN, ADHFE1, CLU, SLC38A6, CACNB2, CCDC91, BCL2L1, KCNJ2, RIMS3, FOLR1, SERINC1, SCN9A, TNKS, DOPEY1, SLC31A2, SLC31A1, HCN1, RANBP17, CUBN, SLCO4C…	656	2656	14116	1.11804	1	0.821384	80.1579
GOTERM_BP_ALL	GO:0033059~cellular pigmentation	4	0.0544218	0.088486	TYRP1, SHROOM3, LYST, ARL6	656	23	14116	3.74231	1	0.821007	80.366
GOTERM_BP_ALL	GO:0002823~negative regulation of adaptive immune response based on somatic recombination of immune receptors built from immunoglobulin superfamily domains	3	0.0408163	0.0896012	NDFIP1, PPP3CB, BCL6	656	11	14116	5.86863	1	0.822686	80.7838
GOTERM_BP_ALL	GO:0008593~regulation of Notch signaling pathway	3	0.0408163	0.0896012	ASCL1, DTX1, DLL3	656	11	14116	5.86863	1	0.822686	80.7838
GOTERM_BP_ALL	GO:0002820~negative regulation of adaptive immune response	3	0.0408163	0.0896012	NDFIP1, PPP3CB, BCL6	656	11	14116	5.86863	1	0.822686	80.7838
GOTERM_BP_ALL	GO:0016055~Wnt receptor signaling pathway	11	0.14966	0.0901963	NLK, SOSTDC1, KREMEN1, TLE3, HBP1, CXXC4, TLE2, TCF7L2, CALCOCO1, FZD7, APC	656	133	14116	1.77971	1	0.822483	81.0033
GOTERM_BP_ALL	GO:0006470~protein amino acid dephosphorylation	11	0.14966	0.0901963	PTPRK, MTMR3, DUSP4, DUSP26, PTPRG, CDC14B, DUSP10, PPP3CB, PPM1L, PTPRN, MTMR7	656	133	14116	1.77971	1	0.822483	81.0033
GOTERM_BP_ALL	GO:0048294~negative regulation of isotype switching to IgE isotypes	2	0.0272109	0.0906526	NDFIP1, BCL6	656	2	14116	21.5183	1	0.82179	81.17
GOTERM_BP_ALL	GO:0045829~negative regulation of isotype switching	2	0.0272109	0.0906526	NDFIP1, BCL6	656	2	14116	21.5183	1	0.82179	81.17
GOTERM_BP_ALL	GO:0008286~insulin receptor signaling pathway	5	0.0680272	0.0907828	GAB1, SHC1, PIK3R3, FOXO4, PIK3R1	656	37	14116	2.90788	1	0.819947	81.2173
GOTERM_BP_ALL	GO:0016477~cell migration	19	0.258503	0.0921524	NRP2, SGPL1, PTPRK, RET, NRP1, PLXNA2, MDGA1, ASCL1, BTG1, LYST, SDCBP, VCAN, CLASP2, PPAP2A, APC, FN1, SCG2, NR2F1, GFRA3	656	276	14116	1.48133	1	0.822496	81.7083
GOTERM_BP_ALL	GO:0006473~protein amino acid acetylation	6	0.0816327	0.0922972	CPA4, ING4, EPC1, KAT2B, CREBBP, MYST4	656	52	14116	2.48288	1	0.820733	81.7595
GOTERM_BP_ALL	GO:0050877~neurological system process	67	0.911565	0.0934945	GABRB2, GRIK2, GRIK5, SOBP, CNGB1, FOS, S1PR1, TAS2R9, CNTNAP2, TAS2R8, PLCB1, HTR1E, EGR1, PCDHB9, GABRG2, GABRG3, KCND2, CNTN5, PCDHB5, KIF5A, PCDHB6, PCDHB3, PCDHB4, PCDHB2, NRXN1, BBS1, NCAM2, EYA4, NAALAD2, TAS2R50, TAS2R13, KIF1B, TAS2R14, SDCBP, ABAT, HMX3, TAS2R10, PCDHB14, CACNB2, PCDHB13, AKAP9, PAH, PCDHB11, TIMP3, PCDHB10, MUSK, CRB1, PCDHB16, DMD, IMPG2, PPP3CB, CHM, PTN, NEFL, SNAP2…	656	1210	14116	1.19151	1	0.822643	82.1777
GOTERM_BP_ALL	GO:0006334~nucleosome assembly	8	0.108844	0.0947028	H1F0, TSPYL1, HIST1H2AC, TSPYL2, NAP1L3, HIST1H3E, MYST4, HIST1H4H	656	84	14116	2.04936	1	0.824548	82.5905
GOTERM_BP_ALL	GO:0032869~cellular response to insulin stimulus	7	0.0952381	0.09497	KAT2B, GAB1, SHC1, PIK3R3, FOXO4, PIK3R1, VLDLR	656	68	14116	2.21512	1	0.823246	82.6806
GOTERM_BP_ALL	GO:0051093~negative regulation of developmental process	18	0.244898	0.095263	NRP1, DTX1, CREBBP, TGFBR2, DLL3, DLL1, FOXO4, TCF7L2, SPINK5, TTC3, ABCG1, RUFY3, GDF11, CNTN4, BCL6, ANGPT2, APC, HIST1H4H	656	259	14116	1.49548	1	0.822041	82.7788
GOTERM_BP_ALL	GO:0010629~negative regulation of gene expression	31	0.421769	0.0973498	ING4, ARID4A, CBX4, BCL2L1, SOX6, ZNF177, ZNF345, PDCD4, CBFA2T2, ZNF254, EPC1, LANCL2, BCL6, LRRFIP1, TNRC6B, KDM5B, MYST4, NR2F1, EGR1, PTPRK, SATB1, TBX2, RYBP, NDFIP1, HRK, NRIP1, ZNF136, ZFPM2, CUX2, PRDM1, KDM6B	656	504	14116	1.32355	1	0.826832	83.4636
GOTERM_BP_ALL	GO:0051180~vitamin transport	4	0.0544218	0.0977995	CPT1B, CUBN, FOLR1, TCN2	656	24	14116	3.58638	1	0.826159	83.6077
