# Supplementary material for: HOXC9 directly regulates distinct sets of genes to coordinate diverse cellular processes during neuronal differentiation
Source: BMC Genomics. 2013 Nov 25;14:830. doi: 10.1186/1471-2164-14-830 (PMC3906982; doi:10.1186/1471-2164-14-830)
Supplement: Additional file 4: Table S3 — GO analysis of downregulated HOXC9-responsive genes. [file 1471-2164-14-830-S4.xlsx]

## Sheet: Sheet1
Table S3. GO analysis of downregulated HOXC9-responsive genes
Category	Term	Count	%	PValue	Genes	List Total	Pop Hits	Pop Total	Fold Enrichment	Bonferroni	Benjamini	FDR
GOTERM_BP_ALL	GO:0000279~M phase	132	0.816175	6.47468e-59	ADCY3, RAD51C, KIFC1, XRCC2, PRC1, LOC389842, KNTC1, PKMYT1, TTK, AURKA, AURKB, PTTG1, CDCA8, DDX11, OIP5, INCENP, CDCA2, NUP37, H2AFX, TUBG1, CCNA2, CDCA5, ASPM, CDCA3, ANAPC1, SGOL2, SGOL1, MND1, ESPL1, TACC3, WEE1, NCAPD3, NCAPD2, DCLRE1A, MAD2L1, TIMELESS, SPAG5, ZWINT, C14ORF106, MAD2L2, DSCC1, CCDC99, NEK2, MRE11A, TIPIN, CHEK1, ANLN, RCC1, CCNG1, SPC24, SPC25, RAD51L1, NCAPG2, KATNA1, FBXO…	1138	329	14116	4.97677	2.28233e-55	2.28233e-55	1.18681e-55
GOTERM_BP_ALL	GO:0022403~cell cycle phase	148	0.915105	1.58627e-58	ADCY3, RAD51C, KIFC1, XRCC2, PRC1, DBF4, LOC389842, KNTC1, TTK, PKMYT1, AURKA, AURKB, PTTG1, CDCA8, DDX11, CDKN2C, OIP5, INCENP, CDCA2, NUP37, H2AFX, TUBG1, CDCA5, CCNA2, ASPM, CDCA3, ANAPC1, SGOL2, SGOL1, POLE, TBRG4, MND1, ESPL1, TACC3, WEE1, NCAPD3, NCAPD2, DCLRE1A, MAD2L1, TIMELESS, SPAG5, ZWINT, C14ORF106, MAD2L2, DSCC1, CCDC99, BLM, NEK2, MRE11A, TIPIN, CHEK1, ANLN, RCC1, CCNG1, SPC24, PRUN…	1138	414	14116	4.43436	5.59161e-55	2.7958e-55	2.90765e-55
GOTERM_BP_ALL	GO:0007049~cell cycle	207	1.27991	5.17418e-58	ADCY3, KIFC1, RAD51C, DBF4B, XRCC2, LOC389842, AURKA, AURKB, PTTG1, CDCA8, DDX11, DDX12, INCENP, CDCA2, NUP37, H2AFX, CCNA2, CDCA5, CDCA3, ANAPC1, LIG1, POLE, TBRG4, ESPL1, ESCO2, NCAPD3, NCAPD2, UHRF1, DCLRE1A, MAD2L1, SPAG5, ZWINT, C14ORF106, MAD2L2, CCDC99, NEK2, MRE11A, CHEK1, CHEK2, RCC1, NCAPG2, FBXO5, TDRD1, YEATS4, MKI67, NUF2, SMAD3, NDC80, CDC20, SEPT10, RAD54L, NOLC1, RAD54B, CHAF1A, C…	1138	776	14116	3.30886	1.8239e-54	6.07966e-55	9.48431e-55
GOTERM_BP_ALL	GO:0022402~cell cycle process	165	1.02022	1.71721e-51	ADCY3, CEP72, RAD51C, KIFC1, XRCC2, ZAK, PRC1, DBF4, LOC389842, KNTC1, TTK, PKMYT1, AURKA, AURKB, PTTG1, CDCA8, DDX11, CDKN2C, OIP5, INCENP, CDCA2, NUP37, H2AFX, TUBG1, CDCA5, CCNA2, ASPM, CDCA3, ANAPC1, SGOL2, SGOL1, POLE, TBRG4, MND1, ESPL1, TACC3, WEE1, NCAPD3, NCAPD2, PA2G4, DCLRE1A, MAD2L1, TIMELESS, SPAG5, ZWINT, C14ORF106, MAD2L2, DSCC1, CCDC99, BLM, NEK2, MRE11A, TIPIN, CHEK1, ANLN, RCC1,…	1138	565	14116	3.62247	6.05318e-48	1.51329e-48	3.14767e-48
GOTERM_BP_ALL	GO:0007067~mitosis	97	0.599765	2.18344e-47	KIFC1, KNTC1, PKMYT1, AURKA, PTTG1, AURKB, CDCA8, DDX11, OIP5, INCENP, CDCA2, NUP37, CCNA2, CDCA5, ASPM, CDCA3, ANAPC1, SGOL1, ESPL1, NCAPD3, WEE1, NCAPD2, DCLRE1A, MAD2L1, TIMELESS, SPAG5, C14ORF106, ZWINT, MAD2L2, DSCC1, CCDC99, NEK2, TIPIN, ANLN, CCNG1, RCC1, SPC24, SPC25, NCAPG2, KATNA1, FBXO5, HELLS, ERCC6L, YEATS4, CKAP5, NUF2, CDC20, NDC80, NEDD1, NOLC1, PLK1, RRS1, SMC1A, KIF23, KIF22, FA…	1138	220	14116	5.46913	7.69663e-44	1.53933e-44	4.00227e-44
GOTERM_BP_ALL	GO:0000280~nuclear division	97	0.599765	2.18344e-47	KIFC1, KNTC1, PKMYT1, AURKA, PTTG1, AURKB, CDCA8, DDX11, OIP5, INCENP, CDCA2, NUP37, CCNA2, CDCA5, ASPM, CDCA3, ANAPC1, SGOL1, ESPL1, NCAPD3, WEE1, NCAPD2, DCLRE1A, MAD2L1, TIMELESS, SPAG5, C14ORF106, ZWINT, MAD2L2, DSCC1, CCDC99, NEK2, TIPIN, ANLN, CCNG1, RCC1, SPC24, SPC25, NCAPG2, KATNA1, FBXO5, HELLS, ERCC6L, YEATS4, CKAP5, NUF2, CDC20, NDC80, NEDD1, NOLC1, PLK1, RRS1, SMC1A, KIF23, KIF22, FA…	1138	220	14116	5.46913	7.69663e-44	1.53933e-44	4.00227e-44
GOTERM_BP_ALL	GO:0000087~M phase of mitotic cell cycle	97	0.599765	1.53059e-46	KIFC1, KNTC1, PKMYT1, AURKA, PTTG1, AURKB, CDCA8, DDX11, OIP5, INCENP, CDCA2, NUP37, CCNA2, CDCA5, ASPM, CDCA3, ANAPC1, SGOL1, ESPL1, NCAPD3, WEE1, NCAPD2, DCLRE1A, MAD2L1, TIMELESS, SPAG5, C14ORF106, ZWINT, MAD2L2, DSCC1, CCDC99, NEK2, TIPIN, ANLN, CCNG1, RCC1, SPC24, SPC25, NCAPG2, KATNA1, FBXO5, HELLS, ERCC6L, YEATS4, CKAP5, NUF2, CDC20, NDC80, NEDD1, NOLC1, PLK1, RRS1, SMC1A, KIF23, KIF22, FA…	1138	224	14116	5.37147	5.39534e-43	8.99223e-44	2.80559e-43
GOTERM_BP_ALL	GO:0048285~organelle fission	97	0.599765	1.62014e-45	KIFC1, KNTC1, PKMYT1, AURKA, PTTG1, AURKB, CDCA8, DDX11, OIP5, INCENP, CDCA2, NUP37, CCNA2, CDCA5, ASPM, CDCA3, ANAPC1, SGOL1, ESPL1, NCAPD3, WEE1, NCAPD2, DCLRE1A, MAD2L1, TIMELESS, SPAG5, C14ORF106, ZWINT, MAD2L2, DSCC1, CCDC99, NEK2, TIPIN, ANLN, CCNG1, RCC1, SPC24, SPC25, NCAPG2, KATNA1, FBXO5, HELLS, ERCC6L, YEATS4, CKAP5, NUF2, CDC20, NDC80, NEDD1, NOLC1, PLK1, RRS1, SMC1A, KIF23, KIF22, FA…	1138	229	14116	5.25419	5.71099e-42	8.15855e-43	2.96973e-42
GOTERM_BP_ALL	GO:0006259~DNA metabolic process	145	0.896556	5.86857e-44	RAD51C, XRCC2, DBF4, C16ORF75, PTTG1, MCM10, PRIM1, PRIM2, H2AFX, CRY1, POLH, DTL, NEIL3, USP1, LIG1, POLE, MND1, TOPBP1, RNASEH2A, RMI1, ORC1L, ESCO2, RFC5, UHRF1, RFC3, DCLRE1A, RFC4, DCLRE1B, RFC1, RFC2, RAD18, DSCC1, HMGB2, BLM, RAD23A, MRE11A, TIPIN, CHEK1, TK1, ACD, POLE2, RAD51L1, ORC6L, RNF168, FBXO4, POLQ, HELLS, TDRD1, GINS1, GINS2, GINS3, GINS4, EME1, BRCA2, BRIP1, RAD54L, BRCA1, POLD3…	1138	506	14116	3.55457	2.06867e-40	2.58584e-41	1.07571e-40
GOTERM_BP_ALL	GO:0051301~cell division	106	0.655413	7.72487e-42	KIFC1, PRC1, KNTC1, PTTG1, AURKB, CDCA8, OIP5, INCENP, CDCA2, NUP37, CCNA2, CDCA5, ASPM, CDCA3, ANAPC1, ROCK2, PIK3CB, LIG1, SGOL2, SGOL1, ESPL1, WEE1, NCAPD3, NCAPD2, DCLRE1A, MAD2L1, TIMELESS, SPAG5, ZWINT, C14ORF106, CDCA7L, MAD2L2, NEK2, TIPIN, ANLN, CCNG1, RCC1, SPC24, SPC25, NCAPG2, KATNA1, FBXO5, HELLS, ERCC6L, CKAP5, NUF2, BRCA2, CDC20, NDC80, SEPT10, NEDD1, PLK1, PARD6G, SMC1A, MYH10, KI…	1138	295	14116	4.45711	2.72302e-38	3.02558e-39	1.41597e-38
GOTERM_BP_ALL	GO:0000278~mitotic cell cycle	118	0.729611	1.13992e-40	KIFC1, PRC1, DBF4, KNTC1, PKMYT1, TTK, AURKA, AURKB, PTTG1, CDCA8, DDX11, CDKN2C, OIP5, INCENP, CDCA2, NUP37, CCNA2, CDCA5, ASPM, CDCA3, ANAPC1, SGOL1, POLE, TBRG4, ESPL1, WEE1, NCAPD3, NCAPD2, DCLRE1A, MAD2L1, TIMELESS, SPAG5, ZWINT, C14ORF106, MAD2L2, DSCC1, CCDC99, BLM, NEK2, TIPIN, CHEK1, ANLN, CCNG1, RCC1, SPC24, SPC25, NCAPG2, KATNA1, FBXO5, UBE2D1, HELLS, ERCC6L, YEATS4, CKAP5, NUF2, NDC80…	1138	370	14116	3.95594	4.0182e-37	4.0182e-38	2.08947e-37
GOTERM_BP_ALL	GO:0006260~DNA replication	75	0.463736	1.06945e-32	CLSPN, DBF4, C16ORF75, MCM10, CDT1, CCNE2, PRIM1, MCM9, MCM8, DKC1, NT5M, PRIM2, TOP2A, CDC7, CDC6, POLH, DTL, LIG1, POLE, TOP1MT, MCM2, MCM3, RNASEH2A, RMI1, MCM4, CDK2, MCM5, ORC1L, MCM6, RAD51, RFC5, RFC3, RFC4, RFC1, RFC2, RRM2, RRM1, DSCC1, HMGB2, BLM, LIN9, MRE11A, TIPIN, POLA1, CHEK1, POLA2, TK1, RPA1, TYMS, RPA2, POLE2, ORC6L, POLQ, FEN1, PINX1, GINS1, GINS2, SSRP1, NASP, GINS3, GINS4, BR…	1138	190	14116	4.8964	3.76982e-29	3.42711e-30	1.96031e-29
GOTERM_BP_ALL	GO:0006996~organelle organization	231	1.42831	1.90481e-31	RAD51C, KIFC1, HIST2H2AA3, LOC389842, AURKA, AURKB, PTTG1, HIST1H2BO, CDCA8, HIST1H2BM, HIST1H2BN, HIST1H2BK, DDX11, HIST1H2BL, HIST1H2BI, INCENP, HIST1H2BJ, H2AFZ, CDCA2, NUP37, H2AFX, CCNA2, CDCA5, PLS3, CDCA3, ANAPC1, ROCK2, ESPL1, PPARGC1A, NCAPD3, NCAPD2, CHRAC1, DCLRE1A, MAD2L1, RFC1, SPAG5, ZWINT, C14ORF106, MAD2L2, KIF4B, CCDC99, KIF4A, GGCT, NEK2, MRE11A, MTX2, RCC1, ACD, NCAPG2, RAC3, F…	1138	1332	14116	2.15118	6.71446e-28	5.59538e-29	3.49153e-28
GOTERM_BP_ALL	GO:0006281~DNA repair	86	0.53175	8.37407e-28	RAD51C, KIF22, CLSPN, XRCC2, PTTG1, FANCL, FANCM, SLK, FANCI, FANCE, H2AFX, FANCG, CRY1, FANCA, TOP2A, C19ORF40, FANCB, POLH, GEN1, NEIL3, LIG1, USP1, POLE, TOPBP1, ESCO2, XRCC6BP1, RAD51, RBBP8, RFC5, RECQL, DCLRE1A, EYA1, RFC3, UHRF1, DCLRE1B, RFC4, RFC1, RFC2, FANCD2, DDB2, RAD18, RUVBL2, HMGB2, BLM, RAD23A, MRE11A, UNG, POLA1, PRKDC, CHEK1, RPA1, TYMS, RPA2, CHD1L, POLE2, RAD51L1, RNF168, POL…	1138	284	14116	3.75621	2.95186e-24	2.27066e-25	1.53497e-24
GOTERM_BP_ALL	GO:0006974~response to DNA damage stimulus	98	0.605948	2.3803e-26	RAD51C, XRCC2, ZAK, PTTG1, H2AFX, CRY1, CCNA2, POLH, DTL, LIG1, USP1, NEIL3, POLE, TOPBP1, ESCO2, RFC5, DCLRE1A, RFC3, UHRF1, DCLRE1B, RFC4, TIMELESS, RFC1, RFC2, RAD18, HMGB2, BLM, MRE11A, RAD23A, TIPIN, CHEK1, CHEK2, ACD, POLE2, RAD51L1, RNF168, POLQ, EME1, BRCA2, BRIP1, ATAD5, RAD54L, BRCA1, POLD3, DNA2, TXNDC12, POLD1, SUPT16H, PCNA, RAD54B, PARP4, SMC1A, CHAF1A, CHAF1B, KIF22, CLSPN, GTSE1, …	1138	373	14116	3.25902	8.39057e-23	5.99326e-24	4.36311e-23
GOTERM_BP_ALL	GO:0007059~chromosome segregation	40	0.247326	7.84948e-22	RAD51C, KIFC1, CCDC99, NEK2, PTTG1, SPC25, NCAPH, DDX11, HJURP, NCAPG, INCENP, NUP37, CDCA5, TOP2A, PINX1, CENPO, DSN1, SGOL2, DLGAP5, SGOL1, KIF18A, NUF2, CENPF, NUSAP1, ESPL1, BIRC5, CENPE, NDC80, SMC2, BRCA1, SRPK1, NCAPD3, SMC4, CENPH, NCAPD2, MAD2L1, ZWINT, RRS1, SMC1A, DSCC1	1138	81	14116	6.12554	2.76694e-18	1.84463e-19	1.43882e-18
GOTERM_BP_ALL	GO:0016043~cellular component organization	323	1.99716	8.09351e-21	RAD51C, KIFC1, HIST2H2AA3, TUBB2C, LOC389842, LPAR3, AURKA, AURKB, PTTG1, HIST1H2BO, HIST1H2BM, BDNF, CDCA8, HIST1H2BN, HIST1H2BK, DDX11, HIST1H2BL, INCENP, HIST1H2BI, HIST1H2BJ, CDCA2, H2AFZ, NUP37, H2AFX, CCNA2, CDCA5, PLS3, CDCA3, ANAPC1, ROCK2, TAF4B, ESPL1, PPARGC1A, NCAPD3, NCAPD2, CHRAC1, DCLRE1A, MAD2L1, RFC1, SPAG5, ZWINT, C14ORF106, PDGFRA, LAMC1, PMP22, MAD2L2, IQCB1, KIF4B, KIF4A, CCD…	1138	2498	14116	1.60391	2.85296e-17	1.7831e-18	1.48355e-17
GOTERM_BP_ALL	GO:0033554~cellular response to stress	114	0.704879	2.44195e-20	RAD51C, XRCC2, ZAK, PTTG1, MAP3K5, STAC, INSIG1, H2AFX, CRY1, CCNA2, EIF2B3, ATG9B, POLH, DTL, NEIL3, LIG1, USP1, AARS, POLE, TOPBP1, ESCO2, RFC5, PYCR1, DCLRE1A, RFC3, UHRF1, DCLRE1B, RFC4, TIMELESS, RFC1, RFC2, EIF2S1, RAD18, HMGB2, BLM, MRE11A, RAD23A, TIPIN, CHEK1, CHEK2, ACD, POLE2, RAD51L1, RNF168, ERO1L, POLQ, EME1, BRCA2, BRIP1, ATAD5, RAD54L, BRCA1, POLD3, DNA2, TXNDC12, NEDD4, POLD1, SU…	1138	566	14116	2.49838	8.60786e-17	5.06345e-18	4.4761e-17
GOTERM_BP_ALL	GO:0051276~chromosome organization	101	0.624498	4.01029e-19	KIFC1, HIST2H2AA3, RAD51C, PTTG1, HIST1H2BO, HIST1H2BM, CDCA8, HIST1H2BN, DDX11, SMARCD2, HIST1H2BK, HIST1H2BL, HIST1H2BI, HIST1H2BJ, H2AFZ, H2AFX, CDCA5, SGOL2, RBL1, ESPL1, NCAPD3, NCAPD2, CHRAC1, MAD2L1, RFC1, ZWINT, DSCC1, CCDC99, HMGB2, HIST1H4L, BLM, NEK2, MRE11A, SOX2, ACD, HIST1H4A, NCAPG2, HIST1H4B, RNF168, FBXO4, HIST1H4C, HIST1H4D, ASF1B, HIST1H4J, HELLS, HIST2H3A, HIST1H3J, YEATS4, SM…	1138	485	14116	2.58315	1.41363e-15	7.85348e-17	7.35088e-16
GOTERM_BP_ALL	GO:0000070~mitotic sister chromatid segregation	23	0.142212	8.49974e-16	KIFC1, CCDC99, NEK2, DLGAP5, KIF18A, NUSAP1, ESPL1, NDC80, CENPE, SMC2, NCAPD3, SMC4, NCAPD2, NCAPH, MAD2L1, DDX11, NCAPG, ZWINT, RRS1, SMC1A, CDCA5, PINX1, DSCC1	1138	36	14116	7.92492	3.13083e-12	1.64757e-13	1.63203e-12
GOTERM_BP_ALL	GO:0000819~sister chromatid segregation	23	0.142212	2.04159e-15	KIFC1, CCDC99, NEK2, DLGAP5, KIF18A, NUSAP1, ESPL1, NDC80, CENPE, SMC2, NCAPD3, SMC4, NCAPD2, NCAPH, MAD2L1, DDX11, NCAPG, ZWINT, RRS1, SMC1A, CDCA5, PINX1, DSCC1	1138	37	14116	7.71073	7.04437e-12	3.52163e-13	3.66374e-12
GOTERM_BP_ALL	GO:0009987~cellular process	956	5.91109	2.2822e-15	PDP2, LOC389842, RPL22L1, MAP3K5, INCENP, CDH24, ACAA2, GATM, PIK3CB, TAF4B, LIG1, ESPL1, PTPDC1, NCAPD3, NCAPD2, NPC2, SERPINF1, ZWINT, HSD11B2, DOC2B, PMP22, MYBBP1A, ACAA1, DCBLD1, ZNF519, KIF4B, ADSS, KIF4A, RAD23A, MTX2, MYBL1, RCC1, MYBL2, PDSS1, SLC29A1, PEA15, SLC29A2, LPCAT1, NCAPG2, RAC3, DUSP16, AHNAK2, FH, YEATS4, GGH, ACACA, NDC80, MARCH11, SEPT10, GAS6, NOLC1, HSPB11, PKP4, PPRC1, G…	1138	10541	14116	1.12498	8.21843e-12	3.91354e-13	4.27436e-12
GOTERM_BP_ALL	GO:0006323~DNA packaging	40	0.247326	4.20434e-15	HIST2H2AA3, HIST1H2BO, HIST2H2AB, HIST1H2BM, HIST1H2BN, HIST1H2BK, HIST1H2BL, HIST1H2BI, HIST1H2BJ, H2AFZ, H2AFX, CDCA5, TOP2A, HIST1H1E, HIST1H1D, HIST1H1B, NUSAP1, MCM2, NCAPD3, NCAPD2, HIST1H2AB, HMGB2, HIST1H4L, HIST1H2AG, HAT1, NCAPH, HIST1H4A, HIST1H4B, NCAPG, NCAPG2, CENPA, HJURP, HIST1H4C, HIST1H4D, ASF1B, HIST1H4J, HELLS, HIST2H3A, HIST1H2BB, HIST1H3J, HIST1H2BC, HIST1H2BE, HIST1H2BF, HI…	1138	117	14116	4.24076	1.48714e-11	6.76015e-13	7.73825e-12
GOTERM_BP_ALL	GO:0051716~cellular response to stimulus	132	0.816175	7.94196e-15	ADCY3, RAD51C, ADCY1, XRCC2, ZAK, PTTG1, MAP3K5, GOT1, STAC, INSIG1, H2AFX, CRY1, CCNA2, EIF2B3, ATG9B, POLH, DTL, NEIL3, USP1, LIG1, AARS, POLE, TOPBP1, IRS1, ESCO2, RFC5, PYCR1, UHRF1, RFC3, DCLRE1A, RFC4, DCLRE1B, TIMELESS, RFC1, RFC2, EIF2S1, RAD18, PDGFRB, HMGB2, BLM, RAD23A, MRE11A, TIPIN, CHEK1, CHEK2, ACD, POLE2, RAD51L1, RNF168, ERO1L, POLQ, EME1, BRCA2, BRIP1, SMAD3, ITGA2, ATAD5, RAD54…	1138	820	14116	1.99678	2.81775e-11	1.22513e-12	1.46549e-11
GOTERM_BP_ALL	GO:0051321~meiotic cell cycle	36	0.222593	2.02444e-14	ADCY3, RAD51C, XRCC2, NEK2, MRE11A, CHEK1, RPA1, RAD51L1, PSMC3IP, FBXO43, MNS1, FBXO5, H2AFX, TUBG1, FANCA, TDRD1, TRIP13, EXO1, MSH6, MKI67, SGOL2, MSH5, MSH4, SGOL1, MND1, BRCA2, ESPL1, RAD54L, RAD51, SUV39H2, TEX15, FANCD2, PLK1, CKS2, RAD54B, SMC1A	1138	100	14116	4.46552	7.12264e-11	2.96774e-12	3.7037e-11
GOTERM_BP_ALL	GO:0007051~spindle organization	24	0.148395	4.09595e-14	KIF23, HAUS4, HAUS6, PRC1, HAUS2, LOC389842, HAUS1, TTK, AURKA, RCC1, SPC25, FBXO5, RANBP1, TUBG1, KIF11, NDC80, ESPL1, UBE2C, TACC3, SPAG5, ZWINT, CKS2, BUB1B, HAUS8, SMC1A	1138	45	14116	6.61558	1.44409e-10	5.77638e-12	7.50955e-11
GOTERM_BP_ALL	GO:0007126~meiosis	35	0.21641	6.43073e-14	ADCY3, RAD51C, XRCC2, NEK2, MRE11A, CHEK1, RPA1, RAD51L1, PSMC3IP, FBXO43, MNS1, FBXO5, H2AFX, FANCA, TDRD1, TRIP13, EXO1, MSH6, MKI67, SGOL2, MSH5, MSH4, SGOL1, MND1, BRCA2, ESPL1, RAD54L, RAD51, SUV39H2, TEX15, FANCD2, PLK1, CKS2, RAD54B, SMC1A	1138	98	14116	4.43008	2.26594e-10	8.71514e-12	1.17828e-10
GOTERM_BP_ALL	GO:0051327~M phase of meiotic cell cycle	35	0.21641	6.43073e-14	ADCY3, RAD51C, XRCC2, NEK2, MRE11A, CHEK1, RPA1, RAD51L1, PSMC3IP, FBXO43, MNS1, FBXO5, H2AFX, FANCA, TDRD1, TRIP13, EXO1, MSH6, MKI67, SGOL2, MSH5, MSH4, SGOL1, MND1, BRCA2, ESPL1, RAD54L, RAD51, SUV39H2, TEX15, FANCD2, PLK1, CKS2, RAD54B, SMC1A	1138	98	14116	4.43008	2.26594e-10	8.71514e-12	1.17828e-10
GOTERM_BP_ALL	GO:0006261~DNA-dependent DNA replication	26	0.160762	4.53982e-13	HMGB2, BLM, POLA1, TIPIN, RPA1, CCNE2, PRIM1, RPA2, POLE2, PRIM2, FEN1, BRCA2, TOP1MT, MCM2, MCM3, MCM4, MCM5, ORC1L, MCM6, RAD51, POLD3, DNA2, RFC3, RFC4, RFC1, POLD1	1138	58	14116	5.56051	1.60024e-09	5.92684e-11	8.32134e-10
GOTERM_BP_ALL	GO:0007017~microtubule-based process	57	0.352439	2.01121e-12	KIF23, KIF22, KIFC1, CEP72, KIF24, PRC1, TUBB2C, LOC389842, TTK, AURKA, GTSE1, KIF2C, NDE1, TUBB6, RANBP1, TUBG1, TUBA1B, KIF14, KIF11, KIF15, NUSAP1, ESPL1, KIF16B, TACC3, UBE2C, SASS6, SPAG5, ZWINT, BUB1B, HAUS8, KPNA2, KIF26B, HAUS4, KIF4B, KIF4A, CCDC99, HAUS6, NEK2, HAUS2, HAUS1, RCC1, TUBGCP4, SPC25, CENPA, KATNA1, FBXO5, CKAP5, PSRC1, KIF18A, KIF18B, BRCA2, NDC80, CENPE, CENPJ, BRCA1, KIF2…	1138	253	14116	2.79463	7.08937e-09	2.53192e-10	3.68648e-09
GOTERM_BP_ALL	GO:0000226~microtubule cytoskeleton organization	41	0.253509	3.34437e-12	HAUS4, KIF23, CEP72, HAUS6, CCDC99, PRC1, NEK2, HAUS2, LOC389842, HAUS1, TTK, AURKA, RCC1, TUBGCP4, KIF2C, SPC25, NDE1, CENPA, KATNA1, FBXO5, RANBP1, TUBG1, TUBA1B, KIF11, CKAP5, PSRC1, KIF18A, NUSAP1, BRCA2, NDC80, ESPL1, UBE2C, TACC3, CENPJ, BRCA1, SASS6, SPAG5, ZWINT, CKS2, BUB1B, HAUS8, SMC1A	1138	147	14116	3.45968	1.17887e-08	4.06508e-10	6.13017e-09
GOTERM_BP_ALL	GO:0044085~cellular component biogenesis	144	0.890373	3.59381e-12	XPO1, NAF1, HIST2H2AA3, IDE, TUBB2C, KNTC1, SNRPD1, LPAR3, HIST1H2BO, NRCAM, EBNA1BP2, HIST1H2BM, HIST1H2BN, HIST1H2BK, HIST1H2BL, HIST1H2BI, HIST1H2BJ, H2AFZ, H2AFX, TUBG1, DCTPP1, ATG9B, EMG1, TAF4B, ACTN2, PPARGC1A, IRS1, MRTO4, PA2G4, TNS1, SNRPB, LAMC1, PMP22, HIST1H4L, HMGB2, BLM, DRD2, NHP2L1, DIAPH1, ALDOC, ANLN, PDSS1, ACD, HIST1H4A, CSE1L, HIST1H4B, RAC3, NPM3, FBXO5, HIST1H4C, HIST1H4D…	1138	1001	14116	1.78442	1.26681e-08	4.22271e-10	6.58744e-09
GOTERM_BP_ALL	GO:0065004~protein-DNA complex assembly	31	0.191677	8.61522e-12	HIST2H2AA3, HIST1H2BO, HIST2H2AB, HIST1H2BM, HIST1H2BN, HIST1H2BK, HIST1H2BL, HIST1H2BI, HIST1H2BJ, H2AFZ, H2AFX, HIST1H1E, HIST1H1D, HIST1H1B, MCM2, HIST1H2AB, HIST1H4L, HMGB2, HIST1H2AG, HIST1H4A, HIST1H4B, CENPA, HJURP, HIST1H4C, HIST1H4D, ASF1B, HIST1H4J, HELLS, HIST2H3A, HIST1H2BB, HIST1H3J, HIST1H2BC, HIST1H2BE, HIST1H2BF, HIST1H2BG, HIST1H2BH, CENPF, CENPE, HIST2H3D, HIST1H3A, HIST1H3B, HI…	1138	91	14116	4.22561	3.03686e-08	9.79634e-10	1.57918e-08
GOTERM_BP_ALL	GO:0051726~regulation of cell cycle	65	0.401904	3.00353e-11	E2F1, E2F2, XPO1, ZAK, LOC389842, KNTC1, PKMYT1, TTK, PTEN, GTSE1, CDT1, CCNE2, CDKN2C, MTBP, H2AFX, RANBP1, FANCG, CCNA2, CDC7, CDC6, ROCK2, NUSAP1, ESPL1, TACC3, UBE2C, CDK2, RBBP8, MAD2L1, TIMELESS, CCND3, ZWINT, BTG3, BUB1B, MAD2L2, CKS1B, BLM, NEK2, TIPIN, ANLN, CHEK1, CHEK2, CCNG1, RCC1, BUB1, FBXO5, AATF, ZWILCH, MSH2, DLGAP5, GMNN, SMAD3, BRIP1, CENPF, BRCA2, BIRC5, CENPE, CDKN3, CDC25C, …	1138	331	14116	2.43587	1.05874e-07	3.30858e-09	5.50549e-08
GOTERM_BP_ALL	GO:0031497~chromatin assembly	29	0.179311	8.13014e-11	HIST2H2AA3, HIST1H2BO, HIST2H2AB, HIST1H2BM, HIST1H2BN, HIST1H2BK, HIST1H2BL, HIST1H2BI, HIST1H2BJ, H2AFZ, H2AFX, HIST1H1E, HIST1H1D, HIST1H1B, MCM2, HIST1H2AB, HIST1H4L, HMGB2, HIST1H2AG, HIST1H4A, HIST1H4B, CENPA, HJURP, HIST1H4C, HIST1H4D, ASF1B, HIST1H4J, HELLS, HIST2H3A, HIST1H2BB, HIST1H3J, HIST1H2BC, HIST1H2BE, HIST1H2BF, HIST1H2BG, HIST1H2BH, HIST2H3D, HIST1H3A, HIST1H3B, HIST1H2AI, HIST1…	1138	87	14116	4.13474	2.86587e-07	8.68447e-09	1.49026e-07
GOTERM_BP_ALL	GO:0034728~nucleosome organization	30	0.185494	8.89853e-11	HIST2H2AA3, HIST1H2BO, HIST2H2AB, HIST1H2BM, HIST1H2BN, HIST1H2BK, HIST1H2BL, HIST1H2BI, HIST1H2BJ, H2AFZ, H2AFX, HIST1H1E, HIST1H1D, HIST1H1B, MCM2, HIST1H2AB, HIST1H4L, HMGB2, HIST1H2AG, HIST1H4A, HIST1H4B, CENPA, HJURP, HIST1H4C, HIST1H4D, ASF1B, HIST1H4J, HIST2H3A, HIST1H2BB, HIST1H3J, HIST1H2BC, HIST1H2BE, HIST1H2BF, HIST1H2BG, NASP, HIST1H2BH, HIST2H3D, HIST1H3A, SUPT16H, HIST1H3B, HIST1H2A…	1138	93	14116	4.00136	3.13673e-07	9.22568e-09	1.63111e-07
GOTERM_BP_ALL	GO:0006310~DNA recombination	32	0.197861	9.58364e-11	RAD51C, XRCC2, BLM, UNG, MRE11A, PRKDC, CHEK1, RPA1, RAD51L1, PSMC3IP, H2AFX, TRIP13, EXO1, MSH6, RAD51AP1, MSH2, MSH5, LIG1, MSH4, EME1, MND1, BRCA2, LOC645870, SMC6, RAD54L, BRCA1, RAD51, RECQL, RAD54B, RUVBL2, RUVBL1, HSPD1	1138	105	14116	3.78033	3.37823e-07	9.65209e-09	1.75669e-07
GOTERM_BP_ALL	GO:0006334~nucleosome assembly	28	0.173128	1.82603e-10	HIST1H2AB, HIST2H2AA3, HMGB2, HIST1H4L, HIST1H2AG, HIST1H2BO, HIST2H2AB, HIST1H2BM, HIST1H2BN, HIST1H4A, HIST1H2BK, HJURP, CENPA, HIST1H2BL, HIST1H4B, HIST1H2BI, HIST1H2BJ, H2AFZ, H2AFX, HIST1H4C, HIST1H4D, ASF1B, HIST1H4J, HIST2H3A, HIST1H3J, HIST1H2BB, HIST1H2BC, HIST1H1E, HIST1H1D, HIST1H2BE, HIST1H2BF, HIST1H1B, HIST1H2BG, HIST1H2BH, MCM2, HIST2H3D, HIST1H3A, HIST1H2AI, HIST1H3B, HIST1H3D, HI…	1138	84	14116	4.13474	6.43674e-07	1.78798e-08	3.34712e-07
GOTERM_BP_ALL	GO:0006297~nucleotide-excision repair, DNA gap filling	13	0.0803809	2.98497e-10	LIG1, POLE, RFC5, POLD3, RPA1, RPA2, RFC3, RFC4, RFC1, POLE2, RFC2, POLD1, PCNA	1138	17	14116	9.48558	1.0522e-06	2.84379e-08	5.47147e-07
GOTERM_BP_ALL	GO:0034621~cellular macromolecular complex subunit organization	66	0.408088	3.04092e-10	NDUFAF4, HIST2H2AA3, XPO1, TUBB2C, SNRPD1, HIST1H2BO, HIST2H2AB, KIF2C, HIST1H2BM, HIST1H2BN, HIST1H2BK, HIST1H2BL, HIST1H2BI, HIST1H2BJ, H2AFZ, TUBB6, H2AFX, TUBG1, LOC100129492, TUBA1B, ARL2, HIST1H1E, HIST1H1D, HIST1H1B, MCM2, TTF2, NUP205, IPO5, SNRPB, HIST1H2AB, HIST1H4L, HMGB2, HIST1H2AG, DIAPH1, FKBP4, NUFIP1, ANLN, HIST1H4A, CSE1L, HIST1H4B, HJURP, CENPA, USP39, FBXO5, HIST1H4C, HIST1H4D,…	1138	357	14116	2.29322	1.07192e-06	2.82085e-08	5.57402e-07
GOTERM_BP_ALL	GO:0006302~double-strand break repair	23	0.142212	1.05373e-09	RAD51AP1, XRCC2, BLM, MSH2, MRE11A, POLA1, PRKDC, BRIP1, BRCA2, SOD1, RAD54L, BRCA1, XRCC6BP1, RAD51, RPA1, RECQL, EYA1, TDP1, H2AFX, RNF168, RAD54B, FEN1, TRIP13	1138	62	14116	4.60156	3.71438e-06	9.52407e-08	1.93149e-06
GOTERM_BP_ALL	GO:0000075~cell cycle checkpoint	28	0.173128	1.37113e-09	BLM, ZAK, KNTC1, TIPIN, TTK, CHEK1, CHEK2, GTSE1, CDT1, CCNE2, BUB1, H2AFX, FANCG, ZWILCH, CCNA2, CDC6, MSH2, CENPF, BRIP1, BIRC5, CENPE, BRCA1, RBBP8, MAD2L1, ZWINT, BUB1B, SMC1A, MAD2L2	1138	91	14116	3.81668	4.83324e-06	1.20831e-07	2.5133e-06
GOTERM_BP_ALL	GO:0043933~macromolecular complex subunit organization	104	0.643047	2.13073e-09	HIST2H2AA3, XPO1, IDE, TUBB2C, SNRPD1, KNTC1, HIST1H2BO, HIST1H2BM, HIST1H2BN, HIST1H2BK, HIST1H2BL, HIST1H2BI, HIST1H2BJ, H2AFZ, H2AFX, TUBG1, DCTPP1, TAF4B, ACTN2, IRS1, PPARGC1A, SNRPB, LAMC1, HMGB2, HIST1H4L, BLM, DIAPH1, ALDOC, ANLN, PDSS1, CSE1L, HIST1H4A, HIST1H4B, FBXO5, HIST1H4C, HIST1H4D, ASF1B, HIST1H4J, HELLS, HIST2H3A, HIST1H3J, TSR1, TAF5, CNKSR3, SMAD3, HIST2H3D, LIN7A, PPIH, HIST1…	1138	710	14116	1.81696	7.51078e-06	1.83191e-07	3.90564e-06
GOTERM_BP_ALL	GO:0034622~cellular macromolecular complex assembly	59	0.364806	2.61309e-09	NDUFAF4, HIST2H2AA3, XPO1, TUBB2C, SNRPD1, HIST1H2BO, HIST2H2AB, HIST1H2BM, HIST1H2BN, HIST1H2BK, HIST1H2BL, HIST1H2BI, HIST1H2BJ, H2AFZ, TUBB6, H2AFX, TUBG1, LOC100129492, TUBA1B, ARL2, HIST1H1E, HIST1H1D, HIST1H1B, MCM2, NUP205, IPO5, SNRPB, HIST1H2AB, HMGB2, HIST1H4L, HIST1H2AG, DIAPH1, FKBP4, NUFIP1, ANLN, CSE1L, HIST1H4A, HJURP, CENPA, HIST1H4B, USP39, FBXO5, HIST1H4C, HIST1H4D, ASF1B, HIST1…	1138	318	14116	2.30141	9.2111e-06	2.19313e-07	4.78981e-06
GOTERM_BP_ALL	GO:0044237~cellular metabolic process	630	3.89538	2.95692e-09	NAF1, PDP2, XRCC2, HOXD13, C16ORF75, RPL22L1, HOXD10, MAP3K5, CDCA7, PHTF2, LSM5, LSM3, LSM2, DDAH1, CDCA3, PHOX2B, ACAA2, TYRO3, YARS, GATM, ROCK2, PIK3CB, EMG1, TAF4B, LIG1, MRM1, PTPDC1, ORC1L, PLAUR, ADAMTS9, EIF2S1, EIF2S2, HSD11B2, MYBBP1A, ACAA1, ADSS, ZNF519, AHCY, NHP2L1, RAD23A, HMGCS1, MYBL1, MYBL2, PDSS1, PUS7, SLC29A1, SLC29A2, LPCAT1, PIR, CACYBP, DUSP16, FH, ODC1, YEATS4, PTGR1, EM…	1138	6636	14116	1.17762	1.04231e-05	2.42399e-07	5.42006e-06
GOTERM_BP_ALL	GO:0022607~cellular component assembly	122	0.754344	3.54045e-09	HIST2H2AA3, XPO1, IDE, TUBB2C, KNTC1, SNRPD1, LPAR3, HIST1H2BO, NRCAM, HIST1H2BM, HIST1H2BN, HIST1H2BK, HIST1H2BL, HIST1H2BI, HIST1H2BJ, H2AFZ, H2AFX, TUBG1, DCTPP1, ATG9B, TAF4B, ACTN2, PPARGC1A, IRS1, TNS1, SNRPB, LAMC1, PMP22, HIST1H4L, HMGB2, BLM, DIAPH1, DRD2, ALDOC, ANLN, PDSS1, ACD, HIST1H4A, CSE1L, HIST1H4B, RAC3, FBXO5, HIST1H4C, HIST1H4D, ASF1B, HIST1H4J, HELLS, HIST2H3A, HIST1H3J, TSR1…	1138	887	14116	1.7061	1.248e-05	2.83639e-07	6.48968e-06
GOTERM_BP_ALL	GO:0065003~macromolecular complex assembly	98	0.605948	4.84614e-09	HIST2H2AA3, XPO1, IDE, TUBB2C, SNRPD1, KNTC1, HIST1H2BO, HIST1H2BM, HIST1H2BN, HIST1H2BK, HIST1H2BL, HIST1H2BI, HIST1H2BJ, H2AFZ, H2AFX, TUBG1, DCTPP1, TAF4B, ACTN2, IRS1, PPARGC1A, SNRPB, LAMC1, HMGB2, HIST1H4L, BLM, DIAPH1, ALDOC, ANLN, PDSS1, CSE1L, HIST1H4A, HIST1H4B, FBXO5, HIST1H4C, HIST1H4D, ASF1B, HIST1H4J, HELLS, HIST2H3A, HIST1H3J, TSR1, TAF5, CNKSR3, SMAD3, HIST2H3D, LIN7A, PPIH, HIST1…	1138	665	14116	1.82799	1.70825e-05	3.79614e-07	8.88301e-06
GOTERM_BP_ALL	GO:0051325~interphase	29	0.179311	1.21242e-08	E2F1, BLM, DBF4, POLA1, CHEK1, RCC1, RHOU, GTSE1, CCNE1, PRUNE2, DDX11, CDKN2C, KATNA1, MTBP, CDCA5, CDC7, CDC6, POLE, CENPF, TBRG4, BIRC5, CDC25C, CDKN3, CDK2, CDC25A, RBBP8, CCNB1, POLD1, KPNA2	1138	106	14116	3.39361	4.27369e-05	9.29084e-07	2.22238e-05
GOTERM_BP_ALL	GO:0006807~nitrogen compound metabolic process	387	2.39288	1.48448e-08	NAF1, XRCC2, HOXD13, C16ORF75, HOXD10, CDCA7, PHTF2, LSM5, LSM3, LSM2, DDAH1, PHOX2B, YARS, GATM, EMG1, LIG1, TAF4B, MRM1, ORC1L, MYBBP1A, ZNF519, ADSS, NHP2L1, RAD23A, MYBL1, MYBL2, PUS7, SLC29A1, SLC29A2, PIR, YEATS4, ODC1, EME1, GGH, NOLC1, PPRC1, PCNA, PARP4, POP5, POP7, ZNF486, EZH2, CCNE2, MTHFD1, MTHFD2, WDR36, P4HA1, ZNF680, ZNF732, ZNF730, MYB, C19ORF40, BATF3, CDC7, CDC6, EXOSC8, EXOSC9…	1138	3778	14116	1.27063	5.23264e-05	1.11336e-06	2.72105e-05
GOTERM_BP_ALL	GO:0006333~chromatin assembly or disassembly	32	0.197861	1.57002e-08	HIST2H2AA3, HIST1H2BO, HIST2H2AB, HIST1H2BM, HIST1H2BN, HIST1H2BK, HIST1H2BL, HIST1H2BI, HIST1H2BJ, H2AFZ, H2AFX, HIST1H1E, HIST1H1D, HIST1H1B, MCM2, HIST1H2AB, HIST1H4L, HMGB2, HIST1H2AG, HIST1H4A, HIST1H4B, CENPA, HJURP, HIST1H4C, HIST1H4D, ASF1B, HIST1H4J, HELLS, HIST2H3A, HIST1H2BB, HIST1H3J, HIST1H2BC, HIST1H2BE, HIST1H2BF, HIST1H2BG, HIST1H2BH, SUV39H1, SUV39H2, HIST2H3D, HIST1H3A, HIST1H2A…	1138	127	14116	3.12547	5.53417e-05	1.15298e-06	2.87786e-05
GOTERM_BP_ALL	GO:0010564~regulation of cell cycle process	30	0.185494	1.68418e-08	XPO1, NEK2, LOC389842, KNTC1, TIPIN, TTK, PKMYT1, ANLN, RCC1, GTSE1, CDT1, BUB1, FBXO5, RANBP1, CDC7, ROCK2, DLGAP5, CENPF, BRCA2, NUSAP1, ESPL1, BIRC5, CENPE, UBE2C, CDC25C, BRCA1, PLK4, MAD2L1, TIMELESS, KIF20B, MAD2L2	1138	114	14116	3.26427	5.93656e-05	1.21158e-06	3.08712e-05
GOTERM_BP_ALL	GO:0034641~cellular nitrogen compound metabolic process	376	2.32486	2.56337e-08	ADCY3, ITGB3BP, RAD51C, NAF1, ADCY1, XRCC2, HOXD13, C16ORF75, PTTG1, HOXD10, PRIM1, CDCA7, GOT1, DDX11, PLOD1, DDX12, PRIM2, PHTF2, LSM5, H2AFX, LSM3, RARB, LSM2, CRY1, DDAH1, TWIST1, PHOX2B, YARS, RARG, POLH, EMG1, LIG1, TAF4B, AARS, POLE, PPARGC1A, MRM1, PPARGC1B, ORC1L, ESCO2, RFC5, DCLRE1A, RFC3, UHRF1, RFC4, DCLRE1B, RFC1, RFC2, SERBP1, CDCA7L, MYBBP1A, MDH2, ADSS, ZNF519, NHP2L1, RAD23A, MR…	1138	3670	14116	1.27084	9.03548e-05	1.80718e-06	4.69868e-05
GOTERM_BP_ALL	GO:0051329~interphase of mitotic cell cycle	28	0.173128	2.62965e-08	E2F1, BLM, DBF4, POLA1, CHEK1, RCC1, RHOU, GTSE1, CCNE1, DDX11, CDKN2C, KATNA1, MTBP, CDCA5, CDC7, CDC6, POLE, CENPF, TBRG4, BIRC5, CDC25C, CDKN3, CDK2, CDC25A, RBBP8, CCNB1, POLD1, KPNA2	1138	103	14116	3.37202	9.26909e-05	1.81755e-06	4.82017e-05
GOTERM_BP_ALL	GO:0006289~nucleotide-excision repair	19	0.11748	1.4506e-07	NEIL3, RAD23A, LIG1, POLE, BRCA2, RPA1, RFC5, POLD3, RPA2, RFC3, DCLRE1A, RFC4, SLK, RFC1, POLE2, RFC2, POLD1, DDB2, PCNA	1138	55	14116	4.28509	0.000511205	9.83332e-06	0.000265895
GOTERM_BP_ALL	GO:0006139~nucleobase, nucleoside, nucleotide and nucleic acid metabolic process	347	2.14555	2.82817e-07	ADCY3, ITGB3BP, RAD51C, NAF1, ADCY1, XRCC2, HOXD13, C16ORF75, PTTG1, HOXD10, PRIM1, CDCA7, DDX11, DDX12, PRIM2, PHTF2, LSM5, H2AFX, LSM3, RARB, LSM2, CRY1, TWIST1, PHOX2B, YARS, RARG, POLH, EMG1, LIG1, TAF4B, AARS, POLE, PPARGC1A, MRM1, PPARGC1B, ORC1L, ESCO2, RFC5, DCLRE1A, RFC3, UHRF1, RFC4, DCLRE1B, RFC1, RFC2, SERBP1, CDCA7L, MYBBP1A, MDH2, ADSS, ZNF519, NHP2L1, RAD23A, MRE11A, OAS3, CHEK1, M…	1138	3409	14116	1.26262	0.000996434	1.88098e-05	0.000518404
GOTERM_BP_ALL	GO:0007346~regulation of mitotic cell cycle	33	0.204044	3.73436e-07	NEK2, LOC389842, KNTC1, TTK, PKMYT1, ANLN, RCC1, GTSE1, CDT1, MTBP, BUB1, FBXO5, AATF, RANBP1, ZWILCH, CCNA2, CDC6, DLGAP5, SMAD3, CENPF, BRCA2, NUSAP1, ESPL1, BIRC5, CENPE, UBE2C, CDC25C, CDK2, MAD2L1, ZWINT, BTG3, KIF20B, BUB1B, MAD2L2	1138	152	14116	2.69302	0.0013155	2.43768e-05	0.000684508
GOTERM_BP_ALL	GO:0051303~establishment of chromosome localization	10	0.0618314	4.43531e-07	NDE1, CCDC99, DLGAP5, KIF18A, CENPF, RRS1, BIRC5, CENPE, CDCA5, PINX1	1138	15	14116	8.26948	0.00156223	2.84259e-05	0.000812992
GOTERM_BP_ALL	GO:0050000~chromosome localization	10	0.0618314	4.43531e-07	NDE1, CCDC99, DLGAP5, KIF18A, CENPF, RRS1, BIRC5, CENPE, CDCA5, PINX1	1138	15	14116	8.26948	0.00156223	2.84259e-05	0.000812992
GOTERM_BP_ALL	GO:0051052~regulation of DNA metabolic process	27	0.166945	9.22359e-07	BLM, MRE11A, TIPIN, GLI2, CDT1, ACD, H2AFX, RNF168, CDC6, MSH6, POLH, MSH2, GMNN, PIF1, USP1, S100A11, BRCA2, CDK2, BRCA1, RAD51, DNA2, EYA1, TEX15, PCNA, PDGFRA, ID3, KPNA2	1138	114	14116	2.93784	0.00324604	5.80575e-05	0.00169068
GOTERM_BP_ALL	GO:0031023~microtubule organizing center organization	14	0.086564	1.54408e-06	HAUS4, CEP72, HAUS6, KIF11, NEK2, CKAP5, HAUS2, HAUS1, BRCA2, CENPJ, BRCA1, NDE1, SASS6, HAUS8	1138	35	14116	4.96169	0.00542812	9.54849e-05	0.00283028
GOTERM_BP_ALL	GO:0044238~primary metabolic process	632	3.90775	3.17984e-06	NAF1, PDP2, XRCC2, HOXD13, C16ORF75, RPL22L1, HOXD10, MAP3K5, CDCA7, PHTF2, LSM5, LSM3, LSM2, DDAH1, CDCA3, PHOX2B, ACAA2, TYRO3, YARS, GATM, ROCK2, PIK3CB, EMG1, TAF4B, LIG1, ESPL1, MRM1, PTPDC1, ORC1L, PLAUR, ADAMTS7, ADAMTS9, EIF2S1, EIF2S2, HSD11B2, MYBBP1A, ACAA1, ADAMTS4, ADSS, ZNF519, NHP2L1, RAD23A, HMGCS1, MYBL1, MYBL2, PDSS1, PUS7, SLC29A1, SLC29A2, LPCAT1, PIR, CACYBP, DUSP16, PLTP, OD…	1138	6923	14116	1.13238	0.0111464	0.000193239	0.00582851
GOTERM_BP_ALL	GO:0051297~centrosome organization	13	0.0803809	3.48018e-06	HAUS4, HAUS6, KIF11, NEK2, CKAP5, HAUS2, HAUS1, BRCA2, CENPJ, BRCA1, SASS6, NDE1, HAUS8	1138	32	14116	5.03921	0.0121927	0.000207905	0.006379
GOTERM_BP_ALL	GO:0000724~double-strand break repair via homologous recombination	10	0.0618314	6.08283e-06	RPA1, XRCC2, RAD51AP1, BLM, BRCA2, H2AFX, RAD54B, RAD54L, BRCA1, RAD51	1138	19	14116	6.52854	0.0212138	0.000357303	0.0111493
GOTERM_BP_ALL	GO:0000725~recombinational repair	10	0.0618314	6.08283e-06	RPA1, XRCC2, RAD51AP1, BLM, BRCA2, H2AFX, RAD54B, RAD54L, BRCA1, RAD51	1138	19	14116	6.52854	0.0212138	0.000357303	0.0111493
GOTERM_BP_ALL	GO:0006950~response to stress	184	1.1377	8.78492e-06	RAD51C, XRCC2, ZAK, SLC6A2, TUBB2C, JAG2, PTTG1, MAP3K5, BDNF, HIST1H2BK, STAC, PLOD1, HIST1H2BI, HIST1H2BJ, INSIG1, ZNF443, H2AFX, CHRNA7, CRY1, TFPI2, EIF2B3, CCNA2, ATG9B, GATM, POLH, PIK3CB, DTL, NEIL3, USP1, LIG1, POLE, AARS, APOLD1, TOPBP1, TACC3, PPARGC1A, ESCO2, PLAUR, RFC5, PYCR1, UHRF1, RFC3, DCLRE1A, RFC4, DCLRE1B, RFC1, TIMELESS, RFC2, EIF2S1, PDGFRA, HSD11B2, RAD18, RELN, HMGB2, BLM,…	1138	1685	14116	1.35453	0.0304924	0.000507527	0.0161016
GOTERM_BP_ALL	GO:0008152~metabolic process	686	4.24164	9.63906e-06	NAF1, PDP2, XRCC2, HOXD13, C16ORF75, RPL22L1, HOXD10, MAP3K5, CDCA7, PHTF2, LSM5, LSM3, LSM2, DDAH1, CDCA3, TYRO3, PHOX2B, ACAA2, YARS, GATM, ROCK2, PIK3CB, EMG1, TAF4B, LIG1, ESPL1, MRM1, PTPDC1, ORC1L, PLAUR, OGFOD1, ADAMTS7, ADAMTS9, EIF2S1, EIF2S2, HSD11B2, MYBBP1A, ACAA1, ADAMTS4, ADSS, ZNF519, AHCY, NHP2L1, RAD23A, HSD17B13, HMGCS1, MYBL1, MYBL2, PDSS1, PUS7, SLC29A1, SLC29A2, LPCAT1, PIR, …	1138	7647	14116	1.11276	0.0334071	0.00054788	0.017667
GOTERM_BP_ALL	GO:0044271~nitrogen compound biosynthetic process	50	0.309157	1.3855e-05	ADCY3, NAMPT, ADCY1, TSPO, CTPS, DTYMK, CAD, MTHFD1, GOT1, PLOD1, FXN, IMPDH2, DDC, GMPS, PYCR1, CTH, RRM2, ADK, RRM1, GUCY1B3, PRPS2, PRPS1, ME1, ADSS, ALDH18A1, ASS1, SRM, GLUD1, TH, NFS1, HPRT1, ADA, PFAS, PPAT, TYMS, QTRTD1, ODC1, SHMT1, MSH2, NPR1, ATP1A1, AK5, MMAB, DHFR, MTR, PHGDH, PSAT1, SLC25A15, PAICS, CBS	1138	325	14116	1.90834	0.0476656	0.000774923	0.0253932
GOTERM_BP_ALL	GO:0007127~meiosis I	14	0.086564	1.56676e-05	RAD51C, MSH6, MRE11A, MSH5, MSH4, CHEK1, ESPL1, RAD51, TEX15, RAD51L1, FANCD2, CKS2, RAD54B, TRIP13	1138	42	14116	4.13474	0.0537314	0.000862579	0.028715
GOTERM_BP_ALL	GO:0009113~purine base biosynthetic process	7	0.043282	1.83105e-05	SHMT1, HPRT1, PAICS, GMPS, ADA, PPAT, PRPS1	1138	9	14116	9.64773	0.062506	0.000992506	0.0335579
GOTERM_BP_ALL	GO:0007076~mitotic chromosome condensation	8	0.0494652	2.40276e-05	NCAPH, NCAPG, NUSAP1, CDCA5, SMC2, NCAPD3, NCAPD2, SMC4	1138	13	14116	7.63336	0.0812106	0.00128249	0.0440336
GOTERM_BP_ALL	GO:0009124~nucleoside monophosphate biosynthetic process	15	0.0927472	2.65789e-05	ADCY3, ADSS, ADCY1, NPR1, GMPS, PFAS, PPAT, ADA, TYMS, ADK, GUCY1B3, PAICS, PRPS2, IMPDH2, PRPS1	1138	50	14116	3.72127	0.0894366	0.00139741	0.048708
GOTERM_BP_ALL	GO:0046148~pigment biosynthetic process	13	0.0803809	3.55006e-05	SHMT1, TSPO, SOX2, SILV, HPRT1, GMPS, PPAT, ADA, FXN, DDT, IDI1, PAICS, PRPS1	1138	39	14116	4.13474	0.117628	0.00183863	0.0650528
GOTERM_BP_ALL	GO:0009156~ribonucleoside monophosphate biosynthetic process	10	0.0618314	4.00232e-05	ADSS, ADK, PAICS, GMPS, PRPS2, ADA, PFAS, PPAT, IMPDH2, PRPS1	1138	23	14116	5.39314	0.131584	0.00204261	0.0733373
GOTERM_BP_ALL	GO:0046112~nucleobase biosynthetic process	8	0.0494652	4.47113e-05	SHMT1, CAD, HPRT1, PAICS, GMPS, ADA, PPAT, PRPS1	1138	14	14116	7.08812	0.145818	0.00224905	0.0819243
GOTERM_BP_ALL	GO:0009123~nucleoside monophosphate metabolic process	17	0.105113	5.11448e-05	ADCY3, ADSS, ADCY1, NPR1, GMPS, PFAS, PPAT, ADA, TYMS, ADK, GUCY1B3, PDE8B, PDE8A, PAICS, PRPS2, IMPDH2, PRPS1	1138	66	14116	3.19503	0.164972	0.00253608	0.0937073
GOTERM_BP_ALL	GO:0007010~cytoskeleton organization	60	0.370989	5.24335e-05	KIF23, CEP72, PRC1, LOC389842, TTK, AURKA, RHOU, KIF2C, NDE1, TMSB15A, RANBP1, TUBG1, TUBA1B, PLS3, KIF11, ROCK2, NUSAP1, TMSB10, ESPL1, TACC3, UBE2C, FLNB, SASS6, SPAG5, ZWINT, BUB1B, HAUS8, FHOD1, HAUS4, CCDC99, HAUS6, DIAPH1, NEK2, HAUS2, CALD1, DIAPH3, HAUS1, ANLN, RCC1, TUBGCP4, SPC25, RAC3, CENPA, KATNA1, FBXO5, WIPF1, INF2, CKAP5, PSRC1, KIF18A, BRCA2, NDC80, RACGAP1, SOD1, CENPJ, BRCA1, S…	1138	436	14116	1.707	0.168757	0.00256383	0.0960674
GOTERM_BP_ALL	GO:0016126~sterol biosynthetic process	12	0.0741977	6.03236e-05	ACAA2, MVD, HMGCR, SQLE, DHCR7, HMGCS1, FDPS, IDI1, DHCR24, FDFT1, SC4MOL, NSDHL	1138	35	14116	4.25287	0.191559	0.00290874	0.110516
GOTERM_BP_ALL	GO:0000910~cytokinesis	13	0.0803809	6.16594e-05	PRC1, ROCK2, NUSAP1, BRCA2, ANLN, BIRC5, ESPL1, AURKB, RACGAP1, PLK1, INCENP, ANXA11, RACGAP1P, MYH10	1138	41	14116	3.93304	0.195357	0.00293294	0.112962
GOTERM_BP_ALL	GO:0042180~cellular ketone metabolic process	73	0.45137	6.78082e-05	CTPS, CRABP2, CAD, ALDH1L2, SLC7A5, MTHFD1L, SC4MOL, MTHFD1, ELOVL1, MTHFD2, CRYL1, SLC16A1, GOT1, ELOVL5, PLOD1, SCLY, P4HA1, NARS2, HADH, DDAH1, ACAA2, DDC, YARS, GATM, AARS, DARS2, PPARGC1A, GMPS, TARS, PYCR1, COQ3, CTH, AS3MT, PGM1, SLC27A2, MDH2, ACAA1, ME1, ME2, ALDH18A1, ASS1, GLUD1, TH, NFS1, PDSS1, PFAS, PPAT, IARS, ACSL1, IDH2, FASN, ABCD2, IDH1, GSTO1, ACSL3, FH, SHMT1, PTGR1, TBXAS1, …	1138	567	14116	1.59702	0.21261	0.00318202	0.12422
GOTERM_BP_ALL	GO:0007052~mitotic spindle organization	8	0.0494652	7.80072e-05	KIF23, SPC25, KIF11, PRC1, TTK, NDC80, RCC1, SMC1A	1138	15	14116	6.61558	0.240417	0.0036117	0.142891
GOTERM_BP_ALL	GO:0006082~organic acid metabolic process	72	0.445186	8.06377e-05	CTPS, CRABP2, CAD, ALDH1L2, SLC7A5, MTHFD1L, SC4MOL, MTHFD1, ELOVL1, MTHFD2, CRYL1, SLC16A1, GOT1, ELOVL5, PLOD1, SCLY, P4HA1, NARS2, HADH, DDAH1, ACAA2, DDC, YARS, GATM, AARS, DARS2, PPARGC1A, GMPS, TARS, PYCR1, CTH, AS3MT, PGM1, SLC27A2, MDH2, ACAA1, PRPS1, ME1, ME2, ALDH18A1, ASS1, GLUD1, TH, NFS1, PFAS, PPAT, IARS, ACSL1, IDH2, FASN, ABCD2, IDH1, GSTO1, ACSL3, FH, SHMT1, PTGR1, TBXAS1, GGH, A…	1138	560	14116	1.59483	0.247429	0.00368488	0.147706
GOTERM_BP_ALL	GO:0030261~chromosome condensation	10	0.0618314	8.63271e-05	NCAPH, NCAPG2, NCAPG, NUSAP1, CDCA5, TOP2A, SMC2, NCAPD3, NCAPD2, SMC4	1138	25	14116	4.96169	0.262373	0.00389389	0.15812
GOTERM_BP_ALL	GO:0009161~ribonucleoside monophosphate metabolic process	10	0.0618314	8.63271e-05	ADSS, ADK, PAICS, GMPS, PRPS2, ADA, PFAS, PPAT, IMPDH2, PRPS1	1138	25	14116	4.96169	0.262373	0.00389389	0.15812
GOTERM_BP_ALL	GO:0051310~metaphase plate congression	7	0.043282	8.74125e-05	CCDC99, KIF18A, CENPF, RRS1, CENPE, CDCA5, PINX1	1138	11	14116	7.89359	0.265189	0.00389294	0.160106
GOTERM_BP_ALL	GO:0006325~chromatin organization	53	0.327707	9.4603e-05	HIST2H2AA3, EZH2, HIST1H2BO, HIST2H2AB, HIST1H2BM, HIST1H2BN, HIST1H2BK, SMARCD2, HIST1H2BL, HIST1H2BI, HIST1H2BJ, H2AFZ, H2AFX, HIST1H1E, HIST1H1D, HIST1H1B, RBL1, MCM2, HLTF, CHRAC1, EYA1, RUVBL2, RUVBL1, CARM1, HIST1H2AB, HMGB2, HIST1H4L, HIST1H2AG, SOX2, HAT1, CHD1L, HIST1H4A, HJURP, CENPA, HIST1H4B, RNF168, HIST1H4C, HIST1H4D, ASF1B, HIST1H4J, HELLS, HIST2H3A, HIST1H3J, HIST1H2BB, YEATS4, HI…	1138	378	14116	1.73922	0.283582	0.00415997	0.173266
GOTERM_BP_ALL	GO:0019752~carboxylic acid metabolic process	71	0.439003	0.000111118	CTPS, CRABP2, CAD, ALDH1L2, SLC7A5, MTHFD1L, SC4MOL, MTHFD1, ELOVL1, MTHFD2, CRYL1, SLC16A1, GOT1, ELOVL5, PLOD1, SCLY, P4HA1, NARS2, HADH, DDAH1, ACAA2, DDC, YARS, GATM, AARS, DARS2, PPARGC1A, GMPS, TARS, PYCR1, CTH, AS3MT, PGM1, SLC27A2, MDH2, ACAA1, ME1, ME2, ALDH18A1, ASS1, GLUD1, TH, NFS1, PFAS, PPAT, IARS, ACSL1, IDH2, FASN, ABCD2, IDH1, GSTO1, ACSL3, FH, SHMT1, PTGR1, TBXAS1, GGH, ACACA, D…	1138	556	14116	1.58399	0.324102	0.00482429	0.203484
GOTERM_BP_ALL	GO:0043436~oxoacid metabolic process	71	0.439003	0.000111118	CTPS, CRABP2, CAD, ALDH1L2, SLC7A5, MTHFD1L, SC4MOL, MTHFD1, ELOVL1, MTHFD2, CRYL1, SLC16A1, GOT1, ELOVL5, PLOD1, SCLY, P4HA1, NARS2, HADH, DDAH1, ACAA2, DDC, YARS, GATM, AARS, DARS2, PPARGC1A, GMPS, TARS, PYCR1, CTH, AS3MT, PGM1, SLC27A2, MDH2, ACAA1, ME1, ME2, ALDH18A1, ASS1, GLUD1, TH, NFS1, PFAS, PPAT, IARS, ACSL1, IDH2, FASN, ABCD2, IDH1, GSTO1, ACSL3, FH, SHMT1, PTGR1, TBXAS1, GGH, ACACA, D…	1138	556	14116	1.58399	0.324102	0.00482429	0.203484
GOTERM_BP_ALL	GO:0006695~cholesterol biosynthetic process	10	0.0618314	0.000122649	ACAA2, MVD, HMGCR, DHCR7, HMGCS1, FDPS, IDI1, DHCR24, FDFT1, NSDHL	1138	26	14116	4.77085	0.351027	0.00525885	0.224577
GOTERM_BP_ALL	GO:0006270~DNA replication initiation	8	0.0494652	0.000129053	CCNE2, POLA1, MCM2, MCM3, MCM4, ORC1L, MCM5, MCM6	1138	16	14116	6.20211	0.365516	0.00546625	0.236292
GOTERM_BP_ALL	GO:0008652~cellular amino acid biosynthetic process	14	0.086564	0.000147823	SHMT1, ALDH18A1, ASS1, GLUD1, MTHFD1, PYCR1, CTH, GOT1, DHFR, PLOD1, MTR, PHGDH, PSAT1, CBS	1138	51	14116	3.40508	0.406141	0.00618453	0.270613
GOTERM_BP_ALL	GO:0040001~establishment of mitotic spindle localization	6	0.0370989	0.000153093	NDE1, CCDC99, CENPA, NUSAP1, ESPL1, NDC80	1138	8	14116	9.30316	0.417073	0.00632922	0.280248
GOTERM_BP_ALL	GO:0009263~deoxyribonucleotide biosynthetic process	6	0.0370989	0.000153093	TYMS, RRM2, ADK, DTYMK, RRM1, AK5	1138	8	14116	9.30316	0.417073	0.00632922	0.280248
GOTERM_BP_ALL	GO:0031577~spindle checkpoint	7	0.043282	0.000162905	MAD2L1, BUB1, CENPF, TTK, BIRC5, CENPE, MAD2L2	1138	12	14116	7.23579	0.436893	0.0066555	0.298185
GOTERM_BP_ALL	GO:0042440~pigment metabolic process	13	0.0803809	0.00016612	SHMT1, TSPO, SOX2, SILV, HPRT1, GMPS, PPAT, ADA, FXN, DDT, IDI1, PAICS, PRPS1	1138	45	14116	3.58344	0.443241	0.0067087	0.304062
GOTERM_BP_ALL	GO:0009262~deoxyribonucleotide metabolic process	10	0.0618314	0.000170913	TYMS, NT5M, RRM2, ADK, DTYMK, RRM1, DERA, AK5, ADA, DUT	1138	27	14116	4.59415	0.45257	0.00682344	0.312822
GOTERM_BP_ALL	GO:0008283~cell proliferation	58	0.358622	0.000178515	E2F1, STIL, TSPO, ZAK, DTYMK, E2F8, GLI2, PTEN, PRDX1, KIF2C, NDE1, DKC1, INSIG1, IMPDH2, ASPM, KIF15, TPX2, TACC3, PROK2, PA2G4, UHRF1, SERPINF1, CCND3, TXN, BUB1B, EMP2, CKS1B, POLA1, HPRT1, TRAIP, EPHB4, ZFP36L2, SLC29A2, CSE1L, BUB1, FIGF, LHX9, HELLS, TFDP1, GINS1, MKI67, NASP, DLGAP5, ITGA2, CENPF, BRCA2, RACGAP1, CDC25C, GAS6, CDC25A, NPY, PLK1, RACGAP1P, PCNA, CKS2, TCF19, HSPD1, IGFBP4, …	1138	436	14116	1.6501	0.467046	0.00704608	0.326713
GOTERM_BP_ALL	GO:0009064~glutamine family amino acid metabolic process	14	0.086564	0.000182747	ALDH18A1, ASS1, CTPS, GLUD1, GGH, CAD, GMPS, PFAS, PPAT, PYCR1, GOT1, GFPT2, PHGDH, DDAH1	1138	52	14116	3.3396	0.47494	0.0071327	0.334447
GOTERM_BP_ALL	GO:0048015~phosphoinositide-mediated signaling	19	0.11748	0.000190292	HMGB2, HIST1H4L, PIK3CB, DRD2, LPAR3, AURKA, NDC80, HOMER1, UBE2C, TYMS, RFC4, NPY, HIST1H4A, SPAG5, HIST1H4B, ZWINT, PCNA, CKS2, BUB1B, HIST1H4C, HIST1H4D, HIST1H4J, TOP2A, FEN1	1138	88	14116	2.67818	0.488724	0.00734481	0.348233
GOTERM_BP_ALL	GO:0006271~DNA strand elongation during DNA replication	5	0.0309157	0.000195986	DNA2, RFC3, RFC4, POLA1, FEN1	1138	5	14116	12.4042	0.498885	0.00748186	0.358635
GOTERM_BP_ALL	GO:0009309~amine biosynthetic process	18	0.111297	0.000205308	ODC1, SHMT1, DDC, ALDH18A1, ASS1, SRM, GLUD1, TH, MTHFD1, PYCR1, CTH, GOT1, DHFR, PLOD1, MTR, PHGDH, PSAT1, CBS	1138	81	14116	2.75649	0.515086	0.00775242	0.375662
GOTERM_BP_ALL	GO:0042254~ribosome biogenesis	23	0.142212	0.000269488	NAF1, EXOSC8, EXOSC9, TSR1, NHP2L1, EMG1, EXOSC2, UTP15, ERI1, DIMT1L, FBL, MRTO4, EBNA1BP2, PA2G4, WDR36, RRP1B, DKC1, NOLC1, NPM3, WDR3, RRS1, AATF, NHP2	1138	122	14116	2.3385	0.613287	0.0100563	0.492821
GOTERM_BP_ALL	GO:0000079~regulation of cyclin-dependent protein kinase activity	14	0.086564	0.000274205	CKS1B, CDC6, BLM, PKMYT1, CHEK1, CCNG1, CDC25C, CDKN3, PTEN, CDC25A, CCNE2, CCND3, CDKN2C, CKS2, PTENP1	1138	54	14116	3.21591	0.619666	0.0101243	0.501428
GOTERM_BP_ALL	GO:0009127~purine nucleoside monophosphate biosynthetic process	8	0.0494652	0.000310984	ADSS, PAICS, GMPS, ADA, PFAS, PPAT, IMPDH2, PRPS1	1138	18	14116	5.51299	0.665925	0.0113557	0.568502
GOTERM_BP_ALL	GO:0009168~purine ribonucleoside monophosphate biosynthetic process	8	0.0494652	0.000310984	ADSS, PAICS, GMPS, ADA, PFAS, PPAT, IMPDH2, PRPS1	1138	18	14116	5.51299	0.665925	0.0113557	0.568502
GOTERM_BP_ALL	GO:0006461~protein complex assembly	64	0.395721	0.000313553	NDUFAF4, E2F2, XPO1, E2F3, TUBB2C, IDE, ATL3, KNTC1, LONP1, NOD1, TUBB6, ACOT13, TUBG1, TUBA1B, FANCA, DCTPP1, ARL2, TAF4B, PFKP, MPP6, ACTN2, IRS1, PPARGC1A, RAD51, STOM, CTH, UQCRH, RRM2, NUP205, IPO5, RRM1, LAMC1, POLR2H, PARD3, BLM, DIAPH1, FKBP4, ALDOC, NFS1, ANLN, HPRT1, PDSS1, TUBGCP4, CSE1L, MAP3K1, FBXO5, WIPF1, GEMIN5, SHMT1, TAF5, CNKSR3, IPO11, SMAD3, CENPF, BCS1L, CENPE, CENPJ, LIN7A…	1138	505	14116	1.57202	0.668938	0.0113317	0.573187
GOTERM_BP_ALL	GO:0070271~protein complex biogenesis	64	0.395721	0.000313553	NDUFAF4, E2F2, XPO1, E2F3, TUBB2C, IDE, ATL3, KNTC1, LONP1, NOD1, TUBB6, ACOT13, TUBG1, TUBA1B, FANCA, DCTPP1, ARL2, TAF4B, PFKP, MPP6, ACTN2, IRS1, PPARGC1A, RAD51, STOM, CTH, UQCRH, RRM2, NUP205, IPO5, RRM1, LAMC1, POLR2H, PARD3, BLM, DIAPH1, FKBP4, ALDOC, NFS1, ANLN, HPRT1, PDSS1, TUBGCP4, CSE1L, MAP3K1, FBXO5, WIPF1, GEMIN5, SHMT1, TAF5, CNKSR3, IPO11, SMAD3, CENPF, BCS1L, CENPE, CENPJ, LIN7A…	1138	505	14116	1.57202	0.668938	0.0113317	0.573187
GOTERM_BP_ALL	GO:0000731~DNA synthesis during DNA repair	6	0.0370989	0.000321571	POLD3, RFC3, POLH, POLD1, POLE, POLA1	1138	9	14116	8.26948	0.678166	0.0115019	0.587802
GOTERM_BP_ALL	GO:0007080~mitotic metaphase plate congression	6	0.0370989	0.000321571	CCDC99, KIF18A, RRS1, CENPE, CDCA5, PINX1	1138	9	14116	8.26948	0.678166	0.0115019	0.587802
GOTERM_BP_ALL	GO:0051640~organelle localization	19	0.11748	0.000339883	CCDC99, NIN, DLGAP5, KIF18A, CENPF, NUSAP1, NDC80, CENPE, BIRC5, ESPL1, TACC3, SEMA6A, NDE1, CENPA, RRS1, CDCA5, ASPM, MYH10, PINX1	1138	92	14116	2.56174	0.69829	0.012031	0.621176
GOTERM_BP_ALL	GO:0006066~alcohol metabolic process	56	0.346256	0.000380223	LDLR, IL6ST, HMGCR, HEXB, PTEN, SC4MOL, FDFT1, GOT1, INSIG1, DHTKD1, DHCR24, DDC, ACAA2, PFKP, CHPT1, PPARGC1A, PGM2, COQ3, SQLE, PGM1, MDH2, XYLB, PRPS1, CLN6, HDLBP, SORD, MVD, DRD2, ALDOC, SLC37A4, TH, HMGCS1, HPRT1, ISYNA1, GALM, DHCR7, FUT3, NSDHL, ENO1, SOAT1, PDK1, B4GALT1, MOGAT1, UAP1, FDPS, NPR1, DLAT, PARK2, GYG1, GPI, PYGL, SLC25A10, GFPT2, GK3P, GK, IDI1, PTENP1, DCXR	1138	429	14116	1.6192	0.738296	0.0133159	0.694659
GOTERM_BP_ALL	GO:0007131~reciprocal meiotic recombination	9	0.0556483	0.000394591	RAD51C, RAD51L1, MRE11A, MSH5, MSH4, CHEK1, RAD54B, TRIP13, RAD51	1138	24	14116	4.65158	0.751226	0.0136799	0.720821
GOTERM_BP_ALL	GO:0006519~cellular amino acid and derivative metabolic process	48	0.296791	0.000402034	ALDH18A1, SRM, ASS1, DRD2, CTPS, GLUD1, TH, NFS1, CAD, HPRT1, SLC7A5, PPAT, PFAS, MTHFD1, IARS, GSR, GOT1, PLOD1, SCLY, P4HA1, NARS2, IDH1, GLO1, DDAH1, ODC1, SHMT1, DDC, YARS, GATM, AARS, GGH, NPR1, DARS2, PARK2, SOD1, CHPT1, GMPS, PYCR1, TARS, CTH, DHFR, MTR, GFPT2, PHGDH, PSAT1, SLC25A15, MGST1, CBS	1138	352	14116	1.69148	0.75767	0.0138005	0.734369
GOTERM_BP_ALL	GO:0051783~regulation of nuclear division	14	0.086564	0.000402145	NEK2, DLGAP5, CENPF, NUSAP1, PKMYT1, TTK, CENPE, ESPL1, CDC25C, RCC1, MAD2L1, BUB1, KIF20B, MAD2L2	1138	56	14116	3.10105	0.757765	0.0136712	0.734572
GOTERM_BP_ALL	GO:0007088~regulation of mitosis	14	0.086564	0.000402145	NEK2, DLGAP5, CENPF, NUSAP1, PKMYT1, TTK, CENPE, ESPL1, CDC25C, RCC1, MAD2L1, BUB1, KIF20B, MAD2L2	1138	56	14116	3.10105	0.757765	0.0136712	0.734572
GOTERM_BP_ALL	GO:0044260~cellular macromolecule metabolic process	474	2.93081	0.000412128	NAF1, XRCC2, PDP2, HOXD13, C16ORF75, RPL22L1, HOXD10, MAP3K5, CDCA7, PHTF2, LSM5, LSM3, LSM2, CDCA3, PHOX2B, TYRO3, YARS, ROCK2, EMG1, PIK3CB, LIG1, TAF4B, MRM1, PTPDC1, ORC1L, PLAUR, ADAMTS9, EIF2S1, EIF2S2, MYBBP1A, ZNF519, NHP2L1, RAD23A, MYBL1, MYBL2, PUS7, PIR, CACYBP, DUSP16, YEATS4, EME1, MARCH11, NOLC1, PPRC1, PCNA, PARP4, POP5, PTENP1, POP7, ZNF486, LDLR, EZH2, PDIA5, ST6GALNAC5, CCNE2, …	1138	5214	14116	1.12766	0.766144	0.0138745	0.752742
GOTERM_BP_ALL	GO:0007093~mitotic cell cycle checkpoint	12	0.0741977	0.000457336	MAD2L1, ZWINT, KNTC1, BUB1, BUB1B, CENPF, TTK, CENPE, MAD2L2, ZWILCH, CCNA2, GTSE1	1138	43	14116	3.46164	0.800607	0.0152396	0.834986
GOTERM_BP_ALL	GO:0006541~glutamine metabolic process	8	0.0494652	0.000458346	CTPS, GFPT2, GGH, PHGDH, CAD, GMPS, PFAS, PPAT	1138	19	14116	5.22283	0.801316	0.01513	0.836823
GOTERM_BP_ALL	GO:0006144~purine base metabolic process	7	0.043282	0.000459866	SHMT1, HPRT1, PAICS, GMPS, ADA, PPAT, PRPS1	1138	14	14116	6.20211	0.802378	0.015039	0.839587
GOTERM_BP_ALL	GO:0006732~coenzyme metabolic process	26	0.160762	0.000514109	ME1, NAMPT, HMGCR, NFS1, ALDH1L2, PDSS1, MTHFD1L, MTHFD1, MTHFD2, GSR, IDH2, IDH1, GLO1, FH, SHMT1, SUCLG2, ACACA, DLAT, SOD1, COQ3, SDHB, CTH, MTR, MDH2, DCXR, MGST1	1138	153	14116	2.10791	0.836787	0.0166442	0.938179
GOTERM_BP_ALL	GO:0022616~DNA strand elongation	5	0.0309157	0.0005503	DNA2, RFC3, RFC4, POLA1, FEN1	1138	6	14116	10.3368	0.856345	0.0176438	1.00391
GOTERM_BP_ALL	GO:0022613~ribonucleoprotein complex biogenesis	29	0.179311	0.000556428	NAF1, NHP2L1, SNRPD1, UTP15, ERI1, NUFIP1, DIMT1L, EBNA1BP2, WDR36, RRP1B, DKC1, USP39, NPM3, AATF, LOC100129492, GEMIN5, EXOSC8, EXOSC9, TSR1, EMG1, EXOSC2, FBL, MRTO4, SF3A3, PA2G4, NOLC1, SNRPB, WDR3, RRS1, NHP2	1138	180	14116	1.99846	0.859417	0.0176778	1.01503
GOTERM_BP_ALL	GO:0051653~spindle localization	6	0.0370989	0.000600496	NDE1, CCDC99, CENPA, NUSAP1, ESPL1, NDC80	1138	10	14116	7.44253	0.879654	0.0188947	1.095
GOTERM_BP_ALL	GO:0051293~establishment of spindle localization	6	0.0370989	0.000600496	NDE1, CCDC99, CENPA, NUSAP1, ESPL1, NDC80	1138	10	14116	7.44253	0.879654	0.0188947	1.095
GOTERM_BP_ALL	GO:0009126~purine nucleoside monophosphate metabolic process	8	0.0494652	0.000656457	ADSS, PAICS, GMPS, ADA, PFAS, PPAT, IMPDH2, PRPS1	1138	20	14116	4.96169	0.901211	0.0204555	1.19647
GOTERM_BP_ALL	GO:0009167~purine ribonucleoside monophosphate metabolic process	8	0.0494652	0.000656457	ADSS, PAICS, GMPS, ADA, PFAS, PPAT, IMPDH2, PRPS1	1138	20	14116	4.96169	0.901211	0.0204555	1.19647
GOTERM_BP_ALL	GO:0009117~nucleotide metabolic process	41	0.253509	0.000681651	ADCY3, ME1, NAMPT, ADSS, ADCY1, HMGCR, FIGNL1, CTPS, DTYMK, DCK, CAD, HPRT1, PFAS, PPAT, ADA, MTHFD1, TYMS, LONP1, NT5M, REXO2, IDH1, DERA, PDE8B, PDE8A, IMPDH2, MSH2, NPR1, AK5, ATP1A1, GMPS, DHFR, RRM2, ADK, RRM1, GUCY1B3, PAICS, MDH2, PRPS2, DCXR, DUT, PRPS1	1138	293	14116	1.73574	0.909611	0.0210465	1.24212
GOTERM_BP_ALL	GO:0006753~nucleoside phosphate metabolic process	41	0.253509	0.000681651	ADCY3, ME1, NAMPT, ADSS, ADCY1, HMGCR, FIGNL1, CTPS, DTYMK, DCK, CAD, HPRT1, PFAS, PPAT, ADA, MTHFD1, TYMS, LONP1, NT5M, REXO2, IDH1, DERA, PDE8B, PDE8A, IMPDH2, MSH2, NPR1, AK5, ATP1A1, GMPS, DHFR, RRM2, ADK, RRM1, GUCY1B3, PAICS, MDH2, PRPS2, DCXR, DUT, PRPS1	1138	293	14116	1.73574	0.909611	0.0210465	1.24212
GOTERM_BP_ALL	GO:0031570~DNA integrity checkpoint	13	0.0803809	0.000704975	CDC6, BLM, ZAK, MSH2, TIPIN, BRIP1, CHEK1, CHEK2, GTSE1, BRCA1, CDT1, H2AFX, CCNA2	1138	52	14116	3.10105	0.91675	0.0215702	1.28436
GOTERM_BP_ALL	GO:0051289~protein homotetramerization	9	0.0556483	0.000724993	SHMT1, CTH, ALDOC, IDE, PFKP, ACOT13, ACTN2, HPRT1, DCTPP1	1138	26	14116	4.29377	0.922426	0.0219854	1.3206
GOTERM_BP_ALL	GO:0034654~nucleobase, nucleoside, nucleotide and nucleic acid biosynthetic process	30	0.185494	0.000794529	ME1, ADCY3, NAMPT, ADSS, ADCY1, CTPS, DTYMK, CAD, HPRT1, PPAT, PFAS, ADA, MTHFD1, TYMS, QTRTD1, IMPDH2, SHMT1, MSH2, NPR1, AK5, ATP1A1, GMPS, DHFR, RRM2, ADK, RRM1, GUCY1B3, PAICS, PRPS2, PRPS1	1138	193	14116	1.92812	0.939301	0.0238643	1.44639
GOTERM_BP_ALL	GO:0034404~nucleobase, nucleoside and nucleotide biosynthetic process	30	0.185494	0.000794529	ME1, ADCY3, NAMPT, ADSS, ADCY1, CTPS, DTYMK, CAD, HPRT1, PPAT, PFAS, ADA, MTHFD1, TYMS, QTRTD1, IMPDH2, SHMT1, MSH2, NPR1, AK5, ATP1A1, GMPS, DHFR, RRM2, ADK, RRM1, GUCY1B3, PAICS, PRPS2, PRPS1	1138	193	14116	1.92812	0.939301	0.0238643	1.44639
GOTERM_BP_ALL	GO:0046483~heterocycle metabolic process	45	0.278242	0.000802752	ADCY3, ADSS, ADCY1, TSPO, ALDH18A1, FIGNL1, CTPS, DTYMK, DCK, NFS1, CAD, ALDH1L2, HPRT1, SLC19A2, MTHFD1L, PPAT, PFAS, ADA, MTHFD1, MTHFD2, TYMS, LONP1, FXN, NT5M, P4HA1, DERA, PDE8B, PDE8A, IMPDH2, SHMT1, MSH2, NPR1, AK5, ATP1A1, GMPS, MMAB, PYCR1, PYGL, ADK, MTR, GUCY1B3, PSAT1, PAICS, DUT, PRPS1	1138	334	14116	1.67123	0.941036	0.0239048	1.46126
GOTERM_BP_ALL	GO:0010212~response to ionizing radiation	14	0.086564	0.000813483	XRCC2, BLM, MSH2, BRCA2, PRKDC, TOPBP1, RAD54L, BRCA1, EYA1, FANCD2, AEN, H2AFX, RNF168, RAD54B	1138	60	14116	2.89432	0.943227	0.0240179	1.48066
GOTERM_BP_ALL	GO:0055086~nucleobase, nucleoside and nucleotide metabolic process	43	0.265875	0.000884661	ADCY3, ME1, NAMPT, ADSS, ADCY1, HMGCR, FIGNL1, CTPS, DTYMK, DCK, CAD, HPRT1, PPAT, PFAS, ADA, MTHFD1, TYMS, LONP1, NT5M, QTRTD1, REXO2, IDH1, DERA, PDE8B, PDE8A, IMPDH2, SHMT1, MSH2, NPR1, AK5, ATP1A1, GMPS, DHFR, RRM2, ADK, RRM1, GUCY1B3, PAICS, MDH2, PRPS2, DCXR, DUT, PRPS1	1138	316	14116	1.68792	0.955834	0.0258762	1.60922
GOTERM_BP_ALL	GO:0007548~sex differentiation	25	0.154579	0.000985419	ERMP1, HMGB2, HMGCR, FKBP4, IDE, SOX2, JAG2, HOXD13, WT1, CCNE1, IDH1, FANCG, FANCA, LHX9, DHCR24, B4GALT1, MSH2, MSH4, BRCA2, SOD1, CENPI, SDC1, TEX15, PDGFRA, MGST1	1138	151	14116	2.05368	0.969048	0.0285456	1.79094
GOTERM_BP_ALL	GO:0009070~serine family amino acid biosynthetic process	6	0.0370989	0.00102807	SHMT1, CTH, DHFR, PHGDH, PSAT1, CBS	1138	11	14116	6.76594	0.973372	0.0295207	1.86776
GOTERM_BP_ALL	GO:0045841~negative regulation of mitotic metaphase/anaphase transition	6	0.0370989	0.00102807	MAD2L1, BUB1, CENPF, TTK, CENPE, MAD2L2	1138	11	14116	6.76594	0.973372	0.0295207	1.86776
GOTERM_BP_ALL	GO:0007094~mitotic cell cycle spindle assembly checkpoint	6	0.0370989	0.00102807	MAD2L1, BUB1, CENPF, TTK, CENPE, MAD2L2	1138	11	14116	6.76594	0.973372	0.0295207	1.86776
GOTERM_BP_ALL	GO:0051656~establishment of organelle localization	15	0.0927472	0.00103665	CCDC99, DLGAP5, KIF18A, NUSAP1, CENPF, NDC80, CENPE, BIRC5, ESPL1, NDE1, CENPA, RRS1, CDCA5, MYH10, PINX1	1138	69	14116	2.69657	0.974166	0.0295232	1.88321
GOTERM_BP_ALL	GO:0006275~regulation of DNA replication	14	0.086564	0.00112549	CDC6, BLM, GMNN, S100A11, TIPIN, BRCA2, GLI2, CDK2, CDT1, DNA2, ACD, PCNA, PDGFRA, ID3	1138	62	14116	2.80095	0.981119	0.031758	2.04304
GOTERM_BP_ALL	GO:0045137~development of primary sexual characteristics	22	0.136029	0.00119307	ERMP1, HMGB2, HMGCR, MSH2, SOX2, MSH4, JAG2, HOXD13, BRCA2, SOD1, CENPI, WT1, CCNE1, SDC1, TEX15, PDGFRA, IDH1, FANCG, FANCA, LHX9, MGST1, DHCR24	1138	127	14116	2.14876	0.985125	0.0333666	2.16444
GOTERM_BP_ALL	GO:0006520~cellular amino acid metabolic process	33	0.204044	0.00122697	ALDH18A1, ASS1, CTPS, GLUD1, TH, NFS1, CAD, SLC7A5, PFAS, PPAT, MTHFD1, IARS, GOT1, SCLY, PLOD1, NARS2, DDAH1, SHMT1, YARS, AARS, GGH, DARS2, GMPS, PYCR1, TARS, CTH, DHFR, MTR, GFPT2, PHGDH, PSAT1, SLC25A15, CBS	1138	226	14116	1.81124	0.986802	0.0340293	2.22529
GOTERM_BP_ALL	GO:0006725~cellular aromatic compound metabolic process	23	0.142212	0.00124209	SHMT1, DDC, DRD2, TH, NFS1, NPR1, CAD, PARK2, ALDH1L2, HPRT1, GMPS, SLC19A2, CLYBL, MTHFD1L, ADA, PPAT, MTHFD1, MTHFD2, SQLE, MTR, PON2, PAICS, PRPS1	1138	136	14116	2.09777	0.987488	0.034173	2.25242
GOTERM_BP_ALL	GO:0030071~regulation of mitotic metaphase/anaphase transition	8	0.0494652	0.00125203	MAD2L1, DLGAP5, BUB1, CENPF, TTK, CENPE, ESPL1, MAD2L2	1138	22	14116	4.51062	0.987919	0.0341753	2.27024
GOTERM_BP_ALL	GO:0009314~response to radiation	30	0.185494	0.00140448	XRCC2, ZAK, BLM, HMGCR, DRD2, PRKDC, AEN, H2AFX, RNF168, FANCG, FEN1, NMU, MSH6, POLH, MSH2, USP1, BRCA2, TOPBP1, RAD54L, BRCA1, EYA1, NEDD4, FANCD2, POLD1, IL12A, DDB2, RAD54B, SCARA3, SMC1A, OPN3	1138	200	14116	1.86063	0.992947	0.0379659	2.54334
GOTERM_BP_ALL	GO:0044106~cellular amine metabolic process	41	0.253509	0.00147552	ALDH18A1, SRM, ASS1, DRD2, CTPS, GLUD1, TH, NFS1, CAD, HPRT1, SLC7A5, PPAT, PFAS, MTHFD1, IARS, GOT1, SCLY, PLOD1, NARS2, DDAH1, ODC1, SHMT1, DDC, YARS, AARS, GGH, NPR1, PARK2, DARS2, CHPT1, GMPS, PYCR1, TARS, CTH, DHFR, MTR, GFPT2, PHGDH, PSAT1, SLC25A15, CBS	1138	305	14116	1.66745	0.994511	0.039546	2.67033
GOTERM_BP_ALL	GO:0042770~DNA damage response, signal transduction	16	0.0989303	0.00162305	MSH6, ZAK, BLM, MSH2, TIPIN, BRCA2, BRIP1, CHEK1, CHEK2, BRCA1, GTSE1, TXNDC12, AEN, H2AFX, SMC1A, CCNA2	1138	80	14116	2.48084	0.99674	0.0430894	2.93358
GOTERM_BP_ALL	GO:0007018~microtubule-based movement	20	0.123663	0.00163688	KIF14, KIF23, KIFC1, KIF22, KIF4B, KIF4A, KIF24, KIF11, KIF15, TUBB2C, KIF18A, KIF18B, CENPE, KIF16B, KIF2C, NDE1, KIF20B, TUBB6, TUBA1B, KIF26B, KIF20A	1138	113	14116	2.19544	0.996895	0.0431244	2.95823
GOTERM_BP_ALL	GO:0045839~negative regulation of mitosis	6	0.0370989	0.00164604	MAD2L1, BUB1, CENPF, TTK, CENPE, MAD2L2	1138	12	14116	6.20211	0.996994	0.0430392	2.97455
GOTERM_BP_ALL	GO:0051784~negative regulation of nuclear division	6	0.0370989	0.00164604	MAD2L1, BUB1, CENPF, TTK, CENPE, MAD2L2	1138	12	14116	6.20211	0.996994	0.0430392	2.97455
GOTERM_BP_ALL	GO:0009112~nucleobase metabolic process	8	0.0494652	0.00167602	SHMT1, CAD, HPRT1, PAICS, GMPS, ADA, PPAT, PRPS1	1138	23	14116	4.31451	0.997296	0.0434844	3.02795
GOTERM_BP_ALL	GO:0051186~cofactor metabolic process	29	0.179311	0.00194924	ME1, NAMPT, TSPO, HMGCR, NFS1, ALDH1L2, PDSS1, MTHFD1L, MTHFD1, MTHFD2, GSR, FXN, IDH2, IDH1, GLO1, FH, SHMT1, SUCLG2, ACACA, DLAT, SOD1, MMAB, COQ3, SDHB, CTH, MTR, MDH2, DCXR, MGST1	1138	195	14116	1.84473	0.99897	0.0500318	3.51326
GOTERM_BP_ALL	GO:0009165~nucleotide biosynthetic process	28	0.173128	0.00198272	ME1, ADCY3, NAMPT, ADSS, ADCY1, CTPS, DTYMK, CAD, HPRT1, PPAT, PFAS, ADA, MTHFD1, TYMS, IMPDH2, MSH2, NPR1, AK5, ATP1A1, GMPS, DHFR, RRM2, ADK, RRM1, GUCY1B3, PAICS, PRPS2, PRPS1	1138	186	14116	1.8673	0.999084	0.0505025	3.57257
GOTERM_BP_ALL	GO:0046605~regulation of centrosome cycle	5	0.0309157	0.00225096	XPO1, PLK4, ROCK2, LOC389842, RANBP1, BRCA1	1138	8	14116	7.75264	0.999645	0.0567356	4.04653
GOTERM_BP_ALL	GO:0009120~deoxyribonucleoside metabolic process	5	0.0309157	0.00225096	DTYMK, DCK, DERA, ADA, DUT	1138	8	14116	7.75264	0.999645	0.0567356	4.04653
GOTERM_BP_ALL	GO:0033043~regulation of organelle organization	31	0.191677	0.00248762	XPO1, NEK2, LOC389842, PKMYT1, TTK, RDX, RCC1, ACD, TMSB15A, MAP3K1, BUB1, RANBP1, ROCK2, DLGAP5, PIF1, PSRC1, SMAD3, CENPF, NUSAP1, ESPL1, TMSB10, CENPE, CDC25C, PPARGC1A, BRCA1, ARPC1B, PLK4, CORO1A, MAD2L1, KIF20B, DNMT1, MAD2L2	1138	217	14116	1.77203	0.999846	0.0620756	4.46285
GOTERM_BP_ALL	GO:0006364~rRNA processing	17	0.105113	0.00259789	NAF1, EXOSC8, EXOSC9, EMG1, EXOSC2, UTP15, ERI1, DIMT1L, FBL, PA2G4, WDR36, RRP1B, DKC1, NOLC1, WDR3, NPM3, NHP2	1138	92	14116	2.29208	0.999896	0.064286	4.65625
GOTERM_BP_ALL	GO:0010948~negative regulation of cell cycle process	8	0.0494652	0.00285079	MAD2L1, BUB1, CENPF, TTK, CENPE, ESPL1, MAD2L2, BRCA1	1138	25	14116	3.96935	0.999957	0.0698398	5.09842
GOTERM_BP_ALL	GO:0007098~centrosome cycle	7	0.043282	0.00292764	NDE1, SASS6, KIF11, NEK2, BRCA2, CENPJ, BRCA1	1138	19	14116	4.56998	0.999968	0.0711629	5.2324
GOTERM_BP_ALL	GO:0034637~cellular carbohydrate biosynthetic process	14	0.086564	0.0030984	B4GALT1, GLT25D1, UAP1, SORD, GYG1, PPARGC1A, GPI, ISYNA1, GOT1, NANS, GLT25D2, PYGL, SLC25A10, PGM1	1138	69	14116	2.5168	0.999982	0.0746472	5.52945
GOTERM_BP_ALL	GO:0034660~ncRNA metabolic process	32	0.197861	0.00316119	NAF1, UTP15, ERI1, DIMT1L, PUS7, IARS, WDR36, RRP1B, DKC1, METTL1, NARS2, QTRTD1, ADAT2, NPM3, TDRD1, EXOSC8, YARS, EXOSC9, EMG1, AARS, EXOSC2, SSB, DARS2, FBL, TARS, PA2G4, NOLC1, WDR3, POP5, NHP2, POP7, RPP40	1138	230	14116	1.7258	0.999986	0.0755881	5.63846
GOTERM_BP_ALL	GO:0051053~negative regulation of DNA metabolic process	10	0.0618314	0.00321197	MSH6, CDC6, ACD, BLM, MSH2, GMNN, S100A11, TIPIN, BRCA2, CDT1	1138	39	14116	3.18057	0.999988	0.0762405	5.72653
GOTERM_BP_ALL	GO:0051262~protein tetramerization	10	0.0618314	0.00321197	SHMT1, CTH, ALDOC, IDE, PFKP, ACOT13, ACTN2, HPRT1, PDSS1, DCTPP1	1138	39	14116	3.18057	0.999988	0.0762405	5.72653
GOTERM_BP_ALL	GO:0006268~DNA unwinding during replication	6	0.0370989	0.00363122	HMGB2, TOP1MT, MCM2, MCM4, MCM6, RAD51	1138	14	14116	5.31609	0.999997	0.0852012	6.45071
GOTERM_BP_ALL	GO:0033205~cytokinesis during cell cycle	5	0.0309157	0.00379447	PLK1, RACGAP1P, NUSAP1, BRCA2, RACGAP1, MYH10	1138	9	14116	6.89123	0.999998	0.0882782	6.73127
GOTERM_BP_ALL	GO:0008299~isoprenoid biosynthetic process	7	0.043282	0.00390101	MVD, HMGCR, HMGCS1, FDPS, IDI1, PDSS1, FDFT1	1138	20	14116	4.34148	0.999999	0.0900535	6.91392
GOTERM_BP_ALL	GO:0015931~nucleobase, nucleoside, nucleotide and nucleic acid transport	19	0.11748	0.00392238	XPOT, XPO1, NUP153, CKAP5, NUP85, NUP155, SLC29A1, DDX39, TMEM48, SLC29A2, NUP210, NUP205, THOC6, SLC25A19, THOC4, NUP37, NUP107, NUP35, THOC3	1138	113	14116	2.08566	0.999999	0.0899376	6.95053
GOTERM_BP_ALL	GO:0016072~rRNA metabolic process	17	0.105113	0.0040313	NAF1, EXOSC8, EXOSC9, EMG1, EXOSC2, UTP15, ERI1, DIMT1L, FBL, PA2G4, WDR36, RRP1B, DKC1, NOLC1, WDR3, NPM3, NHP2	1138	96	14116	2.19658	0.999999	0.0917265	7.13685
GOTERM_BP_ALL	GO:0008610~lipid biosynthetic process	41	0.253509	0.00419048	MVD, HMGCR, HEXB, HMGCS1, ACSS2, PDSS1, FDFT1, SC4MOL, ELOVL1, ISYNA1, NANS, GLT25D2, B3GNT5, LPCAT1, ELOVL5, DHCR7, FASN, HSD17B6, PCYT2, PTDSS1, ACSL3, DHCR24, B4GALNT1, NSDHL, PIGA, ACAA2, MOGAT1, GLT25D1, TBXAS1, PIGW, FDPS, ACACA, CHPT1, PNPLA3, BRCA1, PLAUR, PIGN, SQLE, C3ORF57, HSD11B2, IDI1	1138	323	14116	1.57453	1	0.0945701	7.40853
GOTERM_BP_ALL	GO:0000077~DNA damage checkpoint	11	0.0680146	0.00428779	BLM, ZAK, MSH2, TIPIN, BRIP1, H2AFX, CHEK1, CHEK2, CCNA2, GTSE1, BRCA1	1138	48	14116	2.84263	1	0.0960486	7.57424
GOTERM_BP_ALL	GO:0034470~ncRNA processing	27	0.166945	0.00431071	NAF1, UTP15, ERI1, DIMT1L, PUS7, WDR36, RRP1B, DKC1, METTL1, ADAT2, QTRTD1, NPM3, EXOSC8, EXOSC9, EMG1, AARS, EXOSC2, SMAD3, SSB, FBL, PA2G4, NOLC1, WDR3, POP5, NHP2, POP7, RPP40	1138	187	14116	1.79098	1	0.0959298	7.61323
GOTERM_BP_ALL	GO:0009116~nucleoside metabolic process	13	0.0803809	0.00458606	CTPS, HMGCR, DTYMK, DCK, HPRT1, PPAT, ADA, ADK, QTRTD1, DERA, PRPS2, DUT, PRPS1	1138	64	14116	2.51961	1	0.101114	8.08043
GOTERM_BP_ALL	GO:0045005~maintenance of fidelity during DNA-dependent DNA replication	4	0.0247326	0.00460492	BLM, POLD1, TIPIN, BRCA2	1138	5	14116	9.92337	1	0.10088	8.11233
GOTERM_BP_ALL	GO:0009265~2'-deoxyribonucleotide biosynthetic process	4	0.0247326	0.00460492	TYMS, ADK, DTYMK, AK5	1138	5	14116	9.92337	1	0.10088	8.11233
GOTERM_BP_ALL	GO:0009394~2'-deoxyribonucleotide metabolic process	7	0.043282	0.00509469	TYMS, NT5M, ADK, DTYMK, AK5, ADA, DUT	1138	21	14116	4.13474	1	0.110338	8.93756
GOTERM_BP_ALL	GO:0051318~G1 phase	7	0.043282	0.00509469	E2F1, CDC6, PRUNE2, MTBP, TBRG4, CDC25C, CDK2	1138	21	14116	4.13474	1	0.110338	8.93756
GOTERM_BP_ALL	GO:0046661~male sex differentiation	14	0.086564	0.00513011	HMGB2, MSH2, FKBP4, SOX2, JAG2, HOXD13, WT1, SDC1, TEX15, PDGFRA, LHX9, FANCA, MGST1, DHCR24	1138	73	14116	2.37889	1	0.110387	8.99696
GOTERM_BP_ALL	GO:0046546~development of primary male sexual characteristics	13	0.0803809	0.00522229	HMGB2, MSH2, SOX2, JAG2, HOXD13, WT1, SDC1, TEX15, PDGFRA, LHX9, FANCA, MGST1, DHCR24	1138	65	14116	2.48084	1	0.111582	9.15141
GOTERM_BP_ALL	GO:0009308~amine metabolic process	48	0.296791	0.00550954	ALDH18A1, SRM, ASS1, DRD2, CTPS, GLUD1, TH, HEXB, NFS1, CAD, HPRT1, SLC7A5, PPAT, PFAS, MTHFD1, IARS, GOT1, PLOD1, SCLY, P4HA1, NARS2, DDAH1, ODC1, SHMT1, DDC, YARS, GATM, SLCO4A1, AARS, GGH, NPR1, DARS2, PARK2, CHPT1, GMPS, PYCR1, TARS, CTH, BGN, DHFR, MTR, GFPT2, PHGDH, RELN, PSAT1, SLC25A15, CLN6, CBS	1138	400	14116	1.48851	1	0.116659	9.63105
GOTERM_BP_ALL	GO:0010639~negative regulation of organelle organization	15	0.0927472	0.00554696	TTK, CENPF, RDX, CENPE, TMSB10, ESPL1, BRCA1, CORO1A, MAD2L1, ACD, TMSB15A, MAP3K1, BUB1, DNMT1, MAD2L2	1138	82	14116	2.26906	1	0.116707	9.69337
GOTERM_BP_ALL	GO:0008156~negative regulation of DNA replication	8	0.0494652	0.00567796	CDC6, ACD, BLM, GMNN, S100A11, TIPIN, BRCA2, CDT1	1138	28	14116	3.54406	1	0.118595	9.91117
GOTERM_BP_ALL	GO:0000723~telomere maintenance	8	0.0494652	0.00567796	ACD, DKC1, BLM, RFC1, MRE11A, PRKDC, FBXO4, PINX1	1138	28	14116	3.54406	1	0.118595	9.91117
GOTERM_BP_ALL	GO:0016053~organic acid biosynthetic process	23	0.142212	0.00645399	SHMT1, ALDH18A1, TBXAS1, ASS1, GLUD1, ACACA, BRCA1, SC4MOL, ELOVL1, MTHFD1, PYCR1, CTH, DHFR, GOT1, PLOD1, ELOVL5, MTR, FASN, PHGDH, GSTO1, PSAT1, ACSL3, CBS	1138	155	14116	1.84063	1	0.132943	11.1913
GOTERM_BP_ALL	GO:0046394~carboxylic acid biosynthetic process	23	0.142212	0.00645399	SHMT1, ALDH18A1, TBXAS1, ASS1, GLUD1, ACACA, BRCA1, SC4MOL, ELOVL1, MTHFD1, PYCR1, CTH, DHFR, GOT1, PLOD1, ELOVL5, MTR, FASN, PHGDH, GSTO1, PSAT1, ACSL3, CBS	1138	155	14116	1.84063	1	0.132943	11.1913
GOTERM_BP_ALL	GO:0008203~cholesterol metabolic process	16	0.0989303	0.00648428	SOAT1, ACAA2, HDLBP, MVD, LDLR, HMGCR, HMGCS1, FDPS, FDFT1, SQLE, DHCR7, INSIG1, IDI1, DHCR24, NSDHL, CLN6	1138	92	14116	2.15726	1	0.132753	11.2409
GOTERM_BP_ALL	GO:0006282~regulation of DNA repair	7	0.043282	0.00653569	EYA1, TEX15, POLH, USP1, RNF168, H2AFX, BRCA1	1138	22	14116	3.9468	1	0.132967	11.3251
GOTERM_BP_ALL	GO:0043170~macromolecule metabolic process	501	3.09776	0.00665157	NAF1, PDP2, XRCC2, HOXD13, C16ORF75, RPL22L1, HOXD10, MAP3K5, CDCA7, PHTF2, LSM5, LSM3, LSM2, CDCA3, PHOX2B, TYRO3, YARS, ROCK2, EMG1, PIK3CB, LIG1, TAF4B, ESPL1, MRM1, PTPDC1, ORC1L, PLAUR, ADAMTS7, ADAMTS9, EIF2S1, EIF2S2, MYBBP1A, ADAMTS4, ZNF519, NHP2L1, RAD23A, MYBL1, MYBL2, PUS7, PIR, CACYBP, DUSP16, YEATS4, EME1, ACACA, MARCH11, NOLC1, PPRC1, PCNA, PARP4, POP5, PTENP1, POP7, ZNF486, LDLR, …	1138	5710	14116	1.08836	1	0.134394	11.5145
GOTERM_BP_ALL	GO:0016125~sterol metabolic process	17	0.105113	0.00667382	SOAT1, ACAA2, HDLBP, MVD, LDLR, HMGCR, HMGCS1, FDPS, SC4MOL, FDFT1, SQLE, DHCR7, INSIG1, IDI1, DHCR24, NSDHL, CLN6	1138	101	14116	2.08784	1	0.134049	11.5508
GOTERM_BP_ALL	GO:0006220~pyrimidine nucleotide metabolic process	9	0.0556483	0.00683492	TYMS, CTPS, NT5M, DTYMK, DCK, AK5, CAD, PRPS1, DUT	1138	36	14116	3.10105	1	0.136292	11.8134
GOTERM_BP_ALL	GO:0006760~folic acid and derivative metabolic process	6	0.0370989	0.00691869	MTHFD1, MTHFD2, SHMT1, MTR, ALDH1L2, MTHFD1L	1138	16	14116	4.65158	1	0.137076	11.9496
GOTERM_BP_ALL	GO:0032200~telomere organization	8	0.0494652	0.00697443	ACD, DKC1, BLM, RFC1, MRE11A, PRKDC, FBXO4, PINX1	1138	29	14116	3.42185	1	0.137336	12.0401
GOTERM_BP_ALL	GO:0010824~regulation of centrosome duplication	4	0.0247326	0.00865953	XPO1, PLK4, ROCK2, BRCA1	1138	6	14116	8.26948	1	0.166804	14.7363
GOTERM_BP_ALL	GO:0007089~traversing start control point of mitotic cell cycle	4	0.0247326	0.00865953	CDC6, MTBP, CDC25C, CDK2	1138	6	14116	8.26948	1	0.166804	14.7363
GOTERM_BP_ALL	GO:0034508~centromere complex assembly	4	0.0247326	0.00865953	HJURP, CENPF, CENPE, HELLS	1138	6	14116	8.26948	1	0.166804	14.7363
GOTERM_BP_ALL	GO:0051294~establishment of spindle orientation	4	0.0247326	0.00865953	NDE1, CCDC99, CENPA, NDC80	1138	6	14116	8.26948	1	0.166804	14.7363
GOTERM_BP_ALL	GO:0000132~establishment of mitotic spindle orientation	4	0.0247326	0.00865953	NDE1, CCDC99, CENPA, NDC80	1138	6	14116	8.26948	1	0.166804	14.7363
GOTERM_BP_ALL	GO:0051225~spindle assembly	6	0.0370989	0.00916165	HAUS4, HAUS6, HAUS2, HAUS1, FBXO5, HAUS8	1138	17	14116	4.37796	1	0.174672	15.5244
GOTERM_BP_ALL	GO:0009058~biosynthetic process	320	1.97861	0.00930295	ADCY3, ITGB3BP, ADCY1, HOXD13, C16ORF75, PTTG1, RPL22L1, HOXD10, PRIM1, CDCA7, GOT1, PLOD1, PRIM2, PHTF2, RARB, CRY1, EIF2B3, TWIST1, AADAT, ACAA2, PHOX2B, YARS, RARG, POLH, GATM, LIG1, TAF4B, AARS, POLE, PPARGC1A, PPARGC1B, ORC1L, PLAUR, RFC5, RFC3, UHRF1, RFC4, RFC1, RFC2, EIF2S1, EIF2S2, PGM1, HSD11B2, CDCA7L, MYBBP1A, ADSS, ZNF519, MRE11A, HMGCS1, CHEK1, MYBL1, MYBL2, PDSS1, ADA, PPAT, TK1, M…	1138	3542	14116	1.12065	1	0.176179	15.745
GOTERM_BP_ALL	GO:0050905~neuromuscular process	12	0.0741977	0.00991323	HOXC10, FXN, RAC3, DRD2, HEXB, SOX2, AARS, GRID2, PARK2, HOXD10, APLP2, MYH10	1138	62	14116	2.40082	1	0.185655	16.6913
GOTERM_BP_ALL	GO:0006084~acetyl-CoA metabolic process	8	0.0494652	0.0102067	SDHB, SUCLG2, ACACA, IDH2, IDH1, DLAT, MDH2, FH	1138	31	14116	3.20109	1	0.18962	17.1427
GOTERM_BP_ALL	GO:0045666~positive regulation of neuron differentiation	7	0.043282	0.0102666	NRCAM, PHOX2B, IRX3, BDNF, HOXD3, SOX2, GLI2	1138	24	14116	3.6179	1	0.189635	17.2346
GOTERM_BP_ALL	GO:0016444~somatic cell DNA recombination	7	0.043282	0.0102666	EXO1, MSH6, MSH2, UNG, LIG1, PRKDC, HSPD1	1138	24	14116	3.6179	1	0.189635	17.2346
GOTERM_BP_ALL	GO:0002562~somatic diversification of immune receptors via germline recombination within a single locus	7	0.043282	0.0102666	EXO1, MSH6, MSH2, UNG, LIG1, PRKDC, HSPD1	1138	24	14116	3.6179	1	0.189635	17.2346
GOTERM_BP_ALL	GO:0051338~regulation of transferase activity	44	0.272058	0.0103151	ADCY3, CKS1B, PARD3, ADCY1, ZAK, BLM, HMGCR, C5, PPARG, LPAR3, PKMYT1, CHEK1, CCNG1, SDC4, PTEN, APLP2, CCNE2, MAP3K5, ACD, FXN, CDKN2C, MAP3K1, DUSP16, CHRNA7, ADRA2C, CHRFAM7A, PINX1, PRKCA, CDC6, PIK3CB, PIF1, RBL1, CENPE, CDKN3, CDC25C, SOD1, IRS1, CDC25A, PROK2, CCND3, CKS2, RELN, LRP8, PTENP1, GAP43, CBS	1138	372	14116	1.46717	1	0.18946	17.3089
GOTERM_BP_ALL	GO:0050657~nucleic acid transport	16	0.0989303	0.0105256	XPOT, XPO1, NUP153, CKAP5, NUP85, NUP155, DDX39, TMEM48, NUP205, NUP210, THOC6, THOC4, NUP37, NUP107, NUP35, THOC3	1138	97	14116	2.04606	1	0.191956	17.6307
GOTERM_BP_ALL	GO:0051236~establishment of RNA localization	16	0.0989303	0.0105256	XPOT, XPO1, NUP153, CKAP5, NUP85, NUP155, DDX39, TMEM48, NUP205, NUP210, THOC6, THOC4, NUP37, NUP107, NUP35, THOC3	1138	97	14116	2.04606	1	0.191956	17.6307
GOTERM_BP_ALL	GO:0050658~RNA transport	16	0.0989303	0.0105256	XPOT, XPO1, NUP153, CKAP5, NUP85, NUP155, DDX39, TMEM48, NUP205, NUP210, THOC6, THOC4, NUP37, NUP107, NUP35, THOC3	1138	97	14116	2.04606	1	0.191956	17.6307
GOTERM_BP_ALL	GO:0043623~cellular protein complex assembly	23	0.142212	0.0107167	NDUFAF4, ARL2, XPO1, DIAPH1, FKBP4, IPO11, TUBB2C, SMAD3, CENPF, CENPE, ANLN, BCS1L, CENPJ, PSMG1, TMEM48, CSE1L, NUP205, IPO5, TUBB6, FBXO5, HSPD1, TUBG1, TUBA1B	1138	162	14116	1.76109	1	0.1941	17.9218
GOTERM_BP_ALL	GO:0044249~cellular biosynthetic process	311	1.92296	0.0108314	ADCY3, ITGB3BP, ADCY1, HOXD13, C16ORF75, PTTG1, RPL22L1, HOXD10, PRIM1, CDCA7, GOT1, PLOD1, PRIM2, PHTF2, RARB, CRY1, EIF2B3, TWIST1, PHOX2B, YARS, RARG, POLH, GATM, LIG1, TAF4B, AARS, POLE, PPARGC1A, PPARGC1B, ORC1L, PLAUR, RFC5, RFC3, UHRF1, RFC4, RFC1, RFC2, EIF2S1, EIF2S2, PGM1, HSD11B2, CDCA7L, MYBBP1A, ADSS, ZNF519, MRE11A, HMGCS1, CHEK1, MYBL1, MYBL2, PDSS1, ADA, PPAT, TK1, MOV10, LPCAT1, …	1138	3442	14116	1.12078	1	0.194979	18.0961
GOTERM_BP_ALL	GO:0000080~G1 phase of mitotic cell cycle	6	0.0370989	0.0118593	E2F1, CDC6, MTBP, TBRG4, CDC25C, CDK2	1138	18	14116	4.13474	1	0.210422	19.6421
GOTERM_BP_ALL	GO:0032508~DNA duplex unwinding	6	0.0370989	0.0118593	HMGB2, TOP1MT, MCM2, MCM4, MCM6, RAD51	1138	18	14116	4.13474	1	0.210422	19.6421
GOTERM_BP_ALL	GO:0032392~DNA geometric change	6	0.0370989	0.0118593	HMGB2, TOP1MT, MCM2, MCM4, MCM6, RAD51	1138	18	14116	4.13474	1	0.210422	19.6421
GOTERM_BP_ALL	GO:0016447~somatic recombination of immunoglobulin gene segments	6	0.0370989	0.0118593	EXO1, MSH6, MSH2, UNG, PRKDC, HSPD1	1138	18	14116	4.13474	1	0.210422	19.6421
GOTERM_BP_ALL	GO:0048608~reproductive structure development	19	0.11748	0.0121325	ERMP1, HMGB2, HMGCR, MSH2, MSH4, JAG2, HOXD13, BRCA2, SOD1, CENPI, WT1, CCNE1, SDC1, SFRP1, IDH1, FANCG, FANCA, LHX9, MGST1	1138	126	14116	1.87048	1	0.213674	20.0485
GOTERM_BP_ALL	GO:0007143~female meiosis	5	0.0309157	0.012259	ADCY3, RAD51C, PLK1, FBXO5, TRIP13	1138	12	14116	5.16842	1	0.214595	20.2359
GOTERM_BP_ALL	GO:0006298~mismatch repair	7	0.043282	0.0126084	POLD3, EXO1, MSH6, MSH2, MSH5, MSH4, PCNA	1138	25	14116	3.47318	1	0.218947	20.7516
GOTERM_BP_ALL	GO:0000082~G1/S transition of mitotic cell cycle	11	0.0680146	0.0130249	CDC7, CCNE1, CDKN2C, DBF4, POLE, CDKN3, RCC1, CDCA5, RHOU, CDC25A, RBBP8	1138	56	14116	2.43654	1	0.224251	21.3621
GOTERM_BP_ALL	GO:0006403~RNA localization	16	0.0989303	0.0137674	XPOT, XPO1, NUP153, CKAP5, NUP85, NUP155, DDX39, TMEM48, NUP205, NUP210, THOC6, THOC4, NUP37, NUP107, NUP35, THOC3	1138	100	14116	1.98467	1	0.234354	22.4395
GOTERM_BP_ALL	GO:0000085~G2 phase of mitotic cell cycle	4	0.0247326	0.0142527	BLM, CENPF, KPNA2, GTSE1	1138	7	14116	7.08812	1	0.240436	23.1359
GOTERM_BP_ALL	GO:0046653~tetrahydrofolate metabolic process	4	0.0247326	0.0142527	MTHFD2, MTR, ALDH1L2, MTHFD1L	1138	7	14116	7.08812	1	0.240436	23.1359
GOTERM_BP_ALL	GO:0031503~protein complex localization	4	0.0247326	0.0142527	CEP72, TMEM48, FKBP4, BIRC5	1138	7	14116	7.08812	1	0.240436	23.1359
GOTERM_BP_ALL	GO:0051319~G2 phase	4	0.0247326	0.0142527	BLM, CENPF, KPNA2, GTSE1	1138	7	14116	7.08812	1	0.240436	23.1359
GOTERM_BP_ALL	GO:0009069~serine family amino acid metabolic process	7	0.043282	0.0153008	SHMT1, CTH, DHFR, NFS1, PHGDH, PSAT1, CBS	1138	26	14116	3.3396	1	0.254571	24.6203
GOTERM_BP_ALL	GO:0009109~coenzyme catabolic process	7	0.043282	0.0153008	SDHB, SUCLG2, IDH2, IDH1, ALDH1L2, MDH2, FH	1138	26	14116	3.3396	1	0.254571	24.6203
GOTERM_BP_ALL	GO:0008406~gonad development	17	0.105113	0.0173751	ERMP1, HMGB2, HMGCR, MSH2, MSH4, JAG2, BRCA2, SOD1, WT1, CENPI, CCNE1, SDC1, IDH1, FANCG, FANCA, LHX9, MGST1	1138	112	14116	1.88278	1	0.282642	27.4785
GOTERM_BP_ALL	GO:0006694~steroid biosynthetic process	14	0.086564	0.0180283	ACAA2, MVD, HMGCR, FDPS, HMGCS1, SC4MOL, FDFT1, SQLE, DHCR7, HSD11B2, HSD17B6, IDI1, DHCR24, NSDHL	1138	85	14116	2.04305	1	0.290318	28.357
GOTERM_BP_ALL	GO:0002200~somatic diversification of immune receptors	7	0.043282	0.0183666	EXO1, MSH6, MSH2, UNG, LIG1, PRKDC, HSPD1	1138	27	14116	3.21591	1	0.293601	28.8081
GOTERM_BP_ALL	GO:0046100~hypoxanthine metabolic process	3	0.0185494	0.0184051	HPRT1, ADA, PRPS1	1138	3	14116	12.4042	1	0.292818	28.8592
GOTERM_BP_ALL	GO:0045842~positive regulation of mitotic metaphase/anaphase transition	3	0.0185494	0.0184051	DLGAP5, CENPE, ESPL1	1138	3	14116	12.4042	1	0.292818	28.8592
GOTERM_BP_ALL	GO:0050667~homocysteine metabolic process	3	0.0185494	0.0184051	CTH, MTR, CBS	1138	3	14116	12.4042	1	0.292818	28.8592
GOTERM_BP_ALL	GO:0048478~replication fork protection	3	0.0185494	0.0184051	BLM, TIPIN, BRCA2	1138	3	14116	12.4042	1	0.292818	28.8592
GOTERM_BP_ALL	GO:0006273~lagging strand elongation	3	0.0185494	0.0184051	DNA2, POLA1, FEN1	1138	3	14116	12.4042	1	0.292818	28.8592
GOTERM_BP_ALL	GO:0009411~response to UV	11	0.0680146	0.0184903	MSH6, POLH, NEDD4, MSH2, USP1, POLD1, IL12A, DDB2, BRCA2, SCARA3, FEN1	1138	59	14116	2.31265	1	0.292668	28.9723
GOTERM_BP_ALL	GO:0033261~regulation of S phase	6	0.0370989	0.0187652	CDC7, TIMELESS, TIPIN, BRCA2, RCC1, CDT1	1138	20	14116	3.72127	1	0.295038	29.3361
GOTERM_BP_ALL	GO:0044262~cellular carbohydrate metabolic process	44	0.272058	0.0193366	SORD, LDLR, IL6ST, ALDOC, SLC37A4, HEXB, ST8SIA2, PTEN, ST6GALNAC5, ISYNA1, GALM, GOT1, NANS, GLT25D2, B3GNT5, ST3GAL4, IDH2, FUT3, IDH1, DHTKD1, ENO1, B4GALT1, PDK1, MOGAT1, GLT25D1, UAP1, ST6GAL1, PFKP, DLAT, GYG1, PPARGC1A, PGM2, COQ3, GPI, PYGL, SLC25A10, PGM1, GFPT2, GK3P, GK, TM4SF4, DCXR, PTENP1, MDH2, XYLB, PRPS1	1138	387	14116	1.4103	1	0.301266	30.0866
GOTERM_BP_ALL	GO:0003006~reproductive developmental process	32	0.197861	0.0196561	ERMP1, HMGB2, HMGCR, FKBP4, IDE, SOX2, JAG2, PRKDC, HOXD13, WT1, CCNE1, FBXO5, IDH1, FANCG, FANCA, LHX9, TDRD1, TRIP13, DHCR24, B4GALT1, MSH2, MSH4, BRCA2, CASC5, SOD1, CENPI, CCNB1, SDC1, TEX15, SFRP1, PDGFRA, MGST1	1138	262	14116	1.51502	1	0.304121	30.503
GOTERM_BP_ALL	GO:0009060~aerobic respiration	8	0.0494652	0.0197212	SDHB, FXN, SUCLG2, UQCRH, IDH2, IDH1, MDH2, FH	1138	35	14116	2.83525	1	0.30366	30.5875
GOTERM_BP_ALL	GO:0001573~ganglioside metabolic process	4	0.0247326	0.0214537	ITGB8, HEXB, B4GALNT1, CLN6	1138	8	14116	6.20211	1	0.324321	32.802
GOTERM_BP_ALL	GO:0046129~purine ribonucleoside biosynthetic process	4	0.0247326	0.0214537	ADK, QTRTD1, HPRT1, ADA	1138	8	14116	6.20211	1	0.324321	32.802
GOTERM_BP_ALL	GO:0042451~purine nucleoside biosynthetic process	4	0.0247326	0.0214537	ADK, QTRTD1, HPRT1, ADA	1138	8	14116	6.20211	1	0.324321	32.802
GOTERM_BP_ALL	GO:0006108~malate metabolic process	4	0.0247326	0.0214537	ME1, ME2, MDH2, FH	1138	8	14116	6.20211	1	0.324321	32.802
GOTERM_BP_ALL	GO:0009163~nucleoside biosynthetic process	4	0.0247326	0.0214537	ADK, QTRTD1, HPRT1, ADA	1138	8	14116	6.20211	1	0.324321	32.802
GOTERM_BP_ALL	GO:0045132~meiotic chromosome segregation	4	0.0247326	0.0214537	RAD51C, SGOL2, SGOL1, ESPL1	1138	8	14116	6.20211	1	0.324321	32.802
GOTERM_BP_ALL	GO:0051972~regulation of telomerase activity	4	0.0247326	0.0214537	ACD, PIF1, PPARG, PINX1	1138	8	14116	6.20211	1	0.324321	32.802
GOTERM_BP_ALL	GO:0042455~ribonucleoside biosynthetic process	4	0.0247326	0.0214537	ADK, QTRTD1, HPRT1, ADA	1138	8	14116	6.20211	1	0.324321	32.802
GOTERM_BP_ALL	GO:0006563~L-serine metabolic process	4	0.0247326	0.0214537	SHMT1, PHGDH, PSAT1, CBS	1138	8	14116	6.20211	1	0.324321	32.802
GOTERM_BP_ALL	GO:0051028~mRNA transport	14	0.086564	0.021543	XPO1, NUP153, NUP85, NUP155, DDX39, TMEM48, NUP205, NUP210, THOC6, THOC4, NUP37, NUP107, NUP35, THOC3	1138	87	14116	1.99608	1	0.324078	32.9143
GOTERM_BP_ALL	GO:0000726~non-recombinational repair	5	0.0309157	0.0217833	RECQL, MRE11A, POLA1, PRKDC, XRCC6BP1	1138	14	14116	4.43008	1	0.325703	33.2157
GOTERM_BP_ALL	GO:0060249~anatomical structure homeostasis	16	0.0989303	0.0225222	BLM, MRE11A, ACACA, ITGA2, PRKDC, SOD1, RPA1, CORO1A, TEX15, ACD, DKC1, RFC1, PDGFRB, FBXO4, FH, PINX1	1138	106	14116	1.87233	1	0.333388	34.1344
GOTERM_BP_ALL	GO:0046165~alcohol biosynthetic process	9	0.0556483	0.0226596	GPI, ISYNA1, UAP1, GOT1, SORD, PYGL, SLC25A10, PGM1, PPARGC1A	1138	44	14116	2.53723	1	0.333689	34.3038
GOTERM_BP_ALL	GO:0007140~male meiosis	6	0.0370989	0.0230372	RAD51C, TEX15, BRCA2, FANCA, TRIP13, SUV39H2	1138	21	14116	3.54406	1	0.336867	34.7676
GOTERM_BP_ALL	GO:0016051~carbohydrate biosynthetic process	16	0.0989303	0.0243161	B4GALT1, GLT25D1, UAP1, SORD, GYG1, ST8SIA2, PPARGC1A, GPI, ISYNA1, GOT1, NANS, GLT25D2, PYGL, SLC25A10, PGM1, GFPT2	1138	107	14116	1.85484	1	0.350602	36.3153
GOTERM_BP_ALL	GO:0022411~cellular component disassembly	10	0.0618314	0.0244774	KIF2C, TXNDC12, ENDOG, CYCS, SUPT16H, KIF18A, LAMC1, PMAIP1, SOD1, TTF2	1138	53	14116	2.34042	1	0.351087	36.5079
GOTERM_BP_ALL	GO:0044255~cellular lipid metabolic process	56	0.346256	0.0269347	IL6ST, HMGCR, CRABP2, HEXB, PTEN, SC4MOL, FDFT1, ELOVL1, CRYL1, PLCB3, GLT25D2, NANS, ELOVL5, GATA6, PTDSS1, HADH, PCYT2, PIGA, ACAA2, PIK3CB, PIGW, PNPLA3, CHPT1, PPARGC1A, PLAUR, PIGN, PRDX6, PLA2G3, SLC27A2, ACAA1, CLN6, LPPR4, MVD, DRD2, HMGCS1, PDSS1, ISYNA1, ACSL1, LPCAT1, B3GNT5, ITGB8, FASN, ABCD2, ACSL3, B4GALNT1, SOAT1, PTGR1, MOGAT1, GLT25D1, TBXAS1, FDPS, ACACA, BRCA1, TEX2, C3ORF57, …	1138	526	14116	1.3206	1	0.37757	39.3764
GOTERM_BP_ALL	GO:0006457~protein folding	23	0.142212	0.0273779	FKBP9, GRPEL1, FKBP5, FKBP4, AARS, SACS, PDIA5, DNAJC21, LMAN1, PPIF, TRAP1, TOR3A, CCT5, PPIH, CCT4, TBCD, BAG2, HSPE1, PPIL6, RUVBL2, HSPD1, ERO1L, DNAJC5G	1138	177	14116	1.61185	1	0.381013	39.8806
GOTERM_BP_ALL	GO:0006221~pyrimidine nucleotide biosynthetic process	6	0.0370989	0.0278906	TYMS, CTPS, DTYMK, AK5, CAD, PRPS1	1138	22	14116	3.38297	1	0.385162	40.4588
GOTERM_BP_ALL	GO:0016445~somatic diversification of immunoglobulins	6	0.0370989	0.0278906	EXO1, MSH6, MSH2, UNG, PRKDC, HSPD1	1138	22	14116	3.38297	1	0.385162	40.4588
GOTERM_BP_ALL	GO:0055114~oxidation reduction	66	0.408088	0.0280101	KCNAB3, HMGCR, PRDX4, PDIA5, ALDH1L2, PRDX1, SC4MOL, FDFT1, MTHFD1, GSR, MTHFD2, PLOD1, P4HA1, PLOD3, SRD5A3, ASPH, HADH, DHTKD1, IMPDH2, DHCR24, MICAL3, CYCS, CYB5A, PPARGC1A, OGFOD1, PYCR1, SQLE, ALDH1B1, UQCRH, PRDX6, RRM2, TXN, RRM1, HSD11B2, MDH2, ME1, ME2, NDUFB6, SORD, ALDH18A1, HSD17B13, GLUD1, TH, EGLN3, PRUNE2, DHCR7, IDH2, FASN, IDH1, HSD17B6, ERO1L, NSDHL, PTGR1, NDUFA2, TBXAS1, DHRS1…	1138	639	14116	1.28119	1	0.385004	40.5928
GOTERM_BP_ALL	GO:0007005~mitochondrion organization	19	0.11748	0.0283667	NDUFAF4, GRPEL1, TSPO, GGCT, MTX2, SMAD3, TIMM50, BCS1L, MIPEP, PMAIP1, PPARGC1A, TIMM8A, PPIF, DNA2, LONP1, FXN, MAP3K1, TIMM9, FANCG	1138	138	14116	1.70783	1	0.387398	40.991
GOTERM_BP_ALL	GO:0002566~somatic diversification of immune receptors via somatic mutation	4	0.0247326	0.0302833	EXO1, MSH6, MSH2, UNG	1138	9	14116	5.51299	1	0.40616	43.0885
GOTERM_BP_ALL	GO:0051298~centrosome duplication	4	0.0247326	0.0302833	NDE1, SASS6, BRCA2, CENPJ	1138	9	14116	5.51299	1	0.40616	43.0885
GOTERM_BP_ALL	GO:0016446~somatic hypermutation of immunoglobulin genes	4	0.0247326	0.0302833	EXO1, MSH6, MSH2, UNG	1138	9	14116	5.51299	1	0.40616	43.0885
GOTERM_BP_ALL	GO:0000160~two-component signal transduction system (phosphorelay)	4	0.0247326	0.0302833	KCNH1, PDE8B, PDE8A, KCNH4	1138	9	14116	5.51299	1	0.40616	43.0885
GOTERM_BP_ALL	GO:0009628~response to abiotic stimulus	41	0.253509	0.0318945	XRCC2, ZAK, BLM, HMGCR, DRD2, SOX2, PPARG, PRKDC, STAC, AEN, MAP3K1, RNF168, H2AFX, FANCG, ERO1L, EIF2B3, NMU, FEN1, PRKCA, MSH6, POLH, MSH2, USP1, BRCA2, ITGA2, TOPBP1, SOD1, RAD54L, BRCA1, EYA1, TIMELESS, KCNJ8, NEDD4, FANCD2, POLD1, IL12A, DDB2, RAD54B, SCARA3, SMC1A, OPN3	1138	368	14116	1.38199	1	0.421143	44.7972
GOTERM_BP_ALL	GO:0046356~acetyl-CoA catabolic process	6	0.0370989	0.033346	SDHB, SUCLG2, IDH2, IDH1, MDH2, FH	1138	23	14116	3.23588	1	0.434069	46.2947
GOTERM_BP_ALL	GO:0006099~tricarboxylic acid cycle	6	0.0370989	0.033346	SDHB, SUCLG2, IDH2, IDH1, MDH2, FH	1138	23	14116	3.23588	1	0.434069	46.2947
GOTERM_BP_ALL	GO:0042558~pteridine and derivative metabolic process	6	0.0370989	0.033346	MTHFD2, SHMT1, MTR, NFS1, ALDH1L2, MTHFD1L	1138	23	14116	3.23588	1	0.434069	46.2947
GOTERM_BP_ALL	GO:0051187~cofactor catabolic process	7	0.043282	0.0347599	SDHB, SUCLG2, IDH2, IDH1, ALDH1L2, MDH2, FH	1138	31	14116	2.80095	1	0.446248	47.7165
GOTERM_BP_ALL	GO:0030539~male genitalia development	5	0.0309157	0.034832	TEX15, SOX2, PDGFRA, HOXD13, DHCR24	1138	16	14116	3.87632	1	0.445391	47.788
GOTERM_BP_ALL	GO:0009186~deoxyribonucleoside diphosphate metabolic process	3	0.0185494	0.0348506	RRM2, DTYMK, AK5	1138	4	14116	9.30316	1	0.444031	47.8064
GOTERM_BP_ALL	GO:0000212~meiotic spindle organization	3	0.0185494	0.0348506	FBXO5, ESPL1, TUBG1	1138	4	14116	9.30316	1	0.444031	47.8064
GOTERM_BP_ALL	GO:0051300~spindle pole body organization	3	0.0185494	0.0348506	CEP72, KIF11, CKAP5	1138	4	14116	9.30316	1	0.444031	47.8064
GOTERM_BP_ALL	GO:0051383~kinetochore organization	3	0.0185494	0.0348506	CENPF, CENPE, CENPH	1138	4	14116	9.30316	1	0.444031	47.8064
GOTERM_BP_ALL	GO:0006303~double-strand break repair via nonhomologous end joining	4	0.0247326	0.0407231	MRE11A, POLA1, PRKDC, XRCC6BP1	1138	10	14116	4.96169	1	0.495824	53.3306
GOTERM_BP_ALL	GO:0009200~deoxyribonucleoside triphosphate metabolic process	4	0.0247326	0.0407231	ADK, DTYMK, ADA, DUT	1138	10	14116	4.96169	1	0.495824	53.3306
GOTERM_BP_ALL	GO:0009396~folic acid and derivative biosynthetic process	4	0.0247326	0.0407231	MTHFD1, MTHFD2, MTR, MTHFD1L	1138	10	14116	4.96169	1	0.495824	53.3306
GOTERM_BP_ALL	GO:0000059~protein import into nucleus, docking	5	0.0309157	0.0427306	XPO1, CSE1L, NUP205, IPO5, IPO11	1138	17	14116	3.6483	1	0.511293	55.0887
GOTERM_BP_ALL	GO:0018130~heterocycle biosynthetic process	10	0.0618314	0.0452814	MTHFD1, PYCR1, TSPO, ALDH18A1, FXN, ADK, NFS1, HPRT1, MMAB, ADA	1138	59	14116	2.10241	1	0.530563	57.2324
GOTERM_BP_ALL	GO:0030326~embryonic limb morphogenesis	13	0.0803809	0.0457076	RARG, CRABP2, HOXD13, HOXD10, HOXC10, HOXD9, ECE1, DKK1, HOXC11, ACD, RAB23, RARB, TWIST1	1138	87	14116	1.8535	1	0.532328	57.581
GOTERM_BP_ALL	GO:0035113~embryonic appendage morphogenesis	13	0.0803809	0.0457076	RARG, CRABP2, HOXD13, HOXD10, HOXC10, HOXD9, ECE1, DKK1, HOXC11, ACD, RAB23, RARB, TWIST1	1138	87	14116	1.8535	1	0.532328	57.581
GOTERM_BP_ALL	GO:0043549~regulation of kinase activity	39	0.241143	0.0467133	ADCY3, CKS1B, PARD3, ADCY1, ZAK, BLM, HMGCR, C5, LPAR3, PKMYT1, CHEK1, CCNG1, SDC4, PTEN, APLP2, CCNE2, MAP3K5, CDKN2C, MAP3K1, DUSP16, CHRNA7, ADRA2C, CHRFAM7A, PRKCA, CDC6, PIK3CB, RBL1, CENPE, CDKN3, CDC25C, SOD1, IRS1, CDC25A, PROK2, CCND3, CKS2, RELN, LRP8, PTENP1, GAP43, CBS	1138	357	14116	1.35508	1	0.538629	58.393
GOTERM_BP_ALL	GO:0006839~mitochondrial transport	11	0.0680146	0.0487391	SLC25A30, PPIF, TSPO, GRPEL1, MTX2, SLC25A10, TIMM9, SLC25A1, MIPEP, SLC25A15, TIMM8A	1138	69	14116	1.97748	1	0.552582	59.9842
GOTERM_BP_ALL	GO:0044419~interspecies interaction between organisms	32	0.197861	0.0491183	PACS1, XPO1, LDLR, UNG, RAD23A, VIM, POLA1, MAP3K5, CENPA, ABCE1, MPDZ, TAF5, EFNB2, RBL1, SUV39H1, FDPS, SMAD3, LOC645870, ITGA2, CDC25C, MLF1IP, FBLN1, TFRC, C1QBP, NEDD4, IPO5, THOC6, THOC4, HSPD1, CARM1, KPNA2, THOC3	1138	283	14116	1.4026	1	0.553803	60.2756
GOTERM_BP_ALL	GO:0007004~telomere maintenance via telomerase	4	0.0247326	0.0527237	DKC1, RFC1, MRE11A, PINX1	1138	11	14116	4.51062	1	0.5785	62.9476
GOTERM_BP_ALL	GO:0019321~pentose metabolic process	4	0.0247326	0.0527237	PYGL, DCXR, PRPS1, XYLB	1138	11	14116	4.51062	1	0.5785	62.9476
GOTERM_BP_ALL	GO:0007062~sister chromatid cohesion	4	0.0247326	0.0527237	RAD51C, SGOL2, SMC1A, DSCC1	1138	11	14116	4.51062	1	0.5785	62.9476
GOTERM_BP_ALL	GO:0000018~regulation of DNA recombination	6	0.0370989	0.0534608	MSH6, TEX15, BLM, MSH2, MRE11A, KPNA2	1138	26	14116	2.86251	1	0.582055	63.4726
GOTERM_BP_ALL	GO:0035108~limb morphogenesis	14	0.086564	0.0540077	RARG, CRABP2, HOXD13, HOXD10, HOXC10, HOXD9, ECE1, DKK1, HOXC11, ACD, RAB23, ASPH, RARB, TWIST1	1138	99	14116	1.75413	1	0.584232	63.8575
GOTERM_BP_ALL	GO:0035107~appendage morphogenesis	14	0.086564	0.0540077	RARG, CRABP2, HOXD13, HOXD10, HOXC10, HOXD9, ECE1, DKK1, HOXC11, ACD, RAB23, ASPH, RARB, TWIST1	1138	99	14116	1.75413	1	0.584232	63.8575
GOTERM_BP_ALL	GO:0001824~blastocyst development	8	0.0494652	0.0542757	GINS1, G2E3, NASP, TEAD4, BRCA2, CAPN2, ADA, RBBP8	1138	43	14116	2.30776	1	0.584457	64.0448
GOTERM_BP_ALL	GO:0051320~S phase	3	0.0185494	0.0550143	DDX11, POLD1, POLA1	1138	5	14116	7.44253	1	0.587907	64.556
GOTERM_BP_ALL	GO:0000089~mitotic metaphase	3	0.0185494	0.0550143	CDCA8, FBXO5, CENPE	1138	5	14116	7.44253	1	0.587907	64.556
GOTERM_BP_ALL	GO:0043101~purine salvage	3	0.0185494	0.0550143	ADK, HPRT1, ADA	1138	5	14116	7.44253	1	0.587907	64.556
GOTERM_BP_ALL	GO:0000084~S phase of mitotic cell cycle	3	0.0185494	0.0550143	DDX11, POLD1, POLA1	1138	5	14116	7.44253	1	0.587907	64.556
GOTERM_BP_ALL	GO:0051642~centrosome localization	3	0.0185494	0.0550143	SEMA6A, NIN, ASPM	1138	5	14116	7.44253	1	0.587907	64.556
GOTERM_BP_ALL	GO:0005996~monosaccharide metabolic process	26	0.160762	0.0550403	SORD, IL6ST, ALDOC, HEXB, SLC37A4, GALM, FUT3, DHTKD1, ENO1, PDK1, B4GALT1, UAP1, PFKP, GYG1, DLAT, PPARGC1A, PGM2, GPI, PYGL, SLC25A10, PGM1, GFPT2, DCXR, MDH2, PRPS1, XYLB	1138	222	14116	1.45275	1	0.586464	64.5738
GOTERM_BP_ALL	GO:0001655~urogenital system development	15	0.0927472	0.0581833	ODC1, HOXD13, GLI2, WT1, SLIT2, BDNF, EYA1, SDC1, HOXC11, ACD, SFRP1, KCNJ8, PDGFRB, RARB, HELLS	1138	110	14116	1.69148	1	0.605785	66.6726
GOTERM_BP_ALL	GO:0006518~peptide metabolic process	9	0.0556483	0.0602358	GSR, CTH, ECE1, IDE, IDH1, GLO1, SOD1, MGST1, DNPEP	1138	53	14116	2.10638	1	0.617301	67.9791
GOTERM_BP_ALL	GO:0006720~isoprenoid metabolic process	8	0.0494652	0.0602572	MVD, HMGCR, CRABP2, HMGCS1, FDPS, IDI1, PDSS1, FDFT1	1138	44	14116	2.25531	1	0.615826	67.9924
GOTERM_BP_ALL	GO:0006284~base-excision repair	6	0.0370989	0.0614368	DNA2, HMGB2, UNG, NEIL3, POLD1, PCNA	1138	27	14116	2.75649	1	0.62158	68.7209
GOTERM_BP_ALL	GO:0010243~response to organic nitrogen	10	0.0618314	0.0642884	CCNE1, DRD2, MSH2, ALDOC, AARS, HMGCS1, SLC18A2, ITGA2, HPRT1, MGST1	1138	63	14116	1.96892	1	0.637227	70.4177
GOTERM_BP_ALL	GO:0009790~embryonic development	57	0.352439	0.0653974	XRCC2, ACVRL1, HMGCR, CRABP2, JAG2, HOXD13, DLK1, GLI2, HOXD10, G2E3, FXN, GATA6, RAB23, RARB, TWIST1, ODZ4, RARG, GATM, PIK3CB, SLIT2, RBBP8, HOXD9, HOXC10, EYA1, HOXD8, HOXC11, HOXD3, PDGFRA, PDGFRB, SOX2, TH, C5, PRKDC, APLP2, ADA, RPA1, ACD, ECE1, TEAD4, AATF, GINS1, MSH2, NASP, HSPG2, SMAD3, BRCA2, RACGAP1, CAPN2, SOD1, BRCA1, PLK4, DKK1, CCNB2, SFRP1, ENDOG, PHGDH, RACGAP1P, MYH10	1138	568	14116	1.24479	1	0.642145	71.0539
GOTERM_BP_ALL	GO:0045859~regulation of protein kinase activity	37	0.228776	0.0654903	ADCY3, CKS1B, PARD3, ADCY1, ZAK, BLM, HMGCR, C5, LPAR3, PKMYT1, CHEK1, CCNG1, SDC4, PTEN, APLP2, CCNE2, MAP3K5, CDKN2C, MAP3K1, DUSP16, CHRNA7, ADRA2C, CHRFAM7A, PRKCA, CDC6, PIK3CB, CENPE, CDKN3, SOD1, CDC25C, CDC25A, PROK2, CCND3, CKS2, RELN, LRP8, PTENP1, GAP43, CBS	1138	345	14116	1.33031	1	0.641103	71.1065
GOTERM_BP_ALL	GO:0006730~one-carbon metabolic process	15	0.0927472	0.0657309	SHMT1, AHCY, EZH2, SUV39H1, ALDH1L2, MTHFD1L, SUV39H2, MTHFD1, MTHFD2, DHFR, MTR, DNMT1, CARM1, TDRD1, HELLS	1138	112	14116	1.66128	1	0.640923	71.2426
GOTERM_BP_ALL	GO:0002204~somatic recombination of immunoglobulin genes during immune response	4	0.0247326	0.0662119	EXO1, MSH6, MSH2, HSPD1	1138	12	14116	4.13474	1	0.64213	71.5128
GOTERM_BP_ALL	GO:0045190~isotype switching	4	0.0247326	0.0662119	EXO1, MSH6, MSH2, HSPD1	1138	12	14116	4.13474	1	0.64213	71.5128
GOTERM_BP_ALL	GO:0010833~telomere maintenance via telomere lengthening	4	0.0247326	0.0662119	DKC1, RFC1, MRE11A, PINX1	1138	12	14116	4.13474	1	0.64213	71.5128
GOTERM_BP_ALL	GO:0009219~pyrimidine deoxyribonucleotide metabolic process	4	0.0247326	0.0662119	TYMS, NT5M, DTYMK, DUT	1138	12	14116	4.13474	1	0.64213	71.5128
GOTERM_BP_ALL	GO:0007096~regulation of exit from mitosis	4	0.0247326	0.0662119	KNTC1, BIRC5, ANLN, UBE2C	1138	12	14116	4.13474	1	0.64213	71.5128
GOTERM_BP_ALL	GO:0002208~somatic diversification of immunoglobulins during immune response	4	0.0247326	0.0662119	EXO1, MSH6, MSH2, HSPD1	1138	12	14116	4.13474	1	0.64213	71.5128
GOTERM_BP_ALL	GO:0042493~response to drug	25	0.154579	0.0669244	CTPS, DRD2, PPARG, HMGCS1, HIATL1, SLC47A1, PTEN, CCNE1, BDNF, ACSL1, SEMA3C, MSH2, ACACA, GGH, ITGA2, CENPF, ATP1A1, SOD1, GAL, RAD54L, HSD11B2, RAD54B, PARP4, GRK5, PTENP1, MGST1	1138	216	14116	1.43567	1	0.644643	71.9086
GOTERM_BP_ALL	GO:0051259~protein oligomerization	21	0.129846	0.0674035	SHMT1, BLM, ALDOC, IDE, ATL3, PFKP, ACTN2, HPRT1, IRS1, PDSS1, RAD51, STOM, LONP1, CTH, NOD1, UQCRH, RRM2, MAP3K1, RRM1, ACOT13, DCTPP1	1138	174	14116	1.49706	1	0.645805	72.1718
GOTERM_BP_ALL	GO:0010638~positive regulation of organelle organization	12	0.0741977	0.0686155	ROCK2, DLGAP5, PSRC1, LOC389842, NUSAP1, SMAD3, ESPL1, CENPE, PPARGC1A, PLK4, MAP3K1, DNMT1, RANBP1	1138	83	14116	1.79338	1	0.651043	72.8273
GOTERM_BP_ALL	GO:0008585~female gonad development	10	0.0618314	0.0697231	CCNE1, ERMP1, MSH4, IDH1, BRCA2, FANCG, SOD1, FANCA, LHX9, CENPI	1138	64	14116	1.93816	1	0.6556	73.4135
GOTERM_BP_ALL	GO:0048736~appendage development	14	0.086564	0.0698435	RARG, CRABP2, HOXD13, HOXD10, HOXC10, HOXD9, ECE1, DKK1, HOXC11, ACD, RAB23, ASPH, RARB, TWIST1	1138	103	14116	1.68601	1	0.654724	73.4766
GOTERM_BP_ALL	GO:0060173~limb development	14	0.086564	0.0698435	RARG, CRABP2, HOXD13, HOXD10, HOXC10, HOXD9, ECE1, DKK1, HOXC11, ACD, RAB23, ASPH, RARB, TWIST1	1138	103	14116	1.68601	1	0.654724	73.4766
GOTERM_BP_ALL	GO:0080135~regulation of cellular response to stress	14	0.086564	0.0698435	POLH, ZAK, USP1, PRDX1, BRCA1, EYA1, MAP3K5, TEX15, NOD1, EEF1E1, MAP3K1, H2AFX, RNF168, CBS	1138	103	14116	1.68601	1	0.654724	73.4766
GOTERM_BP_ALL	GO:0006749~glutathione metabolic process	6	0.0370989	0.0700476	GSR, CTH, IDH1, GLO1, SOD1, MGST1	1138	28	14116	2.65805	1	0.654308	73.583
GOTERM_BP_ALL	GO:0015980~energy derivation by oxidation of organic compounds	18	0.111297	0.0713058	NDUFA2, NDUFB6, SUCLG2, IL6ST, CYCS, GYG1, PPARGC1A, SDHB, GOT1, FXN, PYGL, UQCRH, GFPT2, IDH2, MC4R, IDH1, MDH2, FH	1138	144	14116	1.55053	1	0.659568	74.2306
GOTERM_BP_ALL	GO:0042417~dopamine metabolic process	5	0.0309157	0.0719147	DRD2, TH, NPR1, PARK2, HPRT1	1138	20	14116	3.10105	1	0.661293	74.5385
GOTERM_BP_ALL	GO:0006163~purine nucleotide metabolic process	22	0.136029	0.0721979	ADCY3, ADSS, ADCY1, FIGNL1, MSH2, NPR1, ATP1A1, AK5, HPRT1, GMPS, ADA, PFAS, PPAT, MTHFD1, LONP1, ADK, GUCY1B3, PDE8B, PDE8A, PAICS, IMPDH2, PRPS1	1138	186	14116	1.46717	1	0.661284	74.6806
GOTERM_BP_ALL	GO:0046364~monosaccharide biosynthetic process	7	0.043282	0.0731774	GPI, UAP1, SORD, PYGL, SLC25A10, PGM1, PPARGC1A	1138	37	14116	2.34674	1	0.664915	75.166
GOTERM_BP_ALL	GO:0009719~response to endogenous stimulus	42	0.259692	0.0763931	ME1, ADCY3, HMGB2, ADCY1, LDLR, DRD2, ALDOC, TH, PPARG, HMGCS1, PRKDC, GNG11, AURKA, GNG12, HPRT1, AQP1, PTEN, CCNE1, GOT1, MSI1, IDH1, CCNA2, EIF2B3, PRKCA, GATM, MSH2, AARS, GGH, BRCA2, ITGA2, GAL, IRS1, BRCA1, PPARGC1B, SDC1, PDGFRA, MC4R, SLC18A2, HSD11B2, GNB4, HDAC9, PTENP1, MGST1	1138	405	14116	1.28636	1	0.679774	76.6989
GOTERM_BP_ALL	GO:0006913~nucleocytoplasmic transport	19	0.11748	0.077283	XPOT, XPO1, IPO11, SIX3, POLA2, NUP155, DDX39, PPIH, PRICKLE1, CSE1L, NUP205, DUSP16, IPO5, THOC6, THOC4, NUP107, KPNA2, MYBBP1A, THOC3	1138	156	14116	1.51077	1	0.68269	77.1069
GOTERM_BP_ALL	GO:0046125~pyrimidine deoxyribonucleoside metabolic process	3	0.0185494	0.0781917	DTYMK, DCK, DUT	1138	6	14116	6.20211	1	0.685651	77.5167
GOTERM_BP_ALL	GO:0006188~IMP biosynthetic process	3	0.0185494	0.0781917	PAICS, PFAS, PPAT	1138	6	14116	6.20211	1	0.685651	77.5167
GOTERM_BP_ALL	GO:0006189~'de novo' IMP biosynthetic process	3	0.0185494	0.0781917	PAICS, PFAS, PPAT	1138	6	14116	6.20211	1	0.685651	77.5167
GOTERM_BP_ALL	GO:0051983~regulation of chromosome segregation	3	0.0185494	0.0781917	KIF2C, CENPE, ESPL1	1138	6	14116	6.20211	1	0.685651	77.5167
GOTERM_BP_ALL	GO:0006534~cysteine metabolic process	3	0.0185494	0.0781917	CTH, NFS1, CBS	1138	6	14116	6.20211	1	0.685651	77.5167
GOTERM_BP_ALL	GO:0046040~IMP metabolic process	3	0.0185494	0.0781917	PAICS, PFAS, PPAT	1138	6	14116	6.20211	1	0.685651	77.5167
GOTERM_BP_ALL	GO:0021520~spinal cord motor neuron cell fate specification	3	0.0185494	0.0781917	HOXC10, GLI2, HOXD10	1138	6	14116	6.20211	1	0.685651	77.5167
GOTERM_BP_ALL	GO:0006790~sulfur metabolic process	15	0.0927472	0.0782278	NFS1, SOD1, SLC19A2, MTHFD1, GSR, CTH, BGN, SULF2, MTR, PHGDH, IDH1, GLO1, PAPSS2, MGST1, CBS	1138	115	14116	1.61794	1	0.684362	77.5328
GOTERM_BP_ALL	GO:0051260~protein homooligomerization	13	0.0803809	0.0789594	SHMT1, ALDOC, IDE, ATL3, PFKP, ACTN2, HPRT1, RAD51, STOM, CTH, LONP1, ACOT13, DCTPP1	1138	95	14116	1.69742	1	0.686433	77.8574
GOTERM_BP_ALL	GO:0006096~glycolysis	8	0.0494652	0.0805354	GPI, ALDOC, PGM1, PFKP, DLAT, DHTKD1, MDH2, ENO1	1138	47	14116	2.11136	1	0.692467	78.5417
GOTERM_BP_ALL	GO:0001556~oocyte maturation	4	0.0247326	0.0810964	CCNB1, BRCA2, FBXO5, TRIP13	1138	13	14116	3.81668	1	0.693651	78.7805
GOTERM_BP_ALL	GO:0002381~immunoglobulin production during immune response	4	0.0247326	0.0810964	EXO1, MSH6, MSH2, HSPD1	1138	13	14116	3.81668	1	0.693651	78.7805
GOTERM_BP_ALL	GO:0007129~synapsis	4	0.0247326	0.0810964	TEX15, FANCD2, MSH5, MSH4	1138	13	14116	3.81668	1	0.693651	78.7805
GOTERM_BP_ALL	GO:0021522~spinal cord motor neuron differentiation	4	0.0247326	0.0810964	HOXC10, ISL1, GLI2, HOXD10	1138	13	14116	3.81668	1	0.693651	78.7805
GOTERM_BP_ALL	GO:0070192~chromosome organization involved in meiosis	4	0.0247326	0.0810964	TEX15, FANCD2, MSH5, MSH4	1138	13	14116	3.81668	1	0.693651	78.7805
GOTERM_BP_ALL	GO:0031109~microtubule polymerization or depolymerization	4	0.0247326	0.0810964	KIF2C, KIF18A, FBXO5, CENPJ	1138	13	14116	3.81668	1	0.693651	78.7805
GOTERM_BP_ALL	GO:0000086~G2/M transition of mitotic cell cycle	5	0.0309157	0.0834153	CCNB1, DDX11, BIRC5, CHEK1, CDK2	1138	21	14116	2.95339	1	0.702862	79.7409
GOTERM_BP_ALL	GO:0045933~positive regulation of muscle contraction	5	0.0309157	0.0834153	PROK2, ITGA2, ATP1A1, ADA, NMU	1138	21	14116	2.95339	1	0.702862	79.7409
GOTERM_BP_ALL	GO:0051169~nuclear transport	19	0.11748	0.0849388	XPOT, XPO1, IPO11, SIX3, POLA2, NUP155, DDX39, PPIH, PRICKLE1, CSE1L, NUP205, DUSP16, IPO5, THOC6, THOC4, NUP107, KPNA2, MYBBP1A, THOC3	1138	158	14116	1.49165	1	0.708253	80.3493
GOTERM_BP_ALL	GO:0006164~purine nucleotide biosynthetic process	18	0.111297	0.0869046	ADCY3, ADSS, ADCY1, MSH2, NPR1, ATP1A1, AK5, HPRT1, GMPS, ADA, PPAT, PFAS, MTHFD1, ADK, GUCY1B3, PAICS, IMPDH2, PRPS1	1138	148	14116	1.50862	1	0.715427	81.1089
GOTERM_BP_ALL	GO:0030178~negative regulation of Wnt receptor signaling pathway	6	0.0370989	0.089142	DKK1, HMGXB4, SOX2, SIX3, TLE1, FRZB	1138	30	14116	2.48084	1	0.723526	81.9396
GOTERM_BP_ALL	GO:0002377~immunoglobulin production	6	0.0370989	0.089142	EXO1, MSH6, MSH2, UNG, PRKDC, HSPD1	1138	30	14116	2.48084	1	0.723526	81.9396
GOTERM_BP_ALL	GO:0051188~cofactor biosynthetic process	13	0.0803809	0.0891786	ME1, NAMPT, TSPO, NFS1, DLAT, PDSS1, MMAB, MTHFD1L, MTHFD1, COQ3, MTHFD2, FXN, MTR	1138	97	14116	1.66242	1	0.722292	81.9529
GOTERM_BP_ALL	GO:0021510~spinal cord development	7	0.043282	0.0898337	HOXC10, RAB23, PHGDH, RELN, ISL1, GLI2, HOXD10	1138	39	14116	2.2264	1	0.72364	82.1893
GOTERM_BP_ALL	GO:0006396~RNA processing	54	0.33389	0.0900544	NAF1, UTP15, SNRPD1, WDR36, DKC1, RRP1B, LSM5, LSM3, LSM2, LOC100129492, EXOSC8, EXOSC9, EMG1, AARS, EXOSC2, PPARGC1A, MRM1, SRPK1, TTF2, DDX39, PA2G4, SNRNP48, RBPMS, SNRPB, SNRPA, THOC4, THOC3, NHP2, POLR2H, NHP2L1, PNPT1, NUFIP1, ERI1, DIMT1L, PUS7, MOV10, METTL1, QTRTD1, ADAT2, USP39, NPM3, GEMIN5, SMAD3, SSB, FBL, SF3A3, SLBP, PPIH, NOLC1, WDR3, SMC1A, POP5, POP7, SNRNP25, RPP40	1138	547	14116	1.22455	1	0.723179	82.2683
GOTERM_BP_ALL	GO:0006629~lipid metabolic process	77	0.476102	0.091606	TSPO, LDLR, IL6ST, HMGCR, NAAA, CRABP2, PPARG, HEXB, ACSS2, PTEN, FDFT1, SC4MOL, ELOVL1, CRYL1, ACOT7, PLCB3, NANS, GLT25D2, ELOVL5, GATA6, INSIG1, SRD5A3, HADH, PTDSS1, PCYT2, PIGA, DHCR24, ACAA2, PIK3CB, PIGW, PNPLA3, PPARGC1A, CHPT1, PLAUR, PIGN, SQLE, PRDX6, HSD11B2, PLA2G3, SLC27A2, ACAA1, CLN6, HDLBP, LPPR4, MVD, DRD2, HMGCS1, ACAT2, PDSS1, ISYNA1, ACSL1, LPCAT1, B3GNT5, ITGB8, DHCR7, FASN,…	1138	813	14116	1.17482	1	0.728172	82.8144
GOTERM_BP_ALL	GO:0006399~tRNA metabolic process	15	0.0927472	0.092164	YARS, AARS, SSB, DARS2, PUS7, FBL, IARS, TARS, METTL1, NARS2, ADAT2, QTRTD1, POP5, RPP40, POP7	1138	118	14116	1.57681	1	0.729069	83.0069
GOTERM_BP_ALL	GO:0019318~hexose metabolic process	22	0.136029	0.0932578	B4GALT1, PDK1, SORD, IL6ST, ALDOC, SLC37A4, PFKP, GYG1, DLAT, PPARGC1A, PGM2, GPI, GALM, PYGL, SLC25A10, GFPT2, PGM1, FUT3, DHTKD1, MDH2, DCXR, ENO1	1138	192	14116	1.42132	1	0.732096	83.3783
GOTERM_BP_ALL	GO:0032787~monocarboxylic acid metabolic process	32	0.197861	0.0936166	CRABP2, ALDH1L2, MTHFD1L, SC4MOL, ELOVL1, MTHFD1, MTHFD2, CRYL1, SLC16A1, ACSL1, ELOVL5, P4HA1, FASN, ABCD2, IDH2, IDH1, HADH, ACSL3, ACAA2, SHMT1, PTGR1, TBXAS1, ACACA, DLAT, PPARGC1A, BRCA1, GPI, SLC25A10, PGM1, MTR, SLC27A2, ACAA1	1138	301	14116	1.31872	1	0.732176	83.4984
GOTERM_BP_ALL	GO:0032886~regulation of microtubule-based process	8	0.0494652	0.0959943	XPO1, PLK4, ROCK2, LOC389842, PSRC1, RANBP1, CENPE, TACC3, BRCA1	1138	49	14116	2.02518	1	0.740112	84.2741
GOTERM_BP_ALL	GO:0006091~generation of precursor metabolites and energy	33	0.204044	0.0964674	NDUFB6, IL6ST, ALDOC, GOT1, FXN, IDH2, IDH1, ERO1L, DHTKD1, FH, ENO1, NDUFA2, SUCLG2, MSH2, CYCS, RUNX1T1, PFKP, CYB5A, GYG1, DLAT, ISL1, PPARGC1A, SDHB, GPI, UQCRH, PYGL, GFPT2, PGM1, TXN, MC4R, MDH2, XYLB, ACAA1	1138	313	14116	1.30779	1	0.7406	84.4243
GOTERM_BP_ALL	GO:0044248~cellular catabolic process	95	0.587399	0.0972868	LDLR, IDE, HEXB, NFKB1, SAE1, ALDH1L2, PRDX1, MTHFD1, FANCL, G2E3, LONP1, PLCB3, GOT1, ZYG11A, NT5M, MTBP, DERA, PDE8B, PDE8A, DDAH1, CDCA3, USP13, ANAPC1, ABCE1, ATG9B, SUCLG2, DTL, USP1, CYCS, ERLIN1, HLTF, RNASEH2A, UBE2C, PNPLA3, UHRF1, MAD2L1, UBR7, ATG4C, PRDX6, FBXO17, UCHL5, DDB2, BUB1B, RAD18, USP25, UBE2S, MDH2, UBE2T, ACAA1, CLN6, USP2, GLUD1, RAD23A, PNPT1, ASB13, ADA, RPA1, RPA2, ZFP…	1138	1024	14116	1.15078	1	0.742397	84.6812
GOTERM_BP_ALL	GO:0019751~polyol metabolic process	7	0.043282	0.0988708	COQ3, MOGAT1, ISYNA1, GOT1, SORD, GK3P, GK, PTEN, PTENP1	1138	40	14116	2.17074	1	0.747019	85.1665
GOTERM_BP_ALL	GO:0006767~water-soluble vitamin metabolic process	7	0.043282	0.0988708	ME1, NAMPT, SHMT1, GSTO1, PSAT1, SLC19A2, MMAB	1138	40	14116	2.17074	1	0.747019	85.1665
GOTERM_BP_ALL	GO:0002440~production of molecular mediator of immune response	6	0.0370989	0.0996001	EXO1, MSH6, MSH2, UNG, PRKDC, HSPD1	1138	31	14116	2.40082	1	0.748412	85.385
