# Supplementary material for: HOXC9 directly regulates distinct sets of genes to coordinate diverse cellular processes during neuronal differentiation
Source: BMC Genomics. 2013 Nov 25;14:830. doi: 10.1186/1471-2164-14-830 (PMC3906982; doi:10.1186/1471-2164-14-830)
Supplement: Additional file 5: Table S4 — HOXC9-binding peaks. [file 1471-2164-14-830-S5.xlsx]

## Sheet: Sheet
Table S4. HOXC9-binding peaks
Chr #	Start	End	Score	UCSC(Top)	UCSC(Bot)	UCSC(class)	RefSeq(Top)	RefSeq(Bot)	RefSeq(class)
chr1	714296	714297	203.22	LOC643837	BC006361	5'end	LOC643837	NCRNA00115	intergenic
chr1	774029	774030	127.42	LOC643837	RP11-206L10.16-001	intron	LOC643837	NCRNA00115	intron
chr1	846702	846703	120.34	AK056486	FLJ39609	5'end	SAMD11	FLJ39609	intergenic
chr1	852213	852214	1632.35	AK056486	FLJ39609	both_3'end	SAMD11	FLJ39609	3'end
chr1	852935	852936	509.04	AK056486	FLJ39609	both_3'end	SAMD11	FLJ39609	3'end
chr1	856558	856559	497.36	SAMD11	FLJ39609	both_5'end	SAMD11	FLJ39609	both_5'end
chr1	869154	869155	129.88	SAMD11	NOC2L	5'end	SAMD11	NOC2L	intron
chr1	875709	875710	228.82	SAMD11	NOC2L	both_3'end	SAMD11	NOC2L	3'end
chr1	877322	877323	214.62	SAMD11	NOC2L	3'end	SAMD11	NOC2L	3'end
chr1	880259	880260	640.99	SAMD11	NOC2L	3'end	SAMD11	NOC2L	3'end
chr1	1310825	1310826	127.3	LOC148413,hCG_20425	AURKAIP1	5'end	LOC148413	AURKAIP1	5'end
chr1	1342720	1342721	116.58	LOC148413,hCG_20425	MRPL20	5'end	LOC148413	MRPL20	5'end
chr1	1624396	1624397	137.95	MMP21/22B	CDC2L1,LOC728661,SLC35E2	5'end	MMP23A	CDK11B,SLC35E2	5'end
chr1	1790373	1790374	422.6	CR606168	GNB1	intron	CALML6	GNB1	intron
chr1	1791599	1791600	216.2	CR606168	GNB1	intron	CALML6	GNB1	intron
chr1	1815005	1815006	201.92	CR606168	GNB1	intron	CALML6	GNB1	intron
chr1	2120982	2120983	188.76	BC018779	C1orf86,FP7162,hCG_1770745	5'end	PRKCZ	C1orf86,LOC100128003	both_3'end
chr1	3057154	3057155	137.19	PRDM16	FLJ42875	intron	PRDM16	FLJ42875	intron
chr1	3079171	3079172	192.81	PRDM16	FLJ42875	intron	PRDM16	FLJ42875	intron
chr1	3115487	3115488	121.97	PRDM16	FLJ42875	intron	PRDM16	FLJ42875	intron
chr1	3136216	3136217	157.45	PRDM16	FLJ42875	intron	PRDM16	FLJ42875	intron
chr1	3320656	3320657	158.78	PRDM16	MEGF6	intron	PRDM16	MEGF6	intron
chr1	3586400	3586401	115.77	TP73	WDR8	intron	TP73	WDR8	intron
chr1	3628855	3628856	204.45	AK310432,TP73	DKFZp434N0450,KIAA0495	3'end	TP73	KIAA0495	intron
chr1	3641237	3641238	511.82	TP73,hDNp73A	DKFZp434N0450,KIAA0495	5'end	TP73	KIAA0495	intron
chr1	6009094	6009095	163.66	KCNAB2	KIAA0673,NPHP4	intron	KCNAB2	NPHP4	intron
chr1	6030875	6030876	360.31	KCNAB2	KIAA0673,NPHP4	intron	KCNAB2	NPHP4	intron
chr1	6052643	6052644	477.83	KCNAB2	KIAA0673,NPHP4	both_5'end	KCNAB2	NPHP4	5'end
chr1	6063975	6063976	198.08	KCNAB2	KIAA0673,NPHP4	intron	KCNAB2	NPHP4	intergenic
chr1	6083607	6083608	569.81	KCNAB2	KIAA0673,NPHP4	5'end	KCNAB2	NPHP4	5'end
chr1	6094424	6094425	124.02	KCNAB2	KIAA0673,NPHP4	5'UTR	KCNAB2	NPHP4	intron
chr1	6097508	6097509	141.69	KCNAB2	KIAA0673,NPHP4	intron	KCNAB2	NPHP4	intron
chr1	6577767	6577768	277.17	TAS1R1	PLEKHG5	intron	TAS1R1	NOL9,PLEKHG5	3'end
chr1	6732808	6732809	133.57	THAP3	DKFZp727C181,DNAJC11	intron	THAP3	DNAJC11	intron
chr1	6995450	6995451	146.72	CAMTA1	DKFZp727C181,DNAJC11	intron	CAMTA1	DNAJC11	intron
chr1	7309379	7309380	237.97	CAMTA1	DKFZp727C181,DNAJC11	intron	CAMTA1	DNAJC11	intron
chr1	7354019	7354020	182.05	CAMTA1	UTS2	intron	CAMTA1	UTS2	intron
chr1	7361043	7361044	875.06	CAMTA1	UTS2	intron	CAMTA1	UTS2	intron
chr1	7373565	7373566	224.49	CAMTA1	UTS2	intron	CAMTA1	UTS2	intron
chr1	7394915	7394916	599.31	CAMTA1	UTS2	intron	CAMTA1	UTS2	intron
chr1	7492888	7492889	311.07	CAMTA1	UTS2	intron	CAMTA1	UTS2	intron
chr1	7556659	7556660	148.11	CAMTA1	UTS2	intron	CAMTA1	UTS2	intron
chr1	7594229	7594230	119.55	CAMTA1	UTS2	intron	CAMTA1	UTS2	intron
chr1	7654572	7654573	303.27	CAMTA1	UTS2	intron	CAMTA1	UTS2	intron
chr1	7690621	7690622	147.69	CAMTA1	UTS2	intron	CAMTA1	UTS2	intron
chr1	7728752	7728753	277.14	CAMTA1	UTS2	5'end	CAMTA1	UTS2	intron
chr1	8468401	8468402	222.38	SLC45A1	RERE	intron	SLC45A1	RERE	intron
chr1	8475979	8475980	152.71	SLC45A1	RERE	intron	SLC45A1	RERE	intron
chr1	8484369	8484370	136.89	SLC45A1	RERE	5'end	SLC45A1	RERE	5'end
chr1	8499309	8499310	197.11	SLC45A1	RERE	intron	SLC45A1	RERE	intron
chr1	8534099	8534100	121.63	SLC45A1	KIAA0458,RERE	intron	SLC45A1	RERE	intron
chr1	8534684	8534685	209.93	SLC45A1	KIAA0458,RERE	intron	SLC45A1	RERE	intron
chr1	8585361	8585362	137.95	SLC45A1	KIAA0458,RERE	intron	SLC45A1	RERE	intron
chr1	8586095	8586096	137.79	SLC45A1	KIAA0458,RERE	5'end	SLC45A1	RERE	intron
chr1	8672375	8672376	197.8	SLC45A1	KIAA0458,RERE	intron	SLC45A1	RERE	intron
chr1	8681559	8681560	198.69	SLC45A1	KIAA0458,RERE	intron	SLC45A1	RERE	intron
chr1	8682203	8682204	255.18	SLC45A1	KIAA0458,RERE	intron	SLC45A1	RERE	intron
chr1	8761219	8761220	310.95	CA6	KIAA0458,RERE	intron	CA6	RERE	intron
chr1	8763686	8763687	1178.85	CA6	KIAA0458,RERE	intron	CA6	RERE	intron
chr1	8767213	8767214	784.18	CA6	KIAA0458,RERE	intron	CA6	RERE	intron
chr1	8773010	8773011	384.79	CA6	KIAA0458,RERE	intron	CA6	RERE	intron
chr1	8788149	8788150	118.86	CA6	KIAA0458,RERE	intron	CA6	RERE	intron
chr1	8815259	8815260	172.07	CA6	KIAA0458,RERE	5'end	CA6	RERE	intron
chr1	8875121	8875122	136.66	CA6	RERE	intron	CA6	RERE	intron
chr1	8882982	8882983	188.63	CA6	RERE	intergenic	CA6	RERE	intergenic
chr1	8897773	8897774	476.17	CA6	RERE	intergenic	CA6	RERE	intergenic
chr1	10437674	10437675	140.34	KIF1B	DFFA	3'UTR	KIF1B	DFFA	3'UTR
chr1	10567635	10567636	178.77	PEX14,Pex14	DFFA	intron	PEX14	DFFA	intron
chr1	10571237	10571238	303.72	PEX14,Pex14	DFFA	intron	PEX14	DFFA	intron
chr1	10654068	10654069	307.03	PEX14,Pex14	CASZ1	intron	PEX14	CASZ1	intron
chr1	10733357	10733358	144.61	PEX14	CASZ1	intron	PEX14	CASZ1	intron
chr1	10758412	10758413	778.4	PEX14	CASZ1	5'end	PEX14	CASZ1	intron
chr1	10961980	10961981	114.9	TARDBP	C1orf127	intergenic	TARDBP	C1orf127	intergenic
chr1	10965540	10965541	568.88	TARDBP	C1orf127	intergenic	TARDBP	C1orf127	intergenic
chr1	11001691	11001692	141.28	TARDBP	C1orf127	3'end	TARDBP	C1orf127	3'end
chr1	11002501	11002502	352.67	TARDBP	C1orf127	3'end	TARDBP	C1orf127	3'end
chr1	11194832	11194833	162.37	ANGPTL7	FRAP1,MTOR	5'end	ANGPTL7	MTOR	intron
chr1	11238499	11238500	300.71	ANGPTL7	MTOR	intron	ANGPTL7	MTOR	intron
chr1	11240757	11240758	592.73	ANGPTL7	MTOR	intron	ANGPTL7	MTOR	intron
chr1	11690058	11690059	899.59	FBXO44	FBXO2	intergenic	FBXO44	FBXO2	intergenic
chr1	11744352	11744353	369.94	C1orf187	MAD2L2	5'end	C1orf187	MAD2L2	5'end
chr1	11765224	11765225	147.53	C1orf187	MAD2L2	intron	C1orf187	MAD2L2	intron
chr1	11941174	11941175	275.6	FJ706072,FJ706073,FJ706074,FJ706075,FJ706076,FJ706077	NPPB	intergenic	CLCN6	NPPB	intergenic
chr1	11968444	11968445	365.32	PLOD1	KIAA2013	intergenic	PLOD1	KIAA2013	intergenic
chr1	12004535	12004536	118.42	PLOD1	KIAA2013	intron	PLOD1	KIAA2013	intron
chr1	12400088	12400089	560.1	KIAA0453,VPS13D	DHRS3	3'end	VPS13D	DHRS3	intron
chr1	12659156	12659157	217.6	AADACL4	DHRS3	5'end	AADACL4	DHRS3	intron
chr1	15415144	15415145	182.44	KIAA1026	C1orf126	intron	KAZ	C1orf126	intron
chr1	15514168	15514169	192.56	TMEM51	C1orf126	intron	TMEM51	C1orf126	intron
chr1	15630800	15630801	334.05	FHAD1	AK055853	intron	FHAD1	C1orf126	intron
chr1	15786492	15786493	370.13	CELA2A	CASP9	intron	CELA2A	CASP9	intron
chr1	15843541	15843542	152.7	DNAJC16	CASP9	intron	DNAJC16	CASP9	intron
chr1	16121844	16121845	161.37	FBLIM1	UQCRHL	intergenic	FBLIM1	UQCRHL	intergenic
chr1	16160877	16160878	335.5	SPEN	FLJ37453	exon	SPEN	FLJ37453	exon
chr1	16175875	16175876	130.71	SPEN	FLJ37453	5'end	SPEN	FLJ37453	5'end
chr1	16575453	16575454	281.42	C1orf144	FBXO42	3'end	C1orf144	FBXO42	3'end
chr1	16580932	16580933	117.19	C1orf144	FBXO42	5'end	C1orf144	FBXO42	intron
chr1	16840592	16840593	143.27	AX747988	LOC440570	intergenic	NECAP2	CROCCL2	intergenic
chr1	16872530	16872531	132.88	AX747988	LOC440570	intergenic	NECAP2	NBPF1	intergenic
chr1	16930996	16930997	222.69	MST1	NBPF1	3'end	MST1P2	NBPF1	intron
chr1	16947700	16947701	120.81	MST1	FLJ00313,NBPF1	3'end	MST1P2	CROCCL1,NBPF1	intron
chr1	16971265	16971266	156.63	MST1	FLJ00313	both_5'end	MST1P2	CROCCL1	5'end
chr1	17010837	17010838	119.59	MST1	ESPN	intergenic	MST1P2	ESPNP	intergenic
chr1	17053870	17053871	116.94	KIAA0445	ESPN	intergenic	MST1P2	ESPNP	intergenic
chr1	17231458	17231459	179.86	KIAA0445	BC070363	intron	CROCC	MFAP2	intergenic
chr1	17923742	17923743	386.64	ARHGEF10L	RCC2	intron	ARHGEF10L	RCC2	intron
chr1	18114289	18114290	944.78	ACTL8	RCC2	intron	ACTL8	RCC2	intron
chr1	18461030	18461031	167.47	IGSF21	RCC2	intron	IGSF21	RCC2	intron
chr1	18517322	18517323	198.87	IGSF21	TAS1R2	intron	IGSF21	TAS1R2	intron
chr1	18525099	18525100	176.35	IGSF21	TAS1R2	intron	IGSF21	TAS1R2	intron
chr1	18615549	18615550	453.19	IGSF21	TAS1R2	intron	IGSF21	TAS1R2	intron
chr1	18679625	18679626	126.1	IGSF21	TAS1R2	intron	IGSF21	TAS1R2	intron
chr1	20507453	20507454	2763.21	UBXN10	PLA2G2C	intergenic	UBXN10	PLA2G2C	intergenic
chr1	20586675	20586676	296.97	VWA5B1	PLA2G2C	intergenic	VWA5B1	PLA2G2C	intergenic
chr1	20652527	20652528	236.21	VWA5B1	BC040588,BC131526	intron	VWA5B1	PLA2G2C	intron
chr1	21348932	21348933	216.45	CR625155	EIF4G3	intron	PINK1	EIF4G3	intron
chr1	21601382	21601383	143.83	CR625155	AX747766,ECE1	3'end	NBPF3	ECE1	intron
chr1	21650868	21650869	286.34	CR625155	ECE1	intron	NBPF3	ECE1	intron
chr1	22196538	22196539	398.86	LDLRAD2	HSPG2	intron	LDLRAD2	HSPG2	intron
chr1	22645102	22645103	235.3	ZBTB40	WNT4	intergenic	ZBTB40	WNT4	intergenic
chr1	22668765	22668766	224.6	ZBTB40	WNT4	intergenic	ZBTB40	WNT4	intergenic
chr1	22677143	22677144	1161.03	ZBTB40	WNT4	intergenic	ZBTB40	WNT4	intergenic
chr1	22778475	22778476	254.89	ZBTB40	WNT4	5'UTR	ZBTB40	WNT4	5'UTR
chr1	22797787	22797788	155.12	ZBTB40	WNT4	intron	ZBTB40	WNT4	intron
chr1	22831668	22831669	129.19	KIAA0478,ZBTB40	WNT4	intron	ZBTB40	WNT4	intron
chr1	22899536	22899537	118.12	EPHA8	WNT4	intron	EPHA8	WNT4	intron
chr1	22909815	22909816	171.09	EPHA8	CR607811	intron	EPHA8	WNT4	intron
chr1	23135780	23135781	127.04	EPHB2	CR607811	intron	EPHB2	LUZP1	intron
chr1	23146252	23146253	134.78	EPHB2	CR607811	intron	EPHB2	LUZP1	intron
chr1	23551654	23551655	144.31	KDM1A	HTR1D	intergenic	KDM1A	HTR1D	intergenic
chr1	23730445	23730446	120.58	C1orf213	TCEA3	3'end	C1orf213	TCEA3	intron
chr1	23925203	23925204	184.66	MDS2	ID3	intron	MDS2	ID3	intergenic
chr1	23965640	23965641	159.6	MDS2	ID3	exon	MDS2	ID3	exon
chr1	24616545	24616546	230.76	GRHL3	DQ595936	intergenic	GRHL3	C1orf201	intergenic
chr1	25155501	25155502	459.87	CLIC4	RUNX3	intron	CLIC4	RUNX3	intron
chr1	25271954	25271955	320.84	CLIC4	AML2,RUNX3	intron	CLIC4	RUNX3	intron
chr1	25873006	25873007	134.58	LDLRAP1	RHCE	intron	LDLRAP1	RHCE	intron
chr1	25887684	25887685	133.74	DKFZp586D0624,LDLRAP1	RHCE	5'end	LDLRAP1	RHCE	intron
chr1	25990980	25990981	275.27	MAN1C1	LOC646471	intron	MAN1C1	LOC646471	intron
chr1	26056811	26056812	157.97	MAN1C1	LOC646471	intron	MAN1C1	LOC646471	intron
chr1	26097787	26097788	133.33	MAN1C1	LOC646471	intron	MAN1C1	LOC646471	intron
chr1	26121927	26121928	159.21	SEPN1	LOC646471	5'end	SEPN1	LOC646471	5'end
chr1	26253695	26253696	310.45	FAM54B,HYST1888	STMN1	intergenic	FAM54B	STMN1	intergenic
chr1	26324699	26324700	233.61	EXTL1	PAFAH2	5'end	EXTL1	PAFAH2	5'end
chr1	26929031	26929032	131.22	RPS6KA1	AL050085	intergenic	RPS6KA1	ZNF683	intergenic
chr1	27018822	27018823	271.84	ARID1A	SFN	5'end	ARID1A	GPN2	5'end
chr1	27019437	27019438	294.27	ARID1A	SFN	5'end	ARID1A	GPN2	5'end
chr1	27024867	27024868	312.69	ARID1A	SFN	intron	ARID1A	GPN2	intron
chr1	27050126	27050127	179.29	ARID1A	SFN	intron	ARID1A	GPN2	intron
chr1	27227031	27227032	121.19	NUDC	DKFZp547G125,GPATCH3,GPN2	5'end	NUDC	GPATCH3,GPN2	5'end
chr1	27234152	27234153	245.43	NUDC	NR0B2	3'end	NUDC	NR0B2	3'end
chr1	27475839	27475840	305.51	WDTC1	APNH,SLC9A1	intron	WDTC1	SLC9A1	intron
chr1	27998881	27998882	121.85	FAM76A	IFI6	5'end	FAM76A	IFI6	5'end
chr1	28655494	28655495	218.33	MED18	DNAJC8,SPF31	5'end	MED18	DNAJC8	5'end
chr1	28975155	28975156	328.97	RNU11	TAF12	exon	RNU11	TAF12	exon
chr1	29149616	29149617	392.57	OPRD1	TAF12	intron	OPRD1	TAF12	intron
chr1	29157400	29157401	351.12	OPRD1	TAF12	intron	OPRD1	TAF12	intron
chr1	29162041	29162042	154.91	OPRD1	TAF12	intron	OPRD1	TAF12	intron
chr1	29359460	29359461	167.87	EPB41	TMEM200B	intron	EPB41	TMEM200B	intron
chr1	29409487	29409488	171.32	EPB4.1,EPB41	TMEM200B	5'end	EPB41	TMEM200B	intron
chr1	29410868	29410869	220	EPB4.1,EPB41	TMEM200B	intron	EPB41	TMEM200B	intron
chr1	29483759	29483760	177.06	EPB4.1,EPB41	SFRS4	intron	EPB41	SFRS4	intron
chr1	29698878	29698879	1925.94	PTPRU	MECR	intergenic	PTPRU	MECR	intergenic
chr1	29798676	29798677	466.85	PTPRU	MECR	intergenic	PTPRU	MECR	intergenic
chr1	29799844	29799845	433.58	PTPRU	MECR	intergenic	PTPRU	MECR	intergenic
chr1	29801013	29801014	246.6	PTPRU	MECR	intergenic	PTPRU	MECR	intergenic
chr1	30208601	30208602	120.21	PTPRU	BC042538	intergenic	PTPRU	MECR	intergenic
chr1	30239471	30239472	172.69	PTPRU	BC042538	intergenic	PTPRU	MECR	intergenic
chr1	30306606	30306607	261.46	PTPRU	BC042538	intergenic	PTPRU	MECR	intergenic
chr1	30880821	30880822	179.21	BC044253	MATN1	intergenic	PRO0611	MATN1	intergenic
chr1	31123746	31123747	140.11	BC044253	MATN1	intergenic	PRO0611	MATN1	intergenic
chr1	31162312	31162313	121.55	BC044253	MATN1	intergenic	PRO0611	MATN1	intergenic
chr1	31168561	31168562	125.17	BC044253	MATN1	intergenic	PRO0611	MATN1	intergenic
chr1	31280592	31280593	133.71	BC044253	LAPTM5	intergenic	PRO0611	LAPTM5	intergenic
chr1	31329446	31329447	141.28	BC044253	SDC3	intergenic	PRO0611	SDC3	intergenic
chr1	31373593	31373594	131.55	PRO0611	SDC3	intron	PRO0611	SDC3	intron
chr1	31390723	31390724	150.29	PRO0611	SDC3	intergenic	PRO0611	SDC3	intergenic
chr1	31392394	31392395	328.69	PRO0611	SDC3	intergenic	PRO0611	SDC3	intergenic
chr1	31493089	31493090	219.71	PRO0611	PUM1	intron	PRO0611	PUM1	intron
chr1	31700977	31700978	125.97	ZCCHC17	NKAIN1	intron	ZCCHC17	SNRNP40	intergenic
chr1	31996973	31996974	196.8	LOC284551	AX747565	intergenic	LOC284551	PEF1	intergenic
chr1	32093215	32093216	177.11	HCRTR1	AX747565,PEF1	both_3'end	HCRTR1	PEF1	both_3'end
chr1	32094993	32094994	677.81	HCRTR1	AX747565,PEF1	both_3'end	HCRTR1	PEF1	both_3'end
chr1	32110691	32110692	207.54	HCRTR1	PEF1	5'end	HCRTR1	PEF1	5'end
chr1	32247589	32247590	115.95	HCRTR1	BC069257,SPOCD1	intergenic	HCRTR1	SPOCD1	intergenic
chr1	32248209	32248210	243.65	HCRTR1	BC069257,SPOCD1	intergenic	HCRTR1	SPOCD1	intergenic
chr1	32250690	32250691	1452.94	HCRTR1	BC069257,SPOCD1	intergenic	HCRTR1	SPOCD1	intergenic
chr1	32335022	32335023	130.06	KHDRBS1	CR601100	intergenic	KHDRBS1	PTP4A2	intergenic
chr1	32363272	32363273	589.83	KHDRBS1	CR601100	intergenic	KHDRBS1	PTP4A2	intergenic
chr1	32539074	32539075	148.63	DKFZp564C2082,KHDRBS1,TMEM39B	PTP4A2	intron	TMEM39B	PTP4A2	intron
chr1	32573560	32573561	187.64	KPNA5,KPNA6	C1orf91,UNQ548	5'end	KPNA6	C1orf91	5'end
chr1	33447316	33447317	145.69	BC036308	RNF19B	intergenic	HPCA	RNF19B	intergenic
chr1	33829770	33829771	140.22	ZNF362	PHC2	3'end	ZNF362	PHC2	intron
chr1	33855212	33855213	213.75	ZSCAN20	PHC2	intron	ZSCAN20	PHC2	intergenic
chr1	33858520	33858521	127.94	ZSCAN20	PHC2	intron	ZSCAN20	PHC2	intergenic
chr1	33909516	33909517	115.29	ZSCAN20	PHC2	intergenic	ZSCAN20	PHC2	intergenic
chr1	35316190	35316191	174.93	GJA4	C1orf212	3'end	GJA4	C1orf212	3'UTR
chr1	35318509	35318510	146.22	GJA4	C1orf212	3'end	GJA4	C1orf212	3'UTR
chr1	35452866	35452867	187.47	DKFZp313O1925,ZMYM1	ZMYM6	5'end	ZMYM1	ZMYM6	3'UTR
chr1	35528275	35528276	320.79	DKFZp313O1925,ZMYM1	ZMYM6	intergenic	ZMYM1	ZMYM6	intergenic
chr1	35659052	35659053	366.48	ZMYM4	AL831889,BX537811,SFPQ	5'end	ZMYM4	SFPQ	5'end
chr1	35667926	35667927	214.07	ZMYM4	SFPQ	intergenic	ZMYM4	SFPQ	intergenic
chr1	35688489	35688490	155.22	ZMYM4	SFPQ	intergenic	ZMYM4	SFPQ	intergenic
chr1	35965109	35965110	527.12	NCDN	KIAA0319L,KIAA1837	intron	NCDN	KIAA0319L	intron
chr1	35971861	35971862	561.99	NCDN	KIAA0319L,KIAA1837	intron	NCDN	KIAA0319L	intron
chr1	36020062	36020063	176.17	NCDN	KIAA0319L,KIAA1837	5'end	NCDN	KIAA0319L	5'end
chr1	36093947	36093948	492.92	TFAP2E	PSMB2	intron	TFAP2E	PSMB2	intron
chr1	36094675	36094676	514.8	TFAP2E	PSMB2	intron	TFAP2E	PSMB2	intron
chr1	36554453	36554454	115.09	ADPRHL2,TEKT2	COL8A2	3'end	ADPRHL2,TEKT2	COL8A2	3'end
chr1	36690587	36690588	129.28	THRAP3	TRAPPC3	5'UTR	THRAP3	TRAPPC3	intron
chr1	36691482	36691483	375.7	THRAP3	TRAPPC3	intron	THRAP3	TRAPPC3	intron
chr1	36839480	36839481	149.69	C1orf113	STK40	intron	C1orf113	STK40	intron
chr1	36842189	36842190	382.64	C1orf113	STK40	intron	C1orf113	STK40	intron
chr1	36930013	36930014	241.16	C1orf113	CSF3R,MRPS15	3'end	C1orf113	CSF3R,MRPS15	3'end
chr1	37175599	37175600	316.27	C1orf113	GRIK3	intergenic	C1orf113	GRIK3	intergenic
chr1	37221558	37221559	1496.85	C1orf113	GRIK3	intergenic	C1orf113	GRIK3	intergenic
chr1	37234480	37234481	884.57	C1orf113	GRIK3	intergenic	C1orf113	GRIK3	intergenic
chr1	37241203	37241204	184.04	C1orf113	GRIK3	intergenic	C1orf113	GRIK3	intergenic
chr1	37242688	37242689	1441.59	C1orf113	GRIK3	intergenic	C1orf113	GRIK3	intergenic
chr1	37244109	37244110	544.14	C1orf113	GRIK3	intergenic	C1orf113	GRIK3	intergenic
chr1	37251966	37251967	433.92	C1orf113	GRIK3	intergenic	C1orf113	GRIK3	intergenic
chr1	37253219	37253220	428.44	C1orf113	GRIK3	intergenic	C1orf113	GRIK3	intergenic
chr1	37308210	37308211	197.73	C1orf113	GRIK3	intron	C1orf113	GRIK3	intron
chr1	37323587	37323588	359.74	C1orf113	GRIK3	intron	C1orf113	GRIK3	intron
chr1	37330865	37330866	727.06	C1orf113	GRIK3	intron	C1orf113	GRIK3	intron
chr1	37334749	37334750	191.11	C1orf113	GRIK3	intron	C1orf113	GRIK3	intron
chr1	37431502	37431503	1468.7	ZC3H12A	GRIK3	intron	ZC3H12A	GRIK3	intron
chr1	37503950	37503951	150.03	ZC3H12A	GRIK3	5'end	ZC3H12A	GRIK3	5'end
chr1	37539562	37539563	600.33	ZC3H12A	GRIK3	intergenic	ZC3H12A	GRIK3	intergenic
chr1	37544256	37544257	540.73	ZC3H12A	GRIK3	intergenic	ZC3H12A	GRIK3	intergenic
chr1	37589387	37589388	450.76	ZC3H12A	GRIK3	intergenic	ZC3H12A	GRIK3	intergenic
chr1	37637326	37637327	136.48	ZC3H12A	GRIK3	intergenic	ZC3H12A	GRIK3	intergenic
chr1	37643240	37643241	561.99	ZC3H12A	GRIK3	intergenic	ZC3H12A	GRIK3	intergenic
chr1	37652260	37652261	299.56	ZC3H12A	GRIK3	intergenic	ZC3H12A	GRIK3	intergenic
chr1	37720827	37720828	146.99	ZC3H12A	GRIK3	intergenic	ZC3H12A	GRIK3	intergenic
chr1	37733322	37733323	223.36	ZC3H12A	C1orf149,MEAF6	intergenic	ZC3H12A	MEAF6	intergenic
chr1	37961737	37961738	156.49	ZC3H12A	C1orf149,EAF6,MEAF6	intron	ZC3H12A	MEAF6	intron
chr1	38065751	38065752	704.51	DNALI1,hp28	GNL2	5'end	DNALI1	GNL2	5'end
chr1	38069004	38069005	133.42	DNALI1,hp28	GNL2	intergenic	DNALI1	GNL2	intergenic
chr1	38132866	38132867	266.62	CDCA8	C1orf109	intergenic	CDCA8	C1orf109	intergenic
chr1	38142459	38142460	834.84	CDCA8	C1orf109	3'end	CDCA8	C1orf109	3'end
chr1	38156277	38156278	217.71	CDCA8	C1orf109	both_5'end	CDCA8	C1orf109	both_5'end
chr1	38158102	38158103	142.77	CDCA8	C1orf109	both_5'end	CDCA8	C1orf109	both_5'end
chr1	38455812	38455813	232.12	UTP11L	SF3A3	5'end	UTP11L	SF3A3	5'end
chr1	38478345	38478346	281.35	UTP11L	FHL3	5'end	UTP11L	FHL3	5'end
chr1	38495023	38495024	260.82	UTP11L	POU3F1	3'end	UTP11L	POU3F1	3'end
chr1	38528795	38528796	135.18	UTP11L	POU3F1	intergenic	UTP11L	POU3F1	intergenic
chr1	38561204	38561205	1208.09	UTP11L	POU3F1	intergenic	UTP11L	POU3F1	intergenic
chr1	38605570	38605571	172.69	UTP11L	POU3F1	intergenic	UTP11L	POU3F1	intergenic
chr1	38618542	38618543	250.92	UTP11L	POU3F1	intergenic	UTP11L	POU3F1	intergenic
chr1	38657209	38657210	3046.37	UTP11L	POU3F1	intergenic	UTP11L	POU3F1	intergenic
chr1	38663479	38663480	1107.81	UTP11L	POU3F1	intergenic	UTP11L	POU3F1	intergenic
chr1	38712737	38712738	475.85	UTP11L	POU3F1	intergenic	UTP11L	POU3F1	intergenic
chr1	39024487	39024488	198.08	AKIRIN1	RRAGC	intergenic	AKIRIN1	RRAGC	intergenic
chr1	39190016	39190017	163.21	AKIRIN1	RRAGC	intergenic	AKIRIN1	RRAGC	intergenic
chr1	39193990	39193991	269.75	AKIRIN1	RRAGC	intergenic	AKIRIN1	RRAGC	intergenic
chr1	39292127	39292128	191.04	AKIRIN1	RRAGC	intergenic	AKIRIN1	RRAGC	intergenic
chr1	39590142	39590143	235.61	MACF1	RHBDL2	intron	MACF1	RHBDL2	intron
chr1	39595604	39595605	211.85	MACF1	RHBDL2	intron	MACF1	RHBDL2	intron
chr1	39886240	39886241	217.27	KIAA0754,MACF1	LOC728448	3'end	KIAA0754,MACF1	PPIEL	3'end
chr1	40072051	40072052	148.91	BMP8A	HEYL	intergenic	BMP8A	HEYL	intergenic
chr1	40121709	40121710	144.41	PPIE	NT5C1A	3'end	PPIE	NT5C1A	3'end
chr1	40122283	40122284	537.19	PPIE	NT5C1A	3'end	PPIE	NT5C1A	3'end
chr1	40173418	40173419	399.92	PPIE	HPCAL4	intergenic	PPIE	HPCAL4	intergenic
chr1	40311548	40311549	152.33	PPIE	MOD5,TRIT1	intron	PPIE	TRIT1	intron
chr1	40325967	40325968	153.6	HMFN0656,MFSD2,MFSD2A	MOD5,TRIT1	intron	MFSD2A	TRIT1	intron
chr1	40877169	40877170	253.26	SMAP2	COL9A2	5'end	SMAP2	COL9A2	intron
chr1	41127353	41127354	156.5	NFYC	RIMS3	intron	NFYC	RIMS3	intron
chr1	41129183	41129184	417.98	NFYC	RIMS3	intron	NFYC	RIMS3	intron
chr1	41130007	41130008	141.96	NFYC	RIMS3	intron	NFYC	RIMS3	intron
chr1	41174955	41174956	439.82	NFYC	LOC100130557	5'end	NFYC	LOC100130557	intron
chr1	41231608	41231609	208.58	NFYC	LOC100130557	intron	NFYC	LOC100130557	intron
chr1	41309992	41309993	715.57	KCNQ4	CITED4	intergenic	KCNQ4	CITED4	intergenic
chr1	41576367	41576368	117.38	CTPS	SCMH1	intron	CTPS	SCMH1	intron
chr1	41870063	41870064	147.77	CTPS	EDN2	intergenic	CTPS	EDN2	intergenic
chr1	41944698	41944699	141.69	CTPS	EDN2	3'UTR	CTPS	EDN2	3'UTR
chr1	42079490	42079491	429.96	GUCA2B	HIVEP3	intron	GUCA2B	HIVEP3	intron
chr1	42179839	42179840	143.57	GUCA2B	HIVEP3	intron	GUCA2B	HIVEP3	intron
chr1	42180912	42180913	287.28	GUCA2B	HIVEP3	intron	GUCA2B	HIVEP3	intron
chr1	42189214	42189215	121.64	GUCA2B	HIVEP3	intron	GUCA2B	HIVEP3	intron
chr1	42249075	42249076	126.77	GUCA2B	HIVEP3	intron	GUCA2B	HIVEP3	intron
chr1	42306679	42306680	770.02	GUCA2B	HIVEP3	intron	GUCA2B	HIVEP3	intron
chr1	42308039	42308040	232.01	GUCA2B	HIVEP3,KRC	3'end	GUCA2B	HIVEP3	intron
chr1	42643443	42643444	319.61	GUCA2B	FOXJ3	3'UTR	GUCA2B	FOXJ3	3'UTR
chr1	42780696	42780697	153.16	RIMKLA	FOXJ3	intron	RIMKLA	FOXJ3	intron
chr1	42795004	42795005	530.97	RIMKLA	FOXJ3	intron	RIMKLA	FOXJ3	intron
chr1	42887022	42887023	431.58	RIMKLA	ZMYND12	3'UTR	RIMKLA	ZMYND12	3'UTR
chr1	43288681	43288682	461.23	ERMAP	CCDC23	5'end	ERMAP	CCDC23	5'end
chr1	43290743	43290744	134.26	ERMAP	CCDC23	5'end	ERMAP	CCDC23	5'end
chr1	43304205	43304206	167.3	ERMAP	CCDC23	intron	ERMAP,ZNF691	CCDC23	intron
chr1	43449695	43449696	328.72	CR621467	SLC2A1	3'end	ZNF691	SLC2A1	intergenic
chr1	43514642	43514643	204.57	CR621467	SLC2A1	intergenic	FAM183A	SLC2A1	intergenic
chr1	44435660	44435661	275.27	ATP6V0B,DPH2,IPO13	SLC6A9	5'end	ATP6V0B,DPH2,IPO13	SLC6A9	5'end
chr1	44503156	44503157	159.25	KLF17	SLC6A9	intergenic	CCDC24	SLC6A9	intergenic
chr1	44703867	44703868	629.38	DMAP1	ERI3,PRNPIP	intron	DMAP1	ERI3	intron
chr1	44733231	44733232	1140.84	DMAP1	ERI3,PRNPIP	intron	DMAP1	ERI3	intron
chr1	44759720	44759721	135.3	DMAP1	ERI3,PRNPIP	intron	DMAP1	ERI3	intron
chr1	44792207	44792208	2034.94	RNF220	ERI3,PRNPIP	intron	RNF220	ERI3	intron
chr1	44824986	44824987	185.75	RNF220	ERI3,PRNPIP	5'end	RNF220	ERI3	5'end
chr1	44951470	44951471	248.95	RNF220	ERI3,PRNPIP	intron	RNF220	ERI3	intron
chr1	45068580	45068581	456.17	RNF220	TMEM53	intron	RNF220	TMEM53	intron
chr1	45076591	45076592	608.7	RNF220	TMEM53	intron	RNF220	TMEM53	intron
chr1	45107284	45107285	143.7	RNF220	TMEM53	intron	RNF220	TMEM53	intron
chr1	45116023	45116024	300.33	RNF220	TMEM53	3'end	RNF220	TMEM53	3'end
chr1	45118660	45118661	158.9	RNF220	TMEM53	both_3'end	RNF220	TMEM53	both_3'end
chr1	45333310	45333311	650.8	BTBD19	EIF2B3	intron	BTBD19	EIF2B3	intron
chr1	45413240	45413241	135.73	UROD	EIF2B3	intron	UROD	EIF2B3	intron
chr1	45849238	45849239	406.7	TOE1	TESK2	intron	TOE1	TESK2	intron
chr1	45965955	45965956	192.59	MMACHC	C1orf231,TESK2,hCG_1780060	5'end	MMACHC	CCDC163P	5'end
chr1	46150024	46150025	141.05	TMEM69	GPBP1L1	5'end	TMEM69	GPBP1L1	5'end
chr1	46153046	46153047	290.69	TMEM69	GPBP1L1	both_5'end	TMEM69	GPBP1L1	both_5'end
chr1	46153788	46153789	121.02	TMEM69	GPBP1L1	both_5'end	TMEM69	GPBP1L1	both_5'end
chr1	47109307	47109308	135.04	C1orf223	ATPAF1,LST002	intron	C1orf223	ATPAF1	intron
chr1	47119383	47119384	195.46	C1orf223	ATPAF1,KIAA0494,LST002	3'end	C1orf223	ATPAF1	intron
chr1	47999058	47999059	323.63	FOXD2	MGC12982	intergenic	FOXD2	MGC12982	intergenic
chr1	48118261	48118262	250.34	FOXD2	MGC12982	intergenic	FOXD2	MGC12982	intergenic
chr1	48126664	48126665	200.37	FOXD2	MGC12982	intergenic	FOXD2	MGC12982	intergenic
chr1	48192940	48192941	1168.84	FOXD2	MGC12982	intergenic	FOXD2	MGC12982	intergenic
chr1	48288786	48288787	116.58	FOXD2	SKINTL	intergenic	FOXD2	SKINTL	intergenic
chr1	48314813	48314814	1001.16	SLC5A9	SKINTL	intergenic	SLC5A9	SKINTL	intergenic
chr1	48400280	48400281	117.19	SLC5A9	SKINTL	intergenic	SLC5A9	SKINTL	intergenic
chr1	48432892	48432893	318.39	SLC5A9	SKINTL	intergenic	SLC5A9	SKINTL	intergenic
chr1	48469858	48469859	151.11	SLC5A9	SKINTL	intergenic	SLC5A9	SKINTL	intergenic
chr1	48548151	48548152	471.94	SLC5A9	SKINTL	intergenic	SLC5A9	SKINTL	intergenic
chr1	48898831	48898832	128.63	SLC5A9	SPATA6	intron	SLC5A9	SPATA6	intron
chr1	48950592	48950593	239.67	SLC5A9	SPATA6	intergenic	SLC5A9	SPATA6	intergenic
chr1	49043135	49043136	903.57	SLC5A9	AGBL4	intron	SLC5A9	AGBL4	intron
chr1	49066027	49066028	201.42	SLC5A9	AGBL4	intron	SLC5A9	AGBL4	intron
chr1	49076758	49076759	180.05	SLC5A9	AGBL4	intron	SLC5A9	AGBL4	intron
chr1	49095757	49095758	115.23	SLC5A9	AGBL4	intron	SLC5A9	AGBL4	intron
chr1	49113055	49113056	298.14	SLC5A9	AGBL4	intron	SLC5A9	AGBL4	intron
chr1	49120593	49120594	2291.81	SLC5A9	AGBL4	intron	SLC5A9	AGBL4	intron
chr1	49307333	49307334	1347.83	SLC5A9	AGBL4	intron	SLC5A9	AGBL4	intron
chr1	49319677	49319678	119.55	SLC5A9	AGBL4	intron	SLC5A9	AGBL4	intron
chr1	49506794	49506795	125.14	SLC5A9	AGBL4	intron	SLC5A9	AGBL4	intron
chr1	49518004	49518005	619.53	SLC5A9	AGBL4	intron	SLC5A9	AGBL4	intron
chr1	49765971	49765972	141.69	ELAVL4	AGBL4	intron	ELAVL4	AGBL4	intron
chr1	49869904	49869905	183.26	ELAVL4	AGBL4	intron	ELAVL4	AGBL4	intron
chr1	49919292	49919293	157.16	ELAVL4	AGBL4	intron	ELAVL4	AGBL4	intron
chr1	50149821	50149822	127.56	ELAVL4	AGBL4	intron	ELAVL4	AGBL4	intron
chr1	50150245	50150246	117.77	ELAVL4	AGBL4	intron	ELAVL4	AGBL4	intron
chr1	50160119	50160120	641.68	ELAVL4	AGBL4	intron	ELAVL4	AGBL4	intron
chr1	50268147	50268148	168.94	ELAVL4	AGBL4	intron	ELAVL4	AGBL4	intron
chr1	50283599	50283600	115.98	ELAVL4	AGBL4	intron	ELAVL4	AGBL4	intron
chr1	50569498	50569499	349.97	ELAVL4	AGBL4	5'end	ELAVL4	AGBL4	5'end
chr1	50574545	50574546	843.84	ELAVL4	AGBL4	5'end	ELAVL4	AGBL4	5'end
chr1	50575377	50575378	289.67	ELAVL4	AGBL4	5'UTR	ELAVL4	AGBL4	intron
chr1	50576526	50576527	192.26	ELAVL4	AGBL4	intron	ELAVL4	AGBL4	intron
chr1	50649524	50649525	294.4	ELAVL4	AGBL4	intron	ELAVL4	AGBL4	intron
chr1	50658921	50658922	130.26	ELAVL4	AGBL4	intron	ELAVL4	AGBL4	intron
chr1	50738730	50738731	272.07	ELAVL4	DMRTA2	intergenic	ELAVL4	DMRTA2	intergenic
chr1	50741592	50741593	525.34	ELAVL4	DMRTA2	intergenic	ELAVL4	DMRTA2	intergenic
chr1	50744216	50744217	276.01	ELAVL4	DMRTA2	intergenic	ELAVL4	DMRTA2	intergenic
chr1	50766123	50766124	135.45	ELAVL4	DMRTA2	intergenic	ELAVL4	DMRTA2	intergenic
chr1	50808955	50808956	508.97	ELAVL4	DMRTA2	intergenic	ELAVL4	DMRTA2	intergenic
chr1	51099339	51099340	303.08	CDKN2C	FAF1	intron	CDKN2C	FAF1	intron
chr1	51117550	51117551	492.73	CDKN2C	FAF1	intron	CDKN2C	FAF1	intron
chr1	51197519	51197520	171.05	CDKN2C	FAF1	intron	CDKN2C	FAF1	intron
chr1	51567752	51567753	238.66	C1orf185	FAF1	5'end	C1orf185	FAF1	5'end
chr1	51654986	51654987	231.83	C1orf185	TTC39A	intergenic	C1orf185	TTC39A	intergenic
chr1	51729284	51729285	492.73	RNF11	TTC39A	intron	RNF11	TTC39A	intron
chr1	52000875	52000876	145.93	OSBPL9	EPS15	intergenic	OSBPL9	EPS15	intergenic
chr1	52083092	52083093	312.61	OSBPL9	EPS15	intron	OSBPL9	EPS15	intron
chr1	52106316	52106317	141.53	OSBPL9	EPS15	intron	OSBPL9	EPS15	intron
chr1	52114273	52114274	240.47	OSBPL9	EPS15	intron	OSBPL9	EPS15	intron
chr1	52135829	52135830	202.45	OSBPL9	NRD1	intron	OSBPL9	NRD1	intron
chr1	52137805	52137806	158.78	OSBPL9	NRD1	intron	OSBPL9	NRD1	intron
chr1	52166156	52166157	139.04	OSBPL9	NRD1	intron	OSBPL9	NRD1	intron
chr1	52192916	52192917	156.42	OSBPL9	NRD1	5'end	OSBPL9	NRD1	5'end
chr1	52344953	52344954	116.7	OSBPL9	NRD1	5'end	OSBPL9	NRD1	5'end
chr1	52830795	52830796	231.47	ZFYVE9	CC2D1B	5'end	ZFYVE9	CC2D1B,ORC1L	intron
chr1	53058979	53058980	193.03	GPX7	ZCCHC11	intergenic	GPX7	ZCCHC11	intergenic
chr1	53131250	53131251	150.18	FAM159A,UNQ2783	C1orf163	intron	FAM159A	C1orf163	intergenic
chr1	53421260	53421261	376.04	SCP2	ECHDC2	intron	SCP2	ECHDC2	intron
chr1	53522943	53522944	475.06	PODN	SLC1A7	5'end	PODN	SLC1A7	5'end
chr1	53523337	53523338	129.13	PODN	SLC1A7	5'end	PODN	SLC1A7	5'end
chr1	53977912	53977913	182.62	DMRTB1	GLIS1	intron	DMRTB1	GLIS1	intron
chr1	54030803	54030804	303.11	DMRTB1	GLIS1	intron	DMRTB1	GLIS1	intron
chr1	54056722	54056723	440.67	DMRTB1	GLIS1	intron	DMRTB1	GLIS1	intron
chr1	54096533	54096534	631.8	DMRTB1	GLIS1	intron	DMRTB1	GLIS1	intron
chr1	54135669	54135670	149.16	DMRTB1	GLIS1	intron	DMRTB1	GLIS1	intron
chr1	54417618	54417619	133.43	LRRC42	HSPB11	intron	LRRC42	HSPB11	intron
chr1	54757320	54757321	456.88	CR596789	SSBP3	3'end	MRPL37	SSBP3	intron
chr1	54791793	54791794	163.83	CR596789	SSBP3	intron	MRPL37	SSBP3	intron
chr1	54793138	54793139	1493.59	CR596789	SSBP3	intron	MRPL37	SSBP3	intron
chr1	54873395	54873396	195.09	CR596789	SSBP3	5'end	ACOT11	SSBP3	5'end
chr1	55230408	55230409	184.06	TTC4	PARS2	5'end	TTC4	PARS2	5'end
chr1	55242087	55242088	185.18	C1orf177	TTC22	3'end	C1orf177	TTC22	3'end
chr1	55258586	55258587	283.77	C1orf177	TTC22	intron	C1orf177	TTC22	intron
chr1	55942605	55942606	245.24	AK127270	USP24	intergenic	PCSK9	USP24	intergenic
chr1	56106472	56106473	222.88	AK127270	USP24	intron	PCSK9	USP24	intergenic
chr1	56234212	56234213	675.56	AK127270	USP24	intergenic	PCSK9	USP24	intergenic
chr1	56455097	56455098	171.32	AK127270	PPAP2B	intergenic	PRKAA2	PPAP2B	intergenic
chr1	56502049	56502050	154.66	AK127270	PPAP2B	intergenic	PRKAA2	PPAP2B	intergenic
chr1	56628773	56628774	167.99	AK127270	PPAP2B	intergenic	PRKAA2	PPAP2B	intergenic
chr1	56768629	56768630	230.05	PRKAA2	PPAP2B	intergenic	PRKAA2	PPAP2B	intergenic
chr1	56829315	56829316	527.82	PRKAA2	PPAP2B	intergenic	PRKAA2	PPAP2B	intergenic
chr1	56840411	56840412	1292.84	PRKAA2	PPAP2B	intergenic	PRKAA2	PPAP2B	intergenic
chr1	56844220	56844221	1104.61	PRKAA2	PPAP2B	intergenic	PRKAA2	PPAP2B	intergenic
chr1	56908076	56908077	353.11	PRKAA2	PPAP2B	intergenic	PRKAA2	PPAP2B	intergenic
chr1	56957359	56957360	411.82	PRKAA2	PPAP2B	3'end	PRKAA2	PPAP2B	3'end
chr1	56963299	56963300	409.55	PRKAA2	PPAP2B	intron	PRKAA2	PPAP2B	intron
chr1	56993348	56993349	344.14	PRKAA2	PPAP2B	intron	PRKAA2	PPAP2B	intron
chr1	56997521	56997522	589.71	PRKAA2	PPAP2B	intron	PRKAA2	PPAP2B	intron
chr1	57039159	57039160	230.57	PRKAA2	PPAP2B	intron	PRKAA2	PPAP2B	intron
chr1	58756937	58756938	364.11	BC033978,BC047487	DAB1	intron	FGGY	DAB1	intergenic
chr1	58860462	58860463	158	AK055150,AK296298	DAB1	intron	FGGY	OMA1	intergenic
chr1	59005333	59005334	140.36	AK055150,AK296298	DAB1,OMA1	5'end	FGGY	OMA1	intron
chr1	59205439	59205440	264.07	AK055150,AK296298	MYSM1	intergenic	FGGY	MYSM1	intergenic
chr1	59207584	59207585	289.39	AK055150,AK296298	JUN	intergenic	FGGY	JUN	intergenic
chr1	59304621	59304622	148	AK055150,AK296298	JUN	intron	FGGY	JUN	intergenic
chr1	59340095	59340096	366.39	AK055150,AK296298	JUN	intron	FGGY	JUN	intergenic
chr1	59341188	59341189	342.34	AK055150,AK296298	JUN	intron	FGGY	JUN	intergenic
chr1	59375860	59375861	195.73	AK055150,AK296298	JUN	intergenic	FGGY	JUN	intergenic
chr1	59521670	59521671	242.95	AK055150,AK296298	LOC729467	intergenic	FGGY	LOC729467	intergenic
chr1	59543906	59543907	370.74	AK055150,AK296298	LOC729467	intergenic	FGGY	LOC729467	intergenic
chr1	59704401	59704402	250.37	FGGY	LOC729467	intergenic	FGGY	LOC729467	intergenic
chr1	59727473	59727474	134.97	FGGY	LOC729467	intergenic	FGGY	LOC729467	intergenic
chr1	59728019	59728020	130.28	FGGY	LOC729467	intergenic	FGGY	LOC729467	intergenic
chr1	59912366	59912367	320.12	FGGY	LOC729467	intron	FGGY	LOC729467	intron
chr1	59914248	59914249	138.87	FGGY	LOC729467	intron	FGGY	LOC729467	intron
chr1	59950216	59950217	158	FGGY	LOC729467	intron	FGGY	LOC729467	intron
chr1	59971445	59971446	408.99	FGGY	LOC729467	intron	FGGY	LOC729467	intron
chr1	60020406	60020407	208.53	FGGY	CYP2J2	intron	FGGY	CYP2J2	intron
chr1	60022560	60022561	333.78	FGGY	CYP2J2	intron	FGGY	CYP2J2	intron
chr1	60213400	60213401	135.54	FGGY	CYP2J2	intron	FGGY	CYP2J2	intron
chr1	60411649	60411650	178.36	HOOK1	CYP2J2	intergenic	HOOK1	CYP2J2	intergenic
chr1	60442003	60442004	221.01	HOOK1	C1orf87	intergenic	HOOK1	C1orf87	intergenic
chr1	60456296	60456297	153.97	HOOK1	C1orf87	3'UTR	HOOK1	C1orf87	3'UTR
chr1	60483032	60483033	235.61	HOOK1	C1orf87	intron	HOOK1	C1orf87	intron
chr1	60619742	60619743	176.65	HOOK1	C1orf87	intergenic	HOOK1	C1orf87	intergenic
chr1	60688624	60688625	372.73	HOOK1	C1orf87	intergenic	HOOK1	C1orf87	intergenic
chr1	60747336	60747337	229.23	HOOK1	C1orf87	intergenic	HOOK1	C1orf87	intergenic
chr1	60942843	60942844	248.19	NFIA	AK097193	intergenic	NFIA	C1orf87	intergenic
chr1	61042846	61042847	153.44	NFIA	AK097193	intergenic	NFIA	C1orf87	intergenic
chr1	61087431	61087432	508.13	NFIA	AK097193	intergenic	NFIA	C1orf87	intergenic
chr1	61163421	61163422	817.68	NFIA	AK097193	intron	NFIA	C1orf87	intergenic
chr1	61323969	61323970	202.8	NFIA	AK097193	intergenic	NFIA	C1orf87	intergenic
chr1	61352545	61352546	126.88	NFIA	BC030753	intergenic	NFIA	TM2D1	intergenic
chr1	61435997	61435998	192.08	NFIA	BC030753	intron	NFIA	TM2D1	intergenic
chr1	61448499	61448500	242.65	NFIA	BC030753	intergenic	NFIA	TM2D1	intergenic
chr1	61456611	61456612	250.35	NFIA	BC030753	intergenic	NFIA	TM2D1	intergenic
chr1	61476029	61476030	381.1	NFIA	BC030753	intergenic	NFIA	TM2D1	intergenic
chr1	61543714	61543715	378.49	NFIA	BC030753	5'end	NFIA	TM2D1	5'end
chr1	61633693	61633694	129.18	NFIA	BC030753	intron	NFIA	TM2D1	intron
chr1	61692761	61692762	123.39	NFIA	BC030753	intron	NFIA	TM2D1	intron
chr1	61785581	61785582	193.04	NFIA	BC030753	intron	NFIA	TM2D1	intron
chr1	61809575	61809576	228.69	NFIA	TM2D1	intron	NFIA	TM2D1	intron
chr1	61827723	61827724	1143.19	NFIA	TM2D1	intron	NFIA	TM2D1	intron
chr1	61855399	61855400	416.85	NFIA	TM2D1	intron	NFIA	TM2D1	intron
chr1	61885510	61885511	154.36	KIAA1439,NFIA	TM2D1	intron	NFIA	TM2D1	intron
chr1	61905880	61905881	305.56	KIAA1439,NFIA	TM2D1	intron	NFIA	TM2D1	intron
chr1	61952632	61952633	580.04	KIAA1439,NFIA	TM2D1	intergenic	NFIA	TM2D1	intergenic
chr1	61960361	61960362	144.41	KIAA1439,NFIA	TM2D1	intergenic	NFIA	TM2D1	intergenic
chr1	62135843	62135844	166.07	INADL	TM2D1	intergenic	INADL	TM2D1	intergenic
chr1	62199334	62199335	399.8	INADL	TM2D1	intergenic	INADL	TM2D1	intergenic
chr1	62271563	62271564	508.3	INADL,hINADL	TM2D1	intron	INADL	TM2D1	intron
chr1	62291322	62291323	312.15	INADL,hINADL	TM2D1	intron	INADL	TM2D1	intron
chr1	62308337	62308338	148.64	INADL,hINADL	TM2D1	intron	INADL	TM2D1	intron
chr1	62319340	62319341	367.49	INADL,hINADL	TM2D1	intron	INADL	TM2D1	intron
chr1	62449034	62449035	800.21	INADL,hINADL	KANK4	intron	INADL	KANK4	intron
chr1	62477959	62477960	656.37	INADL,hINADL	KANK4	intron	INADL	KANK4	intron
chr1	62478722	62478723	287.26	INADL,hINADL	KANK4	intron	INADL	KANK4	intron
chr1	62488309	62488310	217.92	INADL,hINADL	KANK4	intron	INADL	KANK4	intron
chr1	62502938	62502939	200.2	INADL,hINADL	KANK4	intron	INADL	KANK4	intron
chr1	62773907	62773908	151.32	L1TD1	KANK4	intron	L1TD1	KANK4	intron
chr1	62850562	62850563	160.63	USP1	KANK4	intergenic	USP1	KANK4	intergenic
chr1	62902060	62902061	173.19	USP1	DOCK7	5'end	USP1	DOCK7	5'end
chr1	63118271	63118272	324.68	ANGPTL3	DOCK7	intron	ANGPTL3	DOCK7	intron
chr1	63182354	63182355	152.21	ATG4C	DOCK7	intergenic	ATG4C	DOCK7	intergenic
chr1	63186814	63186815	119.69	ATG4C	DOCK7	intergenic	ATG4C	DOCK7	intergenic
chr1	63249721	63249722	150.68	ATG4C	DOCK7	5'end	ATG4C	DOCK7	5'end
chr1	63369902	63369903	460.13	ATG4C	DOCK7	intergenic	ATG4C	DOCK7	intergenic
chr1	64253798	64253799	151.57	ROR1	ITGB3BP,NRIF3	intron	ROR1	ITGB3BP	intron
chr1	64283267	64283268	185.23	ROR1	BC040909	intron	ROR1	ITGB3BP	intron
chr1	64372219	64372220	122.49	ROR1	BC040909	intron	ROR1	ITGB3BP	intron
chr1	64385080	64385081	374.61	ROR1	BC040909	intron	ROR1	ITGB3BP	intron
chr1	64513582	64513583	138.5	ROR1	BC040909	intron	ROR1	ITGB3BP	intron
chr1	64517576	64517577	316.16	ROR1	BC040909	intron	ROR1	ITGB3BP	intron
chr1	64554395	64554396	232.57	ROR1	BC040909	intron	ROR1	ITGB3BP	intron
chr1	64637788	64637789	139.59	ROR1	AK096291	5'end	ROR1	ITGB3BP	intron
chr1	64638538	64638539	1038.78	ROR1	AK096291	5'end	ROR1	ITGB3BP	intron
chr1	64701166	64701167	269.41	UBE2U	AK096291	intron	UBE2U	JAK1	intron
chr1	64906507	64906508	124.26	CACHD1	AK096291	intergenic	CACHD1	JAK1	intergenic
chr1	64935790	64935791	128.73	CACHD1	AK096291	5'end	CACHD1	JAK1	5'end
chr1	65066925	65066926	145.49	CACHD1	JAK1	intron	CACHD1	JAK1	intron
chr1	65730441	65730442	136.89	DNAJC6	DM004381	5'UTR	DNAJC6	MIR101-1	5'UTR
chr1	65785051	65785052	140.41	DNAJC6	DM004381	intron	DNAJC6	MIR101-1	intron
chr1	65787654	65787655	174.93	DNAJC6	DM004381	intron	DNAJC6	MIR101-1	intron
chr1	65810260	65810261	168.34	DNAJC6	DM004381	intron	DNAJC6	MIR101-1	intron
chr1	66087637	66087638	229.28	LEPR,LEPROT	DM004381	intron	LEPR	MIR101-1	intron
chr1	66598172	66598173	176.65	PDE4B	AK298300	intron	PDE4B	INSL5	intron
chr1	66648479	66648480	609.1	PDE4B	AK298300	intron	PDE4B	INSL5	intron
chr1	66737125	66737126	237.23	PDE4B	AK298300	intron	PDE4B	INSL5	intron
chr1	66825234	66825235	162.24	PDE4B	AK298300	intron	PDE4B	INSL5	intron
chr1	66956649	66956650	234.71	SGIP1	AK298300	intergenic	SGIP1	INSL5	intergenic
chr1	66994415	66994416	670.85	SGIP1	AK298300	intergenic	SGIP1	INSL5	intergenic
chr1	67083287	67083288	1022.48	SGIP1	AK298300	intron	SGIP1	INSL5	intron
chr1	67099067	67099068	340.33	SGIP1	AK298300	intron	SGIP1	INSL5	intron
chr1	67159570	67159571	700.28	SGIP1	AK298300	5'end	SGIP1	INSL5	intron
chr1	67195011	67195012	146.59	SGIP1	AK298300	CDS	SGIP1	INSL5	CDS
chr1	67511481	67511482	132.17	MIER1	SLC35D1	intron	MIER1	SLC35D1	intron
chr1	67729884	67729885	545.46	IL-23R,IL23R	C1orf141	3'end	IL23R	C1orf141	3'end
chr1	68027480	68027481	141.19	GADD45A	SERBP1	intergenic	GADD45A	SERBP1	intergenic
chr1	68112220	68112221	1068.46	GADD45A	GNG12	intergenic	GADD45A	GNG12	intergenic
chr1	68140411	68140412	230.46	GADD45A	GNG12	intergenic	GADD45A	GNG12	intergenic
chr1	68221473	68221474	141.28	GADD45A	GNG12	intron	GADD45A	GNG12	intron
chr1	68297843	68297844	156.89	AK096081,AK124028	GNG12	5'end	GADD45A	GNG12	intron
chr1	68301019	68301020	351.09	AK096081,AK124028	GNG12	5'end	GADD45A	GNG12	5'end
chr1	68345888	68345889	183.22	AK096081,AK124028	GNG12	intron	GADD45A	GNG12	intergenic
chr1	68411804	68411805	159.53	AK096081,AK124028	DIRAS3	intron	GADD45A	DIRAS3	intergenic
chr1	68779584	68779585	129.13	AK096081,AK124028	GPR177	intergenic	GADD45A	WLS	intergenic
chr1	69191258	69191259	618.2	BC020917	DEPDC1	intergenic	LRRC7	DEPDC1	intergenic
chr1	69193390	69193391	424.75	BC020917	DEPDC1	intergenic	LRRC7	DEPDC1	intergenic
chr1	69730136	69730137	145.48	LRRC7	DEPDC1	intergenic	LRRC7	DEPDC1	intergenic
chr1	70172353	70172354	193.96	LRRC7	LRRC40	intron	LRRC7	LRRC40	intergenic
chr1	70459601	70459602	137.7	LRRC7	LRRC40	intron	LRRC7	LRRC40	intron
chr1	70558876	70558877	132.61	LRRC7	LRRC40	intron	LRRC7	LRRC40	intron
chr1	70876967	70876968	170.95	CTH	ANKRD13C	5'UTR	CTH	ANKRD13C	5'UTR
chr1	70949296	70949297	231.01	CTH	ANKRD13C	intergenic	CTH	ANKRD13C	intergenic
chr1	71204391	71204392	423.31	BC041441	PTGER3	intron	CTH	PTGER3	intergenic
chr1	71400481	71400482	173.97	BC070115	PTGER3	intron	CTH	PTGER3	intron
chr1	71485210	71485211	636.97	BC070115	PTGER3	intron	CTH	PTGER3	intron
chr1	71546993	71546994	127.02	BC054887	ZRANB2	both_5'end	CTH	ZRANB2	5'end
chr1	72133065	72133066	226.96	BC054887	NEGR1	intron	CTH	NEGR1	intron
chr1	72142923	72142924	931.46	BC054887	NEGR1	intron	CTH	NEGR1	intron
chr1	72212735	72212736	268.36	BC054887	NEGR1	intron	CTH	NEGR1	intron
chr1	72309024	72309025	167.84	BC054887	NEGR1	intron	CTH	NEGR1	intron
chr1	72455273	72455274	211.78	BC054887	NEGR1	intron	CTH	NEGR1	intron
chr1	72581207	72581208	164.9	BC054887	NEGR1	intron	CTH	NEGR1	intron
chr1	74193069	74193070	226.15	BC041341	LRRIQ3	intergenic	FPGT	LRRIQ3	intergenic
chr1	74298455	74298456	226.35	FPGT,GFPP,TNNI3K	LRRIQ3	intergenic	FPGT	LRRIQ3	intergenic
chr1	74303122	74303123	170.86	FPGT,GFPP,TNNI3K	LRRIQ3	intergenic	FPGT	LRRIQ3	intergenic
chr1	74414002	74414003	173.69	FPGT,GFPP,TNNI3K	LRRIQ3	intergenic	FPGT	LRRIQ3	intergenic
chr1	74996860	74996861	835.56	TNNI3K	C1orf173	intron	TNNI3K	C1orf173	intron
chr1	74997705	74997706	713.81	TNNI3K	C1orf173	intron	TNNI3K	C1orf173	intron
chr1	75086312	75086313	323.35	CR627203	C1orf173	intron	TNNI3K	C1orf173	intron
chr1	75089724	75089725	192.15	CR627203	C1orf173	exon	TNNI3K	C1orf173	intron
chr1	75118821	75118822	257.63	CR627203	C1orf173	intron	TYW3	C1orf173	intron
chr1	75153426	75153427	154.86	TYW3	C1orf173	intergenic	TYW3	C1orf173	intergenic
chr1	75699190	75699191	121.43	LHX8	SLC44A5	intron	LHX8	SLC44A5	intron
chr1	75889447	75889448	326.14	LHX8	SLC44A5	intron	LHX8	SLC44A5	intron
chr1	76251797	76251798	167.32	RABGGTB,SNORD45A,SNORD45B,SNORD45C	CR936677	5'end	RABGGTB,SNORD45A,SNORD45B,SNORD45C	ASB17	5'end
chr1	76514125	76514126	169.11	ST6GALNAC III,ST6GALNAC3	ASB17	intergenic	ST6GALNAC3	ASB17	intergenic
chr1	76548036	76548037	121.64	ST6GALNAC III,ST6GALNAC3	ASB17	intron	ST6GALNAC3	ASB17	intron
chr1	76730893	76730894	190.9	ST6GALNAC III,ST6GALNAC3	ASB17	intron	ST6GALNAC3	ASB17	intron
chr1	76760315	76760316	190.42	ST6GALNAC III,ST6GALNAC3	ASB17	intron	ST6GALNAC3	ASB17	intron
chr1	76802919	76802920	184.49	ST6GALNAC III,ST6GALNAC3	ASB17	intron	ST6GALNAC3	ASB17	intron
chr1	76803804	76803805	363.78	ST6GALNAC III,ST6GALNAC3	ASB17	intron	ST6GALNAC3	ASB17	intron
chr1	76876595	76876596	209.06	ST6GALNAC III,ST6GALNAC3	ASB17	intron	ST6GALNAC3	ASB17	intron
chr1	77014628	77014629	160.17	ST6GALNAC III,ST6GALNAC3	PIGK	intron	ST6GALNAC3	PIGK	intron
chr1	77034744	77034745	158.99	ST6GALNAC III,ST6GALNAC3	PIGK	intron	ST6GALNAC3	PIGK	intron
chr1	77046867	77046868	367.71	ST6GALNAC III,ST6GALNAC3	PIGK	3'end	ST6GALNAC3	PIGK	3'end
chr1	77052125	77052126	210.14	ST6GALNAC III,ST6GALNAC3	PIGK	intron	ST6GALNAC3	PIGK	intron
chr1	77230642	77230643	117.3	ST6GALNAC V,ST6GALNAC5	PIGK	intergenic	ST6GALNAC5	PIGK	intergenic
chr1	77268028	77268029	192.85	ST6GALNAC V,ST6GALNAC5	PIGK	intergenic	ST6GALNAC5	PIGK	intergenic
chr1	77285998	77285999	438.07	ST6GALNAC V,ST6GALNAC5	PIGK	intergenic	ST6GALNAC5	PIGK	intergenic
chr1	77331498	77331499	135.22	ST6GALNAC V,ST6GALNAC5	PIGK	5'end	ST6GALNAC5	PIGK	5'end
chr1	77459826	77459827	262.35	ST6GALNAC V,ST6GALNAC5	PIGK	intron	ST6GALNAC5	PIGK	intron
chr1	77531652	77531653	797.02	AF131837,ST6GALNAC V,ST6GALNAC5	PIGK	3'end	ST6GALNAC5	PIGK	3'end
chr1	77841876	77841877	176.69	AK5	PIGK	intron	AK5	PIGK	intron
chr1	77849153	77849154	159.19	AK5	PIGK	intron	AK5	PIGK	intron
chr1	78144406	78144407	1107.25	FAM73A	ZZZ3	intron	FAM73A	ZZZ3	intron
chr1	78443909	78443910	218.17	DNAJB4	FUBP1	5'end	DNAJB4	FUBP1	intron
chr1	80308781	80308782	162.78	IFI44	ELTD1	intergenic	IFI44	ELTD1	intergenic
chr1	80315244	80315245	127.72	IFI44	ELTD1	intergenic	IFI44	ELTD1	intergenic
chr1	80784654	80784655	148	KIAA0786	ELTD1	intergenic	LPHN2	ELTD1	intergenic
chr1	80869294	80869295	1393.19	KIAA0786	ELTD1	intergenic	LPHN2	ELTD1	intergenic
chr1	81123140	81123141	144.68	KIAA0786	ELTD1	intergenic	LPHN2	ELTD1	intergenic
chr1	81290969	81290970	366.31	KIAA0786	ELTD1	intergenic	LPHN2	ELTD1	intergenic
chr1	81496284	81496285	472.69	KIAA0786	U80773	intergenic	LPHN2	ELTD1	intergenic
chr1	81498842	81498843	810.6	KIAA0786	U80773	intergenic	LPHN2	ELTD1	intergenic
chr1	81547262	81547263	175.59	KIAA0786	U80773	intergenic	LPHN2	ELTD1	intergenic
chr1	81579556	81579557	126.33	KIAA0786	U80773	intergenic	LPHN2	ELTD1	intergenic
chr1	81692451	81692452	152.34	KIAA0786	U80773	intergenic	LPHN2	ELTD1	intergenic
chr1	81694924	81694925	269.78	KIAA0786	U80773	intergenic	LPHN2	ELTD1	intergenic
chr1	81696823	81696824	205.44	KIAA0786	U80773	intergenic	LPHN2	ELTD1	intergenic
chr1	82247891	82247892	434.48	KIAA0786,LPHN2	U80773	intron	LPHN2	TTLL7	intergenic
chr1	82266900	82266901	137.06	KIAA0786,LPHN2	U80773	intron	LPHN2	TTLL7	intron
chr1	82274662	82274663	151.59	KIAA0786,LPHN2	U80773	intron	LPHN2	TTLL7	intron
chr1	82380585	82380586	201.92	KIAA0786,LPHN2	U80773	intron	LPHN2	TTLL7	intron
chr1	82498047	82498048	471.17	KIAA0786,LPHN2	U80773	intergenic	LPHN2	TTLL7	intergenic
chr1	82530600	82530601	124.62	KIAA0786,LPHN2	U80773	intergenic	LPHN2	TTLL7	intergenic
chr1	82852474	82852475	425.28	KIAA0786,LPHN2	U80773	intergenic	LPHN2	TTLL7	intergenic
chr1	83239333	83239334	172.38	BC043544	U80773	intergenic	LPHN2	TTLL7	intergenic
chr1	83348527	83348528	238.36	BC043544	U80773	intergenic	LPHN2	TTLL7	intergenic
chr1	83366976	83366977	139.37	BC043544	U80773	intergenic	LPHN2	TTLL7	intergenic
chr1	83493365	83493366	780.36	BC043544	U80773	intergenic	LPHN2	TTLL7	intergenic
chr1	83550175	83550176	116.36	BC043544	U80773	intergenic	PRKACB	TTLL7	intergenic
chr1	83587640	83587641	265.15	BC043544	U80773	intergenic	PRKACB	TTLL7	intergenic
chr1	83978534	83978535	1163.38	BC043544	BC036594	intergenic	PRKACB	TTLL7	intergenic
chr1	84085450	84085451	120.6	BC043544	BC036594	intron	PRKACB	TTLL7	intergenic
chr1	84159258	84159259	257.15	BC043544	BC036594	intron	PRKACB	TTLL7	intergenic
chr1	84175211	84175212	1314.1	BC043544	BC036594	intron	PRKACB	TTLL7	intergenic
chr1	84228524	84228525	260.61	BC043544	BC036594	intron	PRKACB	TTLL7	intergenic
chr1	84229417	84229418	899.86	BC043544	BC036594	intron	PRKACB	TTLL7	intergenic
chr1	84230166	84230167	132.82	BC043544	BC036594	intron	PRKACB	TTLL7	intergenic
chr1	84235006	84235007	471.92	BC037304	BC036594	intron	PRKACB	TTLL7	intergenic
chr1	84235910	84235911	1051.15	BC037304	BC036594	intron	PRKACB	TTLL7	intergenic
chr1	84588678	84588679	182.46	PRKACB	TTLL7	intron	PRKACB	TTLL7	intron
chr1	84629956	84629957	198.91	PRKACB	TTLL7	5'end	PRKACB	TTLL7	intron
chr1	84767925	84767926	164.9	SAMD13	UOX	5'end	SAMD13	UOX	5'end
chr1	84944918	84944919	159.74	RPF1	GNG5	5'end	RPF1	GNG5	5'end
chr1	85085289	85085290	177.2	SPATA1	C1orf180	intergenic	SPATA1	C1orf180	intergenic
chr1	85146677	85146678	137.96	SPATA1	KIAA0923,SSX2IP	intron	SPATA1	SSX2IP	intron
chr1	85378976	85378977	260.52	WDR63	MCOLN2	intergenic	WDR63	MCOLN2	intergenic
chr1	85732910	85732911	171.28	AK125723	BAG,BCL10,C1orf52	3'UTR	WDR63	BCL10,C1orf52	3'UTR
chr1	85915229	85915230	160.15	AK125723	DDAH1	intron	CYR61	DDAH1	intron
chr1	85959969	85959970	590.62	CYR61	DDAH1	intron	CYR61	DDAH1	intron
chr1	86174173	86174174	153.43	CYR61	ZNHIT6	5'end	CYR61	ZNHIT6	5'end
chr1	86415519	86415520	186	CYR61	COL24A1	intron	CYR61	COL24A1	intron
chr1	86418374	86418375	249.74	CYR61	COL24A1	intron	CYR61	COL24A1	intron
chr1	86847117	86847118	175.14	CLCA2	ODF2L	intron	CLCA2	ODF2L	intron
chr1	87131783	87131784	137.98	CLCA3	2011-09-15	intergenic	CLCA3P	2011-09-15	intergenic
chr1	87361203	87361204	180.41	HS2ST1	2011-09-15	intron	HS2ST1	2011-09-15	intron
chr1	87523778	87523779	190.21	HS2ST1	2011-09-15	intron	HS2ST1	2011-09-15	intron
chr1	87540416	87540417	297.63	HS2ST1	2011-09-15	intron	HS2ST1	2011-09-15	intron
chr1	87616116	87616117	1224.93	HS2ST1,LOC339524	BC043534	intron	LOC339524	2011-09-15	intron
chr1	87643550	87643551	294.77	HS2ST1,LOC339524	BC043534	intergenic	LOC339524	2011-09-15	intergenic
chr1	87788201	87788202	209.53	LMO4	BC043534	intergenic	LMO4	2011-09-15	intergenic
chr1	87822660	87822661	287.7	LMO4	BC043534	intron	LMO4	2011-09-15	intergenic
chr1	87835577	87835578	130.61	LMO4	BC043534	intron	LMO4	2011-09-15	intergenic
chr1	87915151	87915152	259.85	LMO4	BC043534	intergenic	LMO4	2011-09-15	intergenic
chr1	88108711	88108712	1267.08	LMO4	BC043534	intergenic	LMO4	2011-09-15	intergenic
chr1	88144804	88144805	134.7	LMO4	BC043534	intergenic	LMO4	2011-09-15	intergenic
chr1	88150430	88150431	214.53	LMO4	BC043534	intergenic	LMO4	2011-09-15	intergenic
chr1	88151955	88151956	319.43	LMO4	BC043534	intergenic	LMO4	2011-09-15	intergenic
chr1	88184295	88184296	234.74	LMO4	BC043534	intergenic	LMO4	2011-09-15	intergenic
chr1	88208425	88208426	180.95	LMO4	BC043534	intergenic	LMO4	2011-09-15	intergenic
chr1	88209863	88209864	116.2	LMO4	BC043534	intergenic	LMO4	2011-09-15	intergenic
chr1	88210576	88210577	234.54	LMO4	BC043534	intergenic	LMO4	2011-09-15	intergenic
chr1	88370519	88370520	469.89	LMO4	BC043534	intergenic	LMO4	GTF2B	intergenic
chr1	88555818	88555819	187.12	PKN2	CR616551	intergenic	PKN2	GTF2B	intergenic
chr1	88683240	88683241	580.99	PKN2	CR616551	intergenic	PKN2	GTF2B	intergenic
chr1	88790360	88790361	299.84	PKN2	CR616551	intergenic	PKN2	GTF2B	intergenic
chr1	88793482	88793483	766.27	PKN2	CR616551	intergenic	PKN2	GTF2B	intergenic
chr1	88835894	88835895	273.11	PKN2	CR616551	intergenic	PKN2	GTF2B	intergenic
chr1	88876139	88876140	218.25	PKN2	CR616551	intergenic	PKN2	GTF2B	intergenic
chr1	88998967	88998968	414	PKN2	CR616551	intergenic	PKN2	GTF2B	intergenic
chr1	89014622	89014623	148	PKN2	CR616551	intron	PKN2	GTF2B	intergenic
chr1	89045258	89045259	175.92	PKN2	CR616551	intergenic	PKN2	GTF2B	intergenic
chr1	89144251	89144252	213.1	PKN2	CR616551	intergenic	PKN2	GTF2B	intergenic
chr1	89297789	89297790	439.68	PKN2	GTF2B	intron	PKN2	GTF2B	intron
chr1	89340967	89340968	232.06	PKN2	GTF2B	intron	PKN2	GTF2B	intron
chr1	89341979	89341980	117.31	PKN2	GTF2B	intron	PKN2	GTF2B	intron
chr1	89450991	89450992	142.24	PKN2	CCBL2,DKFZp547N1117,RBMXL1	intron	PKN2	CCBL2,RBMXL1	intron
chr1	89633665	89633666	248.1	GBP6	GBP7	intron	GBP6	GBP7	intron
chr1	90029758	90029759	120.01	LRRC8B	AK130864	intron	LRRC8B	GBP5	intron
chr1	90143399	90143400	167.23	LRRC8C	AK130864	intron	LRRC8C	GEMIN8P4	intron
chr1	90236233	90236234	169.45	LRRC8D	AK130864	intergenic	LRRC8D	GEMIN8P4	intergenic
chr1	90265270	90265271	214.53	LRRC8D	AK130864	intergenic	LRRC8D	GEMIN8P4	intergenic
chr1	90339483	90339484	115.48	LRRC8D	LOC492303	intron	LRRC8D	GEMIN8P4	intron
chr1	90342276	90342277	114.62	LRRC8D	LOC492303	intron	LRRC8D	GEMIN8P4	intron
chr1	90374680	90374681	375.07	LRRC8D	LOC492303	intron	LRRC8D	GEMIN8P4	intron
chr1	91286593	91286594	222.93	CDC7	AK022898,BC036441	intergenic	CDC7	ZNF644	intergenic
chr1	91667360	91667361	252.48	CDC7	HFM1	intergenic	CDC7	HFM1	intergenic
chr1	91852914	91852915	151	CDC7	HFM1	intron	CDC7	HFM1	intron
chr1	92311771	92311772	249.22	BRDT	TGFBR3	intron	BRDT	TGFBR3	intron
chr1	92357389	92357390	383.79	BRDT	TGFBR3	intron	BRDT	TGFBR3	intergenic
chr1	93345309	93345310	475.32	RPL5	FAM69A	5'end	RPL5	FAM69A	intron
chr1	93400446	93400447	258.73	RPL5	FAM69A	intron	RPL5	FAM69A	intron
chr1	93401362	93401363	146.38	RPL5	FAM69A	intron	RPL5	FAM69A	intron
chr1	93426155	93426156	121.17	M96,MTF2	FAM69A	intron	MTF2	FAM69A	intron
chr1	93544646	93544647	198.08	M96,MTF2	TMED5,UNQ397	5'end	MTF2	TMED5	5'end
chr1	93989433	93989434	464.15	FNBP1L	BCAR3	intron	FNBP1L	BCAR3	intron
chr1	93989888	93989889	307.78	FNBP1L	BCAR3	intron	FNBP1L	BCAR3	intron
chr1	93996952	93996953	797.2	FNBP1L	BCAR3	intron	FNBP1L	BCAR3	intron
chr1	94042159	94042160	218.84	AK307291	BCAR3	intron	FNBP1L	BCAR3	intron
chr1	94070106	94070107	502.6	AK307291	BCAR3	3'end	FNBP1L	BCAR3	intron
chr1	94125962	94125963	162.06	AK307291	BCAR3	intron	FNBP1L	BCAR3	intron
chr1	94130351	94130352	118.75	AK307291	BCAR3	intron	FNBP1L	BCAR3	intron
chr1	94144031	94144032	146.2	AK307291	BCAR3	intron	FNBP1L	BCAR3	intron
chr1	94174806	94174807	295.51	AK307291	BCAR3	intron	MIR760	BCAR3	intergenic
chr1	94234404	94234405	897.23	AX746627	BCAR3,MIG7	intron	MIR760	BCAR3	intergenic
chr1	94279718	94279719	144.04	AX746627	BCAR3	intron	MIR760	DNTTIP2	intergenic
chr1	94282693	94282694	422.04	AX746627	BCAR3	intron	MIR760	DNTTIP2	intergenic
chr1	94506067	94506068	136.46	AX746627	ABCA4	intron	MIR760	ABCA4	intron
chr1	94535321	94535322	216.07	AX746627	ABCA4	intron	MIR760	ABCA4	intron
chr1	94536680	94536681	222.36	AX746627	ABCA4	intron	MIR760	ABCA4	intron
chr1	94566792	94566793	482.14	AX746627	ABCA4	intron	MIR760	ABCA4	intron
chr1	94787269	94787270	170.88	ABCD3	ARHGAP29	intergenic	ABCD3	ARHGAP29	intergenic
chr1	94825127	94825128	121.13	ABCD3	ARHGAP29	intergenic	ABCD3	ARHGAP29	intergenic
chr1	94904473	94904474	150.03	ABCD3	F3	intron	ABCD3	F3	intron
chr1	94911771	94911772	531.32	ABCD3	F3	intron	ABCD3	F3	intron
chr1	94982370	94982371	545.46	ABCD3	F3	intron	ABCD3	F3	intron
chr1	95053245	95053246	198.58	ABCD3	F3	intergenic	ABCD3	F3	intergenic
chr1	95053915	95053916	116.36	ABCD3	F3	intergenic	ABCD3	F3	intergenic
chr1	95100804	95100805	213.13	ABCD3	BC030750	intergenic	ABCD3	F3	intergenic
chr1	95171555	95171556	188.35	SLC44A3	BC030750	intron	SLC44A3	F3	intergenic
chr1	95232528	95232529	144.56	SLC44A3	BC030750	intron	SLC44A3	CNN3	intergenic
chr1	95273896	95273897	562.21	SLC44A3	BC030750	intron	SLC44A3	CNN3	intergenic
chr1	95287737	95287738	148.2	SLC44A3	BC030750	both_5'end	SLC44A3	CNN3	intron
chr1	95292921	95292922	260.52	SLC44A3	BC030750	5'end	SLC44A3	CNN3	intron
chr1	95416037	95416038	760.35	SLC44A3	CNN3	intergenic	SLC44A3	CNN3	intergenic
chr1	95468362	95468363	240.72	SLC44A3	ALG14	intron	SLC44A3	ALG14	intron
chr1	95479683	95479684	136.95	TMEM56	ALG14	intron	TMEM56	ALG14	intron
chr1	95661682	95661683	134.97	TMEM56	AK090700	3'UTR	TMEM56	ALG14	3'UTR
chr1	95752630	95752631	242.11	DKFZp566K023,RWDD3	AK090700	intergenic	RWDD3	ALG14	intergenic
chr1	95777434	95777435	275.08	DKFZp566K023,RWDD3	CR592614,CR606964	intergenic	RWDD3	ALG14	intergenic
chr1	95847598	95847599	881.66	BC067883	CR592614,CR606964	5'end	RWDD3	ALG14	intergenic
chr1	95941855	95941856	256.29	BC067883	CR592614,CR606964	intergenic	RWDD3	ALG14	intergenic
chr1	96037980	96037981	305.43	BC067883	CR592614,CR606964	intergenic	RWDD3	ALG14	intergenic
chr1	96070572	96070573	239.69	BC067883	CR592614,CR606964	intergenic	RWDD3	ALG14	intergenic
chr1	96106511	96106512	174.36	BC067883	CR592614,CR606964	intergenic	RWDD3	ALG14	intergenic
chr1	96118287	96118288	146.45	BC067883	CR592614,CR606964	intergenic	RWDD3	ALG14	intergenic
chr1	96119379	96119380	247.23	BC067883	CR592614,CR606964	intergenic	RWDD3	ALG14	intergenic
chr1	96149194	96149195	125.08	BC067883	CR592614,CR606964	intergenic	RWDD3	ALG14	intergenic
chr1	96450913	96450914	291.1	BC067883	CR592614,CR606964	intergenic	PTBP2	ALG14	intergenic
chr1	96475726	96475727	923.1	BC067883	CR592614,CR606964	intergenic	PTBP2	ALG14	intergenic
chr1	96525455	96525456	517.32	BC067883	CR592614,CR606964	intergenic	PTBP2	ALG14	intergenic
chr1	96562092	96562093	695.72	BC067883	CR592614,CR606964	intergenic	PTBP2	DPYD	intergenic
chr1	96570208	96570209	235.3	BC067883	CR592614,CR606964	intergenic	PTBP2	DPYD	intergenic
chr1	96629854	96629855	117.31	PTBLP,PTBP2	CR592614,CR606964	intergenic	PTBP2	DPYD	intergenic
chr1	96674299	96674300	208.15	PTBLP,PTBP2	CR592614,CR606964	intergenic	PTBP2	DPYD	intergenic
chr1	96832549	96832550	139.42	PTBLP,PTBP2	DPYD	intergenic	PTBP2	DPYD	intergenic
chr1	97183979	97183980	291.46	PTBLP,PTBP2	DPYD	5'end	PTBP2	DPYD	5'end
chr1	97260344	97260345	196.44	PTBLP,PTBP2	DPYD	intron	PTBP2	DPYD	intron
chr1	97445141	97445142	349.77	PTBLP,PTBP2	DPYD	intergenic	PTBP2	DPYD	intergenic
chr1	97499075	97499076	179.54	PTBLP,PTBP2	DPYD	intergenic	PTBP2	DPYD	intergenic
chr1	97513581	97513582	681.93	PTBLP,PTBP2	DPYD	intergenic	PTBP2	DPYD	intergenic
chr1	97548235	97548236	201.24	PTBLP,PTBP2	DPYD	intron	PTBP2	DPYD	intron
chr1	97589769	97589770	790.64	PTBLP,PTBP2	DPYD	intron	PTBP2	DPYD	intron
chr1	97603893	97603894	123.91	PTBLP,PTBP2	DPYD	intron	PTBP2	DPYD	intron
chr1	97610676	97610677	118.03	PTBLP,PTBP2	DPYD	intron	PTBP2	DPYD	intron
chr1	97637420	97637421	945.83	PTBLP,PTBP2	DPYD	intron	PTBP2	DPYD	intron
chr1	97640084	97640085	275.69	PTBLP,PTBP2	DPYD	intron	PTBP2	DPYD	intron
chr1	97831733	97831734	927.25	PTBLP,PTBP2	DPYD	intron	PTBP2	DPYD	intron
chr1	97910697	97910698	124.97	PTBLP,PTBP2	DPYD	intron	PTBP2	DPYD	intron
chr1	97923465	97923466	598.24	PTBLP,PTBP2	DPYD	intron	PTBP2	DPYD	intron
chr1	97934854	97934855	279.53	PTBLP,PTBP2	DPYD	intron	PTBP2	DPYD	intron
chr1	97991290	97991291	332.76	PTBLP,PTBP2	DPYD	intron	PTBP2	DPYD	intron
chr1	98019735	98019736	240.61	PTBLP,PTBP2	DPYD	intron	PTBP2	DPYD	intron
chr1	98069018	98069019	1223.17	PTBLP,PTBP2	DPYD	intron	PTBP2	DPYD	intron
chr1	98097710	98097711	1124.43	PTBLP,PTBP2	DPYD	intron	PTBP2	DPYD	intron
chr1	98146243	98146244	411.05	PTBLP,PTBP2	DPYD	intron	PTBP2	DPYD	intron
chr1	98208933	98208934	754.09	SNX7	DPYD	intron	SNX7	DPYD	intron
chr1	98277810	98277811	446.13	SNX7	DPYD	intron	SNX7	DPYD	intron
chr1	98283470	98283471	249.31	SNX7	DPYD	intron	SNX7	DPYD	intron
chr1	98292597	98292598	634.5	SNX7	DPYD	intron	SNX7	DPYD	intron
chr1	98298192	98298193	163.28	SNX7	DPYD	intron	SNX7	DPYD	intron
chr1	98397546	98397547	199.82	SNX7	DPYD	intergenic	SNX7	DPYD	intergenic
chr1	98398878	98398879	157.45	SNX7	DPYD	intergenic	SNX7	DPYD	intergenic
chr1	98443074	98443075	334.58	SNX7	AK094607	intergenic	SNX7	DPYD	intergenic
chr1	98515466	98515467	439.83	SNX7	AK094607,AK311400,AX747691	5'end	SNX7	MIR137	5'end
chr1	98547682	98547683	150.7	SNX7	AK094607	intergenic	SNX7	MIR137	intergenic
chr1	98564078	98564079	1091.04	SNX7	AK094607	intergenic	SNX7	MIR137	intergenic
chr1	98570781	98570782	1140.51	SNX7	AK094607	intergenic	SNX7	MIR137	intergenic
chr1	98592508	98592509	1892.19	SNX7	AK094607	intergenic	SNX7	MIR137	intergenic
chr1	98719948	98719949	608.81	SNX7	AK094607	intergenic	SNX7	MIR137	intergenic
chr1	98745894	98745895	118.23	SNX7	AK094607	intergenic	SNX7	MIR137	intergenic
chr1	98779259	98779260	151.4	SNX7	AK094607	intergenic	SNX7	MIR137	intergenic
chr1	98801534	98801535	270.12	SNX7	AK094607	intergenic	SNX7	MIR137	intergenic
chr1	98802414	98802415	305.51	SNX7	AK094607	intergenic	SNX7	MIR137	intergenic
chr1	98811652	98811653	1255.8	SNX7	AK094607	intergenic	SNX7	MIR137	intergenic
chr1	98854458	98854459	272.91	SNX7	AK094607	intergenic	SNX7	MIR137	intergenic
chr1	98872189	98872190	342.69	SNX7	AK094607	intergenic	SNX7	MIR137	intergenic
chr1	98895891	98895892	207.37	SNX7	AK094607	intergenic	SNX7	MIR137	intergenic
chr1	98917902	98917903	2154.33	SNX7	AK094607	intergenic	SNX7	MIR137	intergenic
chr1	99130699	99130700	558.26	SNX7	PAP2D	intron	SNX7	LPPR5	intron
chr1	99135603	99135604	831.84	SNX7	PAP2D	intron	SNX7	LPPR5	intron
chr1	99183163	99183164	137.63	SNX7	PAP2D	intron	SNX7	LPPR5	intron
chr1	99259903	99259904	210.62	SNX7	PAP2D	intergenic	SNX7	LPPR5	intergenic
chr1	99363157	99363158	172.72	AK095544	PAP2D	intron	SNX7	LPPR5	intron
chr1	99383846	99383847	610.76	AK095544	PAP2D	intron	SNX7	LPPR5	intron
chr1	99390813	99390814	1232.58	AK095544	PAP2D	intron	SNX7	LPPR5	intron
chr1	99395264	99395265	251.6	AK095544	PAP2D	intron	SNX7	LPPR5	intron
chr1	99484492	99484493	224.72	AK095544	PAP2D	intron	LPPR4	LPPR5	intergenic
chr1	99639112	99639113	127.99	AK095544	PAP2D	intergenic	LPPR4	LPPR5	intergenic
chr1	99642502	99642503	346.75	AK095544	PAP2D	intergenic	LPPR4	LPPR5	intergenic
chr1	99646676	99646677	374.15	AK095544	PAP2D	intergenic	LPPR4	LPPR5	intergenic
chr1	99650709	99650710	431.8	AK095544	PAP2D	intergenic	LPPR4	LPPR5	intergenic
chr1	99692802	99692803	1909.72	LPPR4	PAP2D	intergenic	LPPR4	LPPR5	intergenic
chr1	99745268	99745269	302.33	LPPR4	PAP2D	intron	LPPR4	LPPR5	intron
chr1	99802245	99802246	588.09	LPPR4	PAP2D	intergenic	LPPR4	LPPR5	intergenic
chr1	99812435	99812436	236.84	LPPR4	PAP2D	intergenic	LPPR4	LPPR5	intergenic
chr1	99827009	99827010	385.92	LPPR4	FRRS1	intergenic	LPPR4	MIR548D1	intergenic
chr1	99843008	99843009	114.98	LPPR4	FRRS1	intergenic	LPPR4	MIR548D1	intergenic
chr1	99966343	99966344	179.05	PALMD	FRRS1	intergenic	PALMD	MIR548D1	intergenic
chr1	100081068	100081069	155.27	PALMD	FRRS1	intergenic	PALMD	MIR548D1	intergenic
chr1	100151385	100151386	159.92	PALMD	FRRS1	intron	PALMD	MIR548D1	3'end
chr1	100311068	100311069	179.72	AGL	FRRS1	5'end	AGL	FRRS1	5'end
chr1	100552947	100552948	398.86	HIAT1	DKFZp761A078,SASS6	3'end	HIAT1	SASS6	3'end
chr1	100654334	100654335	626.25	CCDC76	DBT	3'UTR	CCDC76	DBT	3'UTR
chr1	100816835	100816836	204.5	CDC14A	DBT	5'end	CDC14A	DBT	5'end
chr1	101260485	101260486	127.3	VCAM1	EXTL2	intergenic	VCAM1	EXTL2	intergenic
chr1	101360359	101360360	478.85	SLC30A7	EXTL2	5'end	SLC30A7	EXTL2	5'end
chr1	101491395	101491396	126.97	BX538249,CR609843	DPH5	both_5'end	SLC30A7	DPH5	5'end
chr1	101514960	101514961	644.26	BX538249,CR609843	DPH5	intron	SLC30A7	DPH5	intergenic
chr1	101642861	101642862	239.02	S1PR1	DPH5	intergenic	S1PR1	DPH5	intergenic
chr1	101671098	101671099	1792.54	S1PR1	DPH5	intergenic	S1PR1	DPH5	intergenic
chr1	101703311	101703312	174.95	S1PR1	DPH5	intron	S1PR1	DPH5	intron
chr1	101704433	101704434	117.51	S1PR1	DPH5	5'UTR	S1PR1	DPH5	5'UTR
chr1	101728349	101728350	126.64	S1PR1	DPH5	intergenic	S1PR1	DPH5	intergenic
chr1	101754265	101754266	118.35	S1PR1	DPH5	intergenic	S1PR1	DPH5	intergenic
chr1	101836190	101836191	147.91	S1PR1	DPH5	intergenic	S1PR1	DPH5	intergenic
chr1	101842413	101842414	201.53	S1PR1	DPH5	intergenic	S1PR1	DPH5	intergenic
chr1	101906311	101906312	702.12	S1PR1	NOE3,OLFM3	intergenic	S1PR1	OLFM3	intergenic
chr1	101949766	101949767	624.61	S1PR1	NOE3,OLFM3	intergenic	S1PR1	OLFM3	intergenic
chr1	101951422	101951423	3100	S1PR1	NOE3,OLFM3	intergenic	S1PR1	OLFM3	intergenic
chr1	101976396	101976397	208.06	S1PR1	NOE3,OLFM3	intergenic	S1PR1	OLFM3	intergenic
chr1	101986033	101986034	227.23	S1PR1	NOE3,OLFM3	intergenic	S1PR1	OLFM3	intergenic
chr1	101989524	101989525	295.42	S1PR1	NOE3,OLFM3	intergenic	S1PR1	OLFM3	intergenic
chr1	102001649	102001650	243.84	S1PR1	NOE3,OLFM3	intergenic	S1PR1	OLFM3	intergenic
chr1	102010745	102010746	340.05	S1PR1	NOE3,OLFM3	intergenic	S1PR1	OLFM3	intergenic
chr1	102016143	102016144	1774.42	S1PR1	NOE3,OLFM3	intergenic	S1PR1	OLFM3	intergenic
chr1	102021535	102021536	132.9	S1PR1	NOE3,OLFM3	intergenic	S1PR1	OLFM3	intergenic
chr1	102036166	102036167	483.82	S1PR1	NOE3,OLFM3	intergenic	HEJ1	OLFM3	intergenic
chr1	102044090	102044091	972.36	S1PR1	NOE3,OLFM3	intergenic	HEJ1	OLFM3	intergenic
chr1	102120445	102120446	133.97	S1PR1	NOE3,OLFM3	intergenic	HEJ1	OLFM3	intergenic
chr1	102136780	102136781	197.8	S1PR1	NOE3,OLFM3	intergenic	HEJ1	OLFM3	intergenic
chr1	102149283	102149284	157.3	S1PR1	NOE3,OLFM3	intergenic	HEJ1	OLFM3	intergenic
chr1	102162914	102162915	195.03	S1PR1	NOE3,OLFM3	intergenic	HEJ1	OLFM3	intergenic
chr1	102247155	102247156	226.93	S1PR1	NOE3,OLFM3	intergenic	HEJ1	OLFM3	intergenic
chr1	102275806	102275807	183.88	S1PR1	NOE3,OLFM3	intron	HEJ1	OLFM3	intron
chr1	102277237	102277238	142.34	S1PR1	NOE3,OLFM3	intron	HEJ1	OLFM3	intron
chr1	102281978	102281979	176.63	S1PR1	NOE3,OLFM3	intron	HEJ1	OLFM3	intron
chr1	102312537	102312538	183.02	S1PR1	NOE3,OLFM3	5'UTR	HEJ1	OLFM3	intron
chr1	102321878	102321879	435.42	S1PR1	NOE3,OLFM3	intron	HEJ1	OLFM3	intron
chr1	102373015	102373016	191.21	S1PR1	NOE3,OLFM3	intron	HEJ1	OLFM3	intron
chr1	102373717	102373718	211.69	S1PR1	NOE3,OLFM3	intron	HEJ1	OLFM3	intron
chr1	102394645	102394646	126.44	S1PR1	NOE3,OLFM3	intron	HEJ1	OLFM3	intron
chr1	102395151	102395152	525.96	S1PR1	NOE3,OLFM3	intron	HEJ1	OLFM3	intron
chr1	102453294	102453295	289.37	S1PR1	NOE3,OLFM3	intron	HEJ1	OLFM3	intron
chr1	102476276	102476277	126.13	S1PR1	NOE3,OLFM3	intergenic	HEJ1	OLFM3	intergenic
chr1	102567172	102567173	123.29	S1PR1	NOE3,OLFM3	intergenic	HEJ1	OLFM3	intergenic
chr1	102620524	102620525	166.54	S1PR1	NOE3,OLFM3	intergenic	HEJ1	OLFM3	intergenic
chr1	102657440	102657441	142.53	S1PR1	NOE3,OLFM3	intergenic	HEJ1	OLFM3	intergenic
chr1	102731361	102731362	977.33	S1PR1	NOE3,OLFM3	intergenic	HEJ1	OLFM3	intergenic
chr1	102820193	102820194	150.9	S1PR1	NOE3,OLFM3	intergenic	HEJ1	OLFM3	intergenic
chr1	102825972	102825973	465.67	S1PR1	NOE3,OLFM3	intergenic	HEJ1	OLFM3	intergenic
chr1	102837185	102837186	146.4	S1PR1	NOE3,OLFM3	intergenic	HEJ1	OLFM3	intergenic
chr1	103046511	103046512	117.46	RNPC3	COL11A1	intergenic	HEJ1	COL11A1	intergenic
chr1	103113003	103113004	149.78	RNPC3	COL11A1	intergenic	HEJ1	COL11A1	intergenic
chr1	103146176	103146177	194.83	RNPC3	COL11A1	intergenic	HEJ1	COL11A1	intergenic
chr1	103197219	103197220	227.51	RNPC3	COL11A1	intergenic	HEJ1	COL11A1	intergenic
chr1	103255770	103255771	1237.89	RNPC3	COL11A1	intergenic	RNPC3	COL11A1	intergenic
chr1	103264446	103264447	182.17	RNPC3	COL11A1	intergenic	RNPC3	COL11A1	intergenic
chr1	103303305	103303306	1448.42	RNPC3	COL11A1	intergenic	RNPC3	COL11A1	intergenic
chr1	103468693	103468694	167.44	RNPC3	COL11A1	intron	RNPC3	COL11A1	intron
chr1	103592106	103592107	148.02	RNPC3	COL11A1	intergenic	RNPC3	COL11A1	intergenic
chr1	103628223	103628224	167.26	RNPC3	COL11A1	intergenic	RNPC3	COL11A1	intergenic
chr1	103709206	103709207	139.07	RNPC3	COL11A1	intergenic	RNPC3	COL11A1	intergenic
chr1	103723715	103723716	130.71	RNPC3	COL11A1	intergenic	RNPC3	COL11A1	intergenic
chr1	104492695	104492696	402.22	AMY1A,AMY1B	AMY1A	intergenic	AMY1A,AMY1B,AMY1C	AMY1A	intergenic
chr1	104571167	104571168	873.99	AMY1A,AMY1B	AMY1A	intergenic	AMY1A,AMY1B,AMY1C	AMY1A	intergenic
chr1	104601879	104601880	184.89	AMY1A,AMY1B	AMY1A	intergenic	AMY1A,AMY1B,AMY1C	AMY1A	intergenic
chr1	104605297	104605298	744.77	AMY1A,AMY1B	AMY1A	intergenic	AMY1A,AMY1B,AMY1C	AMY1A	intergenic
chr1	104675184	104675185	128.64	AMY1A,AMY1B	AMY1A	intergenic	AMY1A,AMY1B,AMY1C	AMY1A	intergenic
chr1	104782612	104782613	135.99	AMY1A,AMY1B	AMY1A	intergenic	AMY1A,AMY1B,AMY1C	AMY1A	intergenic
chr1	104807329	104807330	220.59	AMY1A,AMY1B	AMY1A	intergenic	AMY1A,AMY1B,AMY1C	AMY1A	intergenic
chr1	104820089	104820090	521	AMY1A,AMY1B	AMY1A	intergenic	AMY1A,AMY1B,AMY1C	AMY1A	intergenic
chr1	104837048	104837049	1208.8	AMY1A,AMY1B	AMY1A	intergenic	AMY1A,AMY1B,AMY1C	AMY1A	intergenic
chr1	104838420	104838421	1636.8	AMY1A,AMY1B	AMY1A	intergenic	AMY1A,AMY1B,AMY1C	AMY1A	intergenic
chr1	104858793	104858794	1139.69	AMY1A,AMY1B	AMY1A	intergenic	AMY1A,AMY1B,AMY1C	AMY1A	intergenic
chr1	105056364	105056365	164.66	AMY1A,AMY1B	AMY1A	intergenic	AMY1A,AMY1B,AMY1C	AMY1A	intergenic
chr1	105068423	105068424	162.76	AMY1A,AMY1B	AMY1A	intergenic	AMY1A,AMY1B,AMY1C	AMY1A	intergenic
chr1	105075330	105075331	366.02	AMY1A,AMY1B	AMY1A	intergenic	AMY1A,AMY1B,AMY1C	AMY1A	intergenic
chr1	105160909	105160910	188.91	AMY1A,AMY1B	AMY1A	intergenic	AMY1A,AMY1B,AMY1C	AMY1A	intergenic
chr1	105174873	105174874	587.19	AMY1A,AMY1B	AMY1A	intergenic	AMY1A,AMY1B,AMY1C	AMY1A	intergenic
chr1	105191131	105191132	1603.48	AMY1A,AMY1B	AMY1A	intergenic	AMY1A,AMY1B,AMY1C	AMY1A	intergenic
chr1	105305037	105305038	261.31	AMY1A,AMY1B	BC043293	intergenic	AMY1A,AMY1B,AMY1C	AMY1A	intergenic
chr1	105323384	105323385	181.31	AMY1A,AMY1B	BC043293	intergenic	AMY1A,AMY1B,AMY1C	AMY1A	intergenic
chr1	105333115	105333116	674.1	AMY1A,AMY1B	BC043293	intergenic	AMY1A,AMY1B,AMY1C	AMY1A	intergenic
chr1	105383296	105383297	143.87	AMY1A,AMY1B	BC043293	intergenic	AMY1A,AMY1B,AMY1C	AMY1A	intergenic
chr1	105494444	105494445	153.09	AMY1A,AMY1B	BC043293	intergenic	AMY1A,AMY1B,AMY1C	AMY1A	intergenic
chr1	105534621	105534622	294.88	AMY1A,AMY1B	BC043293	intergenic	AMY1A,AMY1B,AMY1C	AMY1A	intergenic
chr1	105537216	105537217	192.97	AMY1A,AMY1B	BC043293	intergenic	AMY1A,AMY1B,AMY1C	AMY1A	intergenic
chr1	105592992	105592993	287.9	AMY1A,AMY1B	BC043293	intergenic	AMY1A,AMY1B,AMY1C	AMY1A	intergenic
chr1	105643144	105643145	222.85	AMY1A,AMY1B	BC043293	intergenic	AMY1A,AMY1B,AMY1C	AMY1A	intergenic
chr1	105646045	105646046	340.77	AMY1A,AMY1B	BC043293	intergenic	AMY1A,AMY1B,AMY1C	AMY1A	intergenic
chr1	105669258	105669259	241.85	AMY1A,AMY1B	BC043293	intergenic	AMY1A,AMY1B,AMY1C	AMY1A	intergenic
chr1	105683259	105683260	244.65	AMY1A,AMY1B	BC043293	intergenic	AMY1A,AMY1B,AMY1C	AMY1A	intergenic
chr1	105715648	105715649	277.92	AMY1A,AMY1B	BC043293	intergenic	AMY1A,AMY1B,AMY1C	AMY1A	intergenic
chr1	105778932	105778933	171.54	AMY1A,AMY1B	BC043293	intergenic	AMY1A,AMY1B,AMY1C	AMY1A	intergenic
chr1	105786837	105786838	487.03	AMY1A,AMY1B	BC043293	intergenic	AMY1A,AMY1B,AMY1C	AMY1A	intergenic
chr1	105813972	105813973	144.24	AMY1A,AMY1B	BC043293	intergenic	AMY1A,AMY1B,AMY1C	AMY1A	intergenic
chr1	105860781	105860782	1181.21	AMY1A,AMY1B	BC043293	intergenic	AMY1A,AMY1B,AMY1C	AMY1A	intergenic
chr1	105902228	105902229	988.47	AMY1A,AMY1B	BC043293	intergenic	AMY1A,AMY1B,AMY1C	AMY1A	intergenic
chr1	105942709	105942710	166.73	AMY1A,AMY1B	BC043293	intergenic	AMY1A,AMY1B,AMY1C	AMY1A	intergenic
chr1	105962055	105962056	282.72	PRMT6	BC043293	intergenic	PRMT6	AMY1A	intergenic
chr1	106054246	106054247	493.24	PRMT6	BC043293	intergenic	PRMT6	AMY1A	intergenic
chr1	106161670	106161671	267	PRMT6	BC043293	5'end	PRMT6	AMY1A	intergenic
chr1	106327055	106327056	144.2	PRMT6	BC043293	intergenic	PRMT6	VAV3	intergenic
chr1	106336383	106336384	212.65	PRMT6	BC043293	intergenic	PRMT6	VAV3	intergenic
chr1	106388375	106388376	139.31	PRMT6	BC043293	intergenic	PRMT6	VAV3	intergenic
chr1	106463220	106463221	249.99	PRMT6	BC043293	intergenic	PRMT6	VAV3	intergenic
chr1	106606351	106606352	329.78	PRMT6	BC043293	intergenic	PRMT6	VAV3	intergenic
chr1	106697462	106697463	130.07	PRMT6	BC043293	intergenic	PRMT6	VAV3	intergenic
chr1	106714256	106714257	864.32	PRMT6	BC043293	intergenic	PRMT6	VAV3	intergenic
chr1	106750022	106750023	1418.16	PRMT6	BC043293	intergenic	PRMT6	VAV3	intergenic
chr1	106768220	106768221	135.04	PRMT6	BC043293	intergenic	PRMT6	VAV3	intergenic
chr1	106831489	106831490	121.08	PRMT6	BC043293	intergenic	PRMT6	VAV3	intergenic
chr1	106835054	106835055	258.96	PRMT6	BC043293	intergenic	PRMT6	VAV3	intergenic
chr1	106949006	106949007	384.95	PRMT6	BC043293	intergenic	PRMT6	VAV3	intergenic
chr1	106990266	106990267	580.63	PRMT6	BC043293	intergenic	PRMT6	VAV3	intergenic
chr1	107001485	107001486	164.78	PRMT6	BC043293	intergenic	PRMT6	VAV3	intergenic
chr1	107054759	107054760	586.63	PRMT6	BC043293	intergenic	PRMT6	VAV3	intergenic
chr1	107158979	107158980	799.13	PRMT6	VAV3	intergenic	PRMT6	VAV3	intergenic
chr1	107242954	107242955	371.14	PRMT6	VAV3	intergenic	PRMT6	VAV3	intergenic
chr1	107289283	107289284	361.86	PRMT6	VAV3	intergenic	PRMT6	VAV3	intergenic
chr1	107330512	107330513	418.8	PRMT6	VAV3	intergenic	PRMT6	VAV3	intergenic
chr1	107345131	107345132	377.71	PRMT6	VAV3	intergenic	PRMT6	VAV3	intergenic
chr1	107432470	107432471	124.23	PRMT6	VAV3	intergenic	PRMT6	VAV3	intergenic
chr1	107445389	107445390	167.62	PRMT6	VAV3	intergenic	PRMT6	VAV3	intergenic
chr1	107505497	107505498	137.79	PRMT6	VAV3	intergenic	PRMT6	VAV3	intergenic
chr1	107600214	107600215	121.07	PRMT6	VAV3	5'UTR	PRMT6	VAV3	5'UTR
chr1	107632518	107632519	149.57	PRMT6	VAV3	intergenic	PRMT6	VAV3	intergenic
chr1	107689832	107689833	540.62	NTNG1	VAV3	intron	NTNG1	VAV3	intron
chr1	107695244	107695245	152.14	NTNG1	VAV3	intron	NTNG1	VAV3	intron
chr1	107725852	107725853	131.88	NTNG1	VAV3	intron	NTNG1	VAV3	intron
chr1	107754346	107754347	142.94	NTNG1	VAV3	intron	NTNG1	VAV3	intron
chr1	107775494	107775495	453.83	NTNG1	VAV3	intron	NTNG1	VAV3	intron
chr1	107836363	107836364	546.65	NTNG1	VAV3	intron	NTNG1	VAV3	intron
chr1	107840529	107840530	472.1	NTNG1	VAV3	intron	NTNG1	VAV3	intron
chr1	107871077	107871078	742.89	NTNG1	VAV3	intron	NTNG1	VAV3	intron
chr1	107977076	107977077	119.81	KIAA0976,NTNG1	VAV3	intron	NTNG1	VAV3	intron
chr1	107988363	107988364	118.37	KIAA0976,NTNG1	VAV3	intron	NTNG1	VAV3	intron
chr1	107988913	107988914	283.99	KIAA0976,NTNG1	VAV3	intron	NTNG1	VAV3	intron
chr1	108000624	108000625	120.48	KIAA0976,NTNG1	VAV3	intron	NTNG1	VAV3	intron
chr1	108022520	108022521	248.61	KIAA0976,NTNG1	VAV3	intron	NTNG1	VAV3	intron
chr1	108028568	108028569	225.5	KIAA0976,NTNG1	VAV3	3'end	NTNG1	VAV3	3'end
chr1	108079194	108079195	136.62	KIAA0976,NTNG1	VAV3	intergenic	NTNG1	VAV3	intergenic
chr1	108098403	108098404	183.17	KIAA0976,NTNG1	VAV3	intergenic	NTNG1	VAV3	intergenic
chr1	108168987	108168988	247.98	KIAA0976,NTNG1	VAV3	intron	NTNG1	VAV3	intron
chr1	108189859	108189860	188.79	KIAA0976,NTNG1	VAV3	intron	NTNG1	VAV3	intron
chr1	108225238	108225239	501.78	KIAA0976,NTNG1	VAV-3,VAV3	5'end	NTNG1	VAV3	intron
chr1	108226579	108226580	221.02	KIAA0976,NTNG1	VAV-3,VAV3	intron	NTNG1	VAV3	intron
chr1	108235388	108235389	1391.49	KIAA0976,NTNG1	VAV-3,VAV3	5'end	NTNG1	VAV3	5'end
chr1	108245703	108245704	252.49	KIAA0976,NTNG1	VAV-3,VAV3	intron	NTNG1	VAV3	intron
chr1	108270680	108270681	188.39	KIAA0976,NTNG1	VAV-3,VAV3	intron	NTNG1	VAV3	intron
chr1	109096743	109096744	234.83	FAM102B	C1orf59	intergenic	FAM102B	C1orf59	intergenic
chr1	109102067	109102068	132.52	FAM102B	C1orf59	5'end	FAM102B	C1orf59	5'end
chr1	109133730	109133731	279.95	FAM102B	C1orf59	intron	FAM102B	C1orf59	intron
chr1	109138308	109138309	166.87	FAM102B	C1orf59	intron	FAM102B	C1orf59	intron
chr1	109139797	109139798	193.38	FAM102B	C1orf59	intron	FAM102B	C1orf59	intron
chr1	109143416	109143417	146.53	FAM102B	C1orf59	intron	FAM102B	C1orf59	intron
chr1	109153060	109153061	147.71	FAM102B	C1orf59	intron	FAM102B	C1orf59	intron
chr1	109229445	109229446	169.03	PRPF38B	C1orf59	intergenic	PRPF38B	C1orf59	intergenic
chr1	109234469	109234470	133.11	PRPF38B	C1orf59	5'end	PRPF38B	C1orf59	5'end
chr1	109261752	109261753	145.94	FNDC7	C1orf59	5'end	FNDC7	C1orf59	intron
chr1	109359237	109359238	205.3	STXBP3,UNC-18c	C1orf62	intron	STXBP3	AKNAD1	intron
chr1	109455951	109455952	642.46	GPSM2	C1orf62	intron	GPSM2	CLCC1	intron
chr1	109584765	109584766	138.43	TMEM167B	WDR47	5'UTR	TMEM167B	WDR47	5'UTR
chr1	109633331	109633332	251.88	TMEM167B	TAF13	5'end	TMEM167B	TAF13	5'end
chr1	109642796	109642797	203.53	SCARNA2	C1orf194	5'end	SCARNA2	C1orf194	5'end
chr1	109676595	109676596	120.29	KIAA1324	C1orf194	intron	KIAA1324	C1orf194	intron
chr1	109677209	109677210	401.62	KIAA1324	C1orf194	intron	KIAA1324	C1orf194	intron
chr1	109757564	109757565	416.03	KIAA1324,SARS	PSRC1	intron	SARS	PSRC1	intron
chr1	109942132	109942133	152.58	SYPL2,UNQ6348	SORT1	5'end	SYPL2	SORT1	5'end
chr1	109969228	109969229	207.12	SYPL2,UNQ6348	PSMA5	5'end	SYPL2	PSMA5	5'end
chr1	110026861	110026862	118.62	ATXN7L2,SYPL2,UNQ6348	AMIGO1	5'end	ATXN7L2,SYPL2	AMIGO1	3'end
chr1	110073157	110073158	123.64	GPR61	AMIGO1	intergenic	GPR61	AMIGO1	intergenic
chr1	110106269	110106270	435.92	GNAI3	GNAT2	intron	GNAI3	GNAT2	intron
chr1	110110425	110110426	141.73	GNAI3	GNAT2	intron	GNAI3	GNAT2	intron
chr1	110175436	110175437	331.48	AMPD2	GNAT2	3'end	AMPD2	GNAT2	3'end
chr1	110179069	110179070	121.36	AMPD2	GNAT2	3'end	AMPD2	GNAT2	3'end
chr1	110183435	110183436	127.83	AMPD2	GNAT2	intergenic	AMPD2	GNAT2	intergenic
chr1	110316393	110316394	155.46	GSTM5	EPS8L3	intergenic	GSTM5	EPS8L3	intergenic
chr1	110324665	110324666	554.37	GSTM5	EPS8L3	intergenic	GSTM5	EPS8L3	intergenic
chr1	110491141	110491142	166.19	CSF1	ALX3	intergenic	CSF1	ALX3	intergenic
chr1	110550216	110550217	215.29	AHCYL1	ALX3	intron	AHCYL1	ALX3	intron
chr1	110600949	110600950	118.46	FAM40A	ALX3	both_3'end	FAM40A	ALX3	both_3'end
chr1	110650783	110650784	276.82	UBL4B	ALX3	5'end	UBL4B	ALX3	5'end
chr1	110663992	110663993	410.23	UBL4B	ALX3	intergenic	UBL4B	ALX3	intergenic
chr1	110679702	110679703	116.91	SLC6A17	ALX3	intergenic	SLC6A17	ALX3	intergenic
chr1	110681111	110681112	130.18	SLC6A17	ALX3	intergenic	SLC6A17	ALX3	intergenic
chr1	110714088	110714089	2022.81	SLC6A17	ALX3	intron	SLC6A17	ALX3	intron
chr1	110719130	110719131	228.63	SLC6A17	ALX3	intron	SLC6A17	ALX3	intron
chr1	110730808	110730809	667	SLC6A17	BC053344	5'end	SLC6A17	ALX3	intron
chr1	110745905	110745906	220.61	SLC6A17	BC053344	3'end	SLC6A17	ALX3	3'end
chr1	110752170	110752171	116.61	KCNC4	BC053344	5'end	KCNC4	ALX3	5'end
chr1	110757311	110757312	186.75	KCNC4	BC053344	intron	KCNC4	ALX3	intron
chr1	110824757	110824758	184.95	KCNC4	BC053344	3'end	KCNC4	SLC16A4	intergenic
chr1	110868950	110868951	333.33	RBM15	BC053344	intron	RBM15	SLC16A4	intergenic
chr1	110876732	110876733	467.68	RBM15	BC053344	intron	RBM15	SLC16A4	intergenic
chr1	110879378	110879379	1355.05	RBM15	BC053344	5'end	RBM15	SLC16A4	5'end
chr1	110881731	110881732	352.77	RBM15	BC053344	5'end	RBM15	SLC16A4	5'end
chr1	110950432	110950433	219	PROK1	HBXIP	5'UTR	PROK1	HBXIP	5'UTR
chr1	110978426	110978427	156.1	PROK1	HBXIP	intergenic	PROK1	HBXIP	intergenic
chr1	111003025	111003026	193.06	PROK1	HBXIP	3'end	PROK1	HBXIP	3'end
chr1	111308857	111308858	133.76	CD53	KCNA3	intergenic	CD53	KCNA3	intergenic
chr1	111506890	111506891	176.49	CD53	C1orf103	5'end	CD53	C1orf103	5'end
chr1	111682857	111682858	140.02	CEPT1	DRAM2,UNQ154	5'end	CEPT1	DRAM2	5'end
chr1	111991956	111991957	118.02	ATP5F1	HKMT1069,WDR77	5'end	ATP5F1	WDR77	5'end
chr1	112297688	112297689	121.58	DDX20	BC041890,C1orf183	5'end	DDX20	C1orf183	5'end
chr1	112298481	112298482	116.24	AK092511,DDX20	BC041890,C1orf183	both_5'end	DDX20	C1orf183	5'end
chr1	112438295	112438296	146.29	BC034233	KCND3	intron	DDX20	KCND3	intron
chr1	112490925	112490926	238.46	BC034233	KCND3	intron	DDX20	KCND3	intron
chr1	112933675	112933676	139.15	CTTNBP2NL	ST7L	intergenic	CTTNBP2NL	ST7L	intergenic
chr1	113002102	113002103	316.61	CTTNBP2NL,DKFZp547A023	ST7L	3'UTR	CTTNBP2NL,WNT2B	ST7L	3'UTR
chr1	113097178	113097179	124.28	WNT2B	ST7L	intron	WNT2B	ST7L	intron
chr1	113125921	113125922	127.03	CAPZA1	ST7L	intron	CAPZA1	ST7L	intron
chr1	113334171	113334172	1318.61	FAM19A3	AX748125	intergenic	FAM19A3	PPM1J	intergenic
chr1	113582614	113582615	207.08	LRIG2	BC037540	intron	LRIG2	SLC16A1	intergenic
chr1	113585383	113585384	167.78	LRIG2	BC037540	intron	LRIG2	SLC16A1	intergenic
chr1	113601605	113601606	661.97	LRIG2	BC037540	intron	LRIG2	SLC16A1	intergenic
chr1	113615350	113615351	305.18	LRIG2	BC037540	5'end	LRIG2	SLC16A1	5'end
chr1	113733721	113733722	769.42	LRIG2	AK123703	intergenic	LRIG2	SLC16A1	intergenic
chr1	113754293	113754294	144.15	LRIG2	AK123703	intergenic	LRIG2	SLC16A1	intergenic
chr1	113825100	113825101	760.26	MAGI3	AK123703	intergenic	MAGI3	SLC16A1	intergenic
chr1	113843277	113843278	167.28	MAGI3	AK123703	intergenic	MAGI3	SLC16A1	intergenic
chr1	113931357	113931358	173.61	MAGI3	AK123703	5'end	MAGI3	PHTF1	5'end
chr1	113932840	113932841	119.1	MAGI3	AK123703	5'end	MAGI3	PHTF1	5'end
chr1	113942814	113942815	131.77	MAGI3	AK123703	intron	MAGI3	PHTF1	intron
chr1	113996517	113996518	497.59	MAGI3	PHTF1	intron	MAGI3	PHTF1	intron
chr1	114051258	114051259	133.75	MAGI3	PHTF1	intron	MAGI3	PHTF1	intron
chr1	114185625	114185626	130.09	MAGI3	PHTF1	intron	MAGI3	PHTF1	intron
chr1	114220652	114220653	591.35	KIAA1634,MAGI3	PHTF1	5'end	MAGI3	PHTF1	intron
chr1	114306468	114306469	237.4	KIAA1634,MAGI3	Lsx,PHTF1,RSBN1	5'end	MAGI3	PHTF1,RSBN1	5'end
chr1	114311952	114311953	131.21	KIAA1634,MAGI3	RSBN1	intron	MAGI3	RSBN1	intron
chr1	114352671	114352672	130.52	AK123199	PTPN22,RSBN1	3'end	DCLRE1B	PTPN22,RSBN1	3'end
chr1	114355297	114355298	407.3	AK123199	RSBN1	5'end	DCLRE1B	RSBN1	5'end
chr1	114447081	114447082	120.52	DCLRE1B	AP4B1	both_5'end	DCLRE1B	AP4B1	5'end
chr1	114472141	114472142	119.35	HIPK1	BC036361,BC048113	both_5'end	HIPK1	AP4B1	5'UTR
chr1	114534268	114534269	1105.37	HNOEL-iso	BC036361	intergenic	OLFML3	AP4B1	intergenic
chr1	114889368	114889369	132.08	HNOEL-iso	TRIM33	intergenic	OLFML3	TRIM33	intergenic
chr1	115124308	115124309	376.58	SYCP1	BCAS2,DENND2C	5'end	SYCP1	BCAS2	5'end
chr1	115259413	115259414	163.7	SYCP1	CSDE1,KIAA0885,NRAS	3'end	SYCP1	CSDE1,NRAS	3'end
chr1	115300784	115300785	345.92	SYCP1	CSDE1	5'end	SYCP1	CSDE1	5'end
chr1	115323304	115323305	134.96	SYCP1	SIKE1	5'UTR	SYCP1	SIKE1	5'UTR
chr1	115627856	115627857	245.73	TSHB	TSPAN2	intron	TSHB	TSPAN2	intron
chr1	115781605	115781606	366.65	TSHB	NGF	intergenic	TSHB	NGF	intergenic
chr1	116048013	116048014	156.13	VANGL1	NGF	intergenic	VANGL1	NGF	intergenic
chr1	116108180	116108181	216.07	VANGL1	CASQ2	intergenic	VANGL1	CASQ2	intergenic
chr1	116240126	116240127	129.87	VANGL1	CASQ2	3'end	VANGL1	CASQ2	3'end
chr1	116245907	116245908	186.49	VANGL1	CASQ2	intron	VANGL1	CASQ2	intron
chr1	116260850	116260851	173.49	VANGL1	CASQ2	intron	VANGL1	CASQ2	intron
chr1	116262024	116262025	153.84	VANGL1	CASQ2	intron	VANGL1	CASQ2	intron
chr1	116314700	116314701	130.31	VANGL1	CASQ2	5'end	VANGL1	CASQ2	5'end
chr1	116681932	116681933	136.21	C1orf161	C1orf203	3'end	C1orf161	C1orf203	3'end
chr1	116743808	116743809	138.1	C1orf161	C1orf203	intergenic	C1orf161	C1orf203	intergenic
chr1	116813077	116813078	134.62	ATP1A1	C1orf203	intergenic	ATP1A1	C1orf203	intergenic
chr1	116865892	116865893	342.95	ATP1A1	C1orf203	intergenic	ATP1A1	C1orf203	intergenic
chr1	116878367	116878368	199.91	ATP1A1	C1orf203	intergenic	ATP1A1	C1orf203	intergenic
chr1	116879039	116879040	178.02	ATP1A1	C1orf203	intergenic	ATP1A1	C1orf203	intergenic
chr1	116961603	116961604	135.12	ATP1A1	C1orf203	5'end	ATP1A1	C1orf203	5'end
chr1	117015390	117015391	413.16	ATP1A1	AK126833	intergenic	ATP1A1	CD58	intergenic
chr1	117020353	117020354	300.87	ATP1A1	AK126833	intergenic	ATP1A1	CD58	intergenic
chr1	117027915	117027916	196.77	ATP1A1	AK126833	intergenic	ATP1A1	CD58	intergenic
chr1	117169681	117169682	117.31	CD2	IGSF3	intron	MIR320B1	IGSF3	intron
chr1	117198637	117198638	209.38	CD2	IGSF3	intron	MIR320B1	IGSF3	intron
chr1	117230100	117230101	271.34	CD2	IGSF3	intergenic	MIR320B1	IGSF3	intergenic
chr1	117233749	117233750	131.07	CD2	IGSF3	intergenic	MIR320B1	IGSF3	intergenic
chr1	117368627	117368628	1131.43	CD2	IGSF3	intergenic	CD2	IGSF3	intergenic
chr1	117396982	117396983	182.88	PTGFRN	IGSF3	intergenic	PTGFRN	IGSF3	intergenic
chr1	117398715	117398716	268.13	PTGFRN	IGSF3	intergenic	PTGFRN	IGSF3	intergenic
chr1	117420917	117420918	388.21	PTGFRN	IGSF3	intergenic	PTGFRN	IGSF3	intergenic
chr1	117483889	117483890	353.73	PTGFRN	TRIM45	intron	PTGFRN	TRIM45	intron
chr1	117691077	117691078	314.07	TTF2	VTCN1	intron	TTF2	VTCN1	intron
chr1	117782117	117782118	175.05	MAN1A2	VTCN1	intergenic	MAN1A2	VTCN1	intergenic
chr1	117861291	117861292	212.64	MAN1A2	VTCN1	intergenic	MAN1A2	VTCN1	intergenic
chr1	117864402	117864403	231.09	MAN1A2	VTCN1	intergenic	MAN1A2	VTCN1	intergenic
chr1	117869628	117869629	150.49	MAN1A2	VTCN1	intergenic	MAN1A2	VTCN1	intergenic
chr1	117883129	117883130	225.64	MAN1A2	VTCN1	intergenic	MAN1A2	VTCN1	intergenic
chr1	117884954	117884955	287.4	MAN1A2	VTCN1	intergenic	MAN1A2	VTCN1	intergenic
chr1	117892734	117892735	650.06	MAN1A2	VTCN1	intergenic	MAN1A2	VTCN1	intergenic
chr1	117964840	117964841	294.6	MAN1A2	VTCN1	intron	MAN1A2	VTCN1	intron
chr1	118233022	118233023	131.52	FAM46C	GDAP2	intergenic	FAM46C	GDAP2	intergenic
chr1	118296892	118296893	180.6	FAM46C	GDAP2	intergenic	FAM46C	GDAP2	intergenic
chr1	118323811	118323812	1026.96	WDR3	GDAP2	intergenic	WDR3	GDAP2	intergenic
chr1	118419724	118419725	136.8	WDR3	GDAP2	3'end	WDR3	GDAP2	3'end
chr1	118438310	118438311	141.41	WDR3	GDAP2	intron	WDR3	GDAP2	intron
chr1	119535512	119535513	946.38	AK125759,BC043601,BC063600	TBX15	5'end	HAO2	TBX15	5'end
chr1	119611290	119611291	120.58	AK125759,BC043601,BC063600	WARS2	intron	HAO2	WARS2	intron
chr1	119634432	119634433	127.96	AK125759,BC043601,BC063600	WARS2	intron	HAO2	WARS2	intron
chr1	119644786	119644787	833.29	AK125759,BC043601,BC063600	WARS2	intron	HAO2	WARS2	intron
chr1	119658126	119658127	166.58	AK125759,BC043601,BC063600	WARS2	intron	HAO2	WARS2	intron
chr1	119683276	119683277	229.03	AK125759,BC043601,BC063600	WARS2	5'end	HAO2	WARS2	5'UTR
chr1	119870274	119870275	434.32	HAO2	WARS2	intergenic	HAO2	WARS2	intergenic
chr1	120174552	120174553	274.33	PGDH3,PHGDH	ZNF697	intron	PHGDH	ZNF697	intron
chr1	120190139	120190140	206.04	PGDH3,PHGDH	ZNF697	intron	PHGDH	ZNF697	intron
chr1	120218391	120218392	114.5	PGDH3,PHGDH	ZNF697	intergenic	PHGDH	ZNF697	intergenic
chr1	120227850	120227851	146.41	PGDH3,PHGDH	ZNF697	intergenic	PHGDH	ZNF697	intergenic
chr1	120412754	120412755	371.55	PGDH3,PHGDH	ADAM30	intergenic	PHGDH	ADAM30	intergenic
chr1	121160069	121160070	223.7	SRGAP2	FCGR1B	intergenic	LOC647121	FCGR1B	intergenic
chr1	121352331	121352332	234.75	LOC647121	FCGR1B	intergenic	LOC647121	FCGR1B	intergenic
chr1	121370303	121370304	128.55	LOC647121	FCGR1B	intergenic	LOC647121	FCGR1B	intergenic
chr1	143913524	143913525	285.84	RP3-365I19.1-001	FAM72D,WI2-929E21.1-001	both_5'end	LOC100130000	FAM72D	5'end
chr1	144014795	144014796	612.76	RP3-365I19.1-001	NRG2	intron	LOC100130000	FAM72D	intergenic
chr1	144047310	144047311	125.08	RP3-365I19.1-001	NRG2	5'end	LOC100130000	FAM72D	intergenic
chr1	144062153	144062154	273.21	RP3-365I19.1-001	NRG2	intron	LOC100130000	FAM72D	intergenic
chr1	144094718	144094719	167.74	RP3-365I19.1-001	NRG2	3'end	LOC100130000	FAM72D	intergenic
chr1	144534057	144534058	569.57	NBPF10,NBPF14,NBPF15,NBPF20,NBPF8	LOC728875	intron	NBPF9	LOC728875	intergenic
chr1	144930832	144930833	163.36	NBPF1,NBPF11,NBPF14,NBPF8	PDE4DIP	5'UTR	NBPF9	PDE4DIP	5'UTR
chr1	145059131	145059132	237	NBPF1,NBPF11,NBPF14,NBPF8	PDE4DIP	intron	SEC22B	PDE4DIP	intron
chr1	145092741	145092742	734.14	NBPF1,NBPF11,NBPF14,NBPF8,SEC22B	PDE4DIP	5'end	SEC22B	PDE4DIP	5'end
chr1	145208955	145208956	117.62	NBPF1,NBPF11,NBPF14,NBPF8,NOTCH2NL	PDE4DIP	5'end	NOTCH2NL	PDE4DIP	5'end
chr1	145263562	145263563	192.11	NBPF1,NBPF11,NBPF14,NBPF8,NOTCH2NL	AX747132	intron	NOTCH2NL	PDE4DIP	intron
chr1	145382764	145382765	329.63	NBPF1	AX747132	intron	NBPF10	POLR3GL	intergenic
chr1	145395598	145395599	223.49	NBPF1	AX747132	intron	HFE2	POLR3GL	intergenic
chr1	145397055	145397056	257.71	NBPF1	AX747132	intron	HFE2	POLR3GL	intergenic
chr1	145399397	145399398	346.05	NBPF1	AX747132	intron	HFE2	POLR3GL	intergenic
chr1	145421853	145421854	145.22	HFE2,NBPF1	POLR3GL	3'end	HFE2	POLR3GL	3'end
chr1	145438532	145438533	159.44	CR620402,NBPF1,TXNIP	POLR3GL	5'end	TXNIP	POLR3GL	5'UTR
chr1	145474518	145474519	124.87	ANKRD34A,LIX1L,NBPF1	POLR3GL	both_5'end	ANKRD34A,LIX1L	POLR3GL	both_5'end
chr1	145476934	145476935	134.14	ANKRD34A,LIX1L,NBPF1	POLR3GL	5'end	LIX1L	POLR3GL	5'end
chr1	145477533	145477534	155.22	ANKRD34A,LIX1L,NBPF1	POLR3GL	3'end	ANKRD34A,LIX1L	POLR3GL	3'end
chr1	145492436	145492437	129.89	LIX1L,NBPF1	GnRHRII	intron	LIX1L	GNRHR2	intron
chr1	145507453	145507454	250.09	AL049219,NBPF1,RBM8A	GNRHR2,GnRHRII	5'end	RBM8A	GNRHR2	5'end
chr1	145516329	145516330	123.83	AL049219,NBPF1,PEX11B,RBM8A	GNRHR2,GnRHRII	both_5'end	ITGA10,PEX11B	GNRHR2	both_5'end
chr1	145550142	145550143	141.66	ANKRD35,NBPF1	GNRHR2	intron	ANKRD35	GNRHR2	intron
chr1	145596154	145596155	187.27	NBPF1	AX747161,POLR3C	intron	PIAS3	POLR3C	intron
chr1	145610933	145610934	120.46	NBPF1,RNF115,ZNF364	POLR3C	both_5'end	RNF115	POLR3C	both_5'end
chr1	146556287	146556288	183.79	CR610404	LOC728989	intergenic	PDIA3P	LOC728989	intergenic
chr1	146640347	146640348	469.81	CR610404	AMPK beta 2,PRKAB2	5'end	PDIA3P	PRKAB2	intron
chr1	146644076	146644077	353.54	CR610404	AMPK beta 2,PRKAB2	5'end	PDIA3P	PRKAB2	5'UTR
chr1	147013297	147013298	261.8	BCL9	BC036212	5'UTR	BCL9	ACP6	5'UTR
chr1	147172255	147172256	192.59	BCL9	ACP6	intergenic	BCL9	ACP6	intergenic
chr1	147244011	147244012	447.74	GJA8	GJA5	intron	GJA8	GJA5	intron
chr1	147752561	147752562	138.79	AK023548,AK023809	DKFZp451B1418,NBPF1	intron	GPR89C	LOC200030,NBPF11	intergenic
chr1	147766775	147766776	177.7	AK023809	DKFZp451B1418,NBPF1	3'end	GPR89C	FLJ39739	intergenic
chr1	147775638	147775639	117.08	AK023809	DKFZp451B1418,NBPF1	intron	GPR89C	FLJ39739	intergenic
chr1	147806878	147806879	216.2	BC041003	DKFZp451B1418,NBPF1	intron	GPR89C	FLJ39739	intergenic
chr1	147994272	147994273	123.7	AK311108	BC110832,DKFZp451B1418,NBPF1	intron	GPR89C	NBPF14	intergenic
chr1	148241553	148241554	246.6	DQ577785	AG10,DKFZp451B1418,NBPF1,NBPF10,NBPF14	intron	NBPF15	PPIAL4D,PPIAL4F	intergenic
chr1	148248191	148248192	433.9	DQ577785	AF161426,AF379632,AG10,DKFZp451B1418,NBPF1,NBPF10,NBPF12,NBPF14	3'end	NBPF15	PPIAL4D,PPIAL4F	intergenic
chr1	148532103	148532104	127.3	DQ577785	CR617196	intergenic	NBPF15	PPIAL4D,PPIAL4F	intergenic
chr1	148556759	148556760	197.73	DQ577785	CR617196	3'end	NBPF15	PPIAL4D,PPIAL4F	5'end
chr1	148928235	148928236	172.03	LOC645166	CR617196	5'end	LOC645166	HIST2H2BF	5'end
chr1	148949202	148949203	868.2	LOC645166	CR617196	intron	LOC645166	HIST2H2BF	intron
chr1	149214897	149214898	410.12	BC062745	HIST2H2BF	intergenic	LOC388692	HIST2H2BF	intergenic
chr1	149223999	149224000	1600.66	BC062745	HIST2H2BF	intergenic	LOC388692	HIST2H2BF	intergenic
chr1	149230505	149230506	278.63	BC062745	HIST2H2BF	5'end	LOC388692	HIST2H2BF	intergenic
chr1	149291337	149291338	171.83	BC023516,LOC388692	HIST2H2BF	exon	LOC388692	HIST2H2BF	exon
chr1	149294681	149294682	226.36	BC023516,LOC388692	HIST2H2BF	3'end	LOC388692	HIST2H2BF	3'end
chr1	149297854	149297855	345.05	BC023516,LOC388692	HIST2H2BF	intergenic	LOC388692	HIST2H2BF	intergenic
chr1	149298618	149298619	197.73	BC023516,LOC388692	HIST2H2BF	intergenic	LOC388692	HIST2H2BF	intergenic
chr1	149680310	149680311	370.97	LOC728855	HIST2H2BF	intergenic	LOC728855	HIST2H2BF	intergenic
chr1	149684221	149684222	261.04	LOC728855	HIST2H2BF	intergenic	LOC728855	HIST2H2BF	intergenic
chr1	149785265	149785266	129.74	HIST2H4A	HIST2H2BF,HIST2H3D	5'end	HIST2H4A,HIST2H4B	HIST2H2BF,HIST2H3D	5'end
chr1	149821016	149821017	171.75	HIST2H2AA3,HIST2H3C	HIST2H2AA3	5'end	HIST2H2AA3,HIST2H2AA4,HIST2H3A,HIST2H3C	HIST2H2AA3,HIST2H2AA4	5'end
chr1	149858454	149858455	122.77	HIST2H2AC	HIST2H2BE	both_5'end	HIST2H2AC	HIST2H2BE	both_5'end
chr1	149871152	149871153	118.03	BOLA1	KIAA0736,SV2A	5'end	BOLA1	SV2A	5'end
chr1	149981920	149981921	148.39	VPS45	OTUD7B	intron	VPS45	OTUD7B	intron
chr1	150039474	150039475	440.84	VPS45	OTUD7B	5'UTR	VPS45	OTUD7B	5'UTR
chr1	150135628	150135629	182.61	PLEKHO1	ANP32E	3'end	PLEKHO1	ANP32E	3'end
chr1	150208497	150208498	370.84	CA14,UNQ690	ANP32E	5'end	CA14	ANP32E	5'end
chr1	150227953	150227954	153.94	CA14,UNQ690	APH1A,PSF	5'end	CA14	APH1A	5'end
chr1	150241415	150241416	220.35	C1orf54	APH1A,PSF	5'end	C1orf54	APH1A	5'end
chr1	150266190	150266191	118.11	MRPS21	APH1A,PSF	5'end	MRPS21	APH1A	5'end
chr1	150336095	150336096	631.68	KIAA0460,RPRD2	APH1A,PSF	5'end	RPRD2	APH1A	5'end
chr1	150393632	150393633	158.75	KIAA0460,RPRD2	APH1A,PSF	intron	RPRD2	APH1A	intron
chr1	150459722	150459723	344.64	TARS2	MCL1	5'end	TARS2	MCL1	5'end
chr1	150551173	150551174	114.8	ADAMTSL4	MCL1	intron	ADAMTSL4	MCL1	intron
chr1	150601686	150601687	352.55	ADAMTSL4	ENSA	5'end	ADAMTSL4	ENSA	5'end
chr1	150669978	150669979	186.16	ADAMTSL4	GOLPH3L,GPP34R	5'end	ADAMTSL4	GOLPH3L	5'end
chr1	150849459	150849460	286.75	SETDB1	ARNT	5'end	SETDB1	ARNT	5'end
chr1	150895113	150895114	132.58	SETDB1	LASS2	5'end	SETDB1	LASS2	5'end
chr1	150898868	150898869	163.72	SETDB1	LASS2	5'end	SETDB1	LASS2	5'UTR
chr1	151032795	151032796	317.04	MLLT11	CDC42SE1	5'end	GABPB2,MLLT11	CDC42SE1	5'end
chr1	151043043	151043044	192.31	GABPB2	CDC42SE1	5'end	GABPB2	CDC42SE1	5'end
chr1	151138566	151138567	575.01	SCNM1,TNFAIP8L2	LYSMD1	5'end	SCNM1	LYSMD1	5'end
chr1	151159929	151159930	167.87	PIP5K1A	TMOD4,VPS72	intron	PIP5K1A	VPS72	intron
chr1	151253929	151253930	433.84	ZNF687	BC021024	5'end	ZNF687	PI4KB	5'end
chr1	151300253	151300254	138.2	ZNF687	PI4KB	5'end	ZNF687	PI4KB	5'end
chr1	151322864	151322865	155.48	PSMB4	RFX5	5'end	PSMB4	RFX5	5'end
chr1	151350210	151350211	422.22	PSMB4	SELENBP1	intergenic	PSMB4	SELENBP1	intergenic
chr1	151371990	151371991	180.67	PSMB4	POGZ	5'end	PSMB4	POGZ	5'end
chr1	151416561	151416562	122.6	PSMB4	POGZ	intron	PSMB4	POGZ	intron
chr1	151430808	151430809	252.67	CGN	POGZ	intron	CGN	POGZ	intron
chr1	151467426	151467427	129.73	CGN	POGZ	intergenic	CGN	POGZ	intergenic
chr1	151682902	151682903	178.07	C1orf230	TNRC4	both_5'end	C1orf230	CELF3	intron
chr1	151689508	151689509	177.9	C1orf230	TNRC4	both_5'end	C1orf230	CELF3	both_5'end
chr1	151763255	151763256	307.4	BC038201	TDRKH	both_5'end	OAZ3	TDRKH	5'end
chr1	151793622	151793623	124.43	LOC100132111	RORC	intron	LOC100132111	RORC	intron
chr1	151841073	151841074	128.53	LOC100132111	CTMP,THEM4	3'end	LOC100132111	THEM4	3'end
chr1	151882195	151882196	123.1	LOC100132111	CTMP,THEM4	5'end	LOC100132111	THEM4	5'end
chr1	151952959	151952960	1831.6	AK125884	S100A10	3'end	LOC100132111	S100A10	3'end
chr1	152007289	152007290	121.39	AK125884	S100A11	intron	LOC100132111	S100A11	intron
chr1	152021047	152021048	169.73	AK125884	S100A11	intergenic	LOC100132111	S100A11	intergenic
chr1	153462951	153462952	145.54	AK307246	S100A7	intergenic	S100A7A	S100A7	intergenic
chr1	153643797	153643798	881.38	NPR1	ILF2	5'end	NPR1	ILF2	5'end
chr1	153755984	153755985	285.87	DKFZp686I1710,INTS3,SLC27A3,VLCS-3	GATAD2B	3'end	INTS3,SLC27A3	GATAD2B	3'end
chr1	153767659	153767660	246.7	SLC27A3,VLCS-3	GATAD2B	intergenic	SLC27A3	GATAD2B	intergenic
chr1	153839057	153839058	168.37	CR613795	GATAD2B	intron	SLC27A3	GATAD2B	intron
chr1	153853719	153853720	346.05	CR613795	GATAD2B	intron	CREB3L4	GATAD2B	intron
chr1	153854478	153854479	122.58	CR613795	GATAD2B	intron	CREB3L4	GATAD2B	intron
chr1	153895683	153895684	279.06	CR613795	GATAD2B	both_5'end	CREB3L4	GATAD2B	5'end
chr1	153901339	153901340	252.36	CR613795	DENND4B	3'end	CREB3L4	DENND4B	3'end
chr1	153931218	153931219	158.92	CREB3L4,hJAL	CRTC2,TORC2	5'end	CREB3L4	CRTC2	5'end
chr1	153936190	153936191	137.97	CREB3L4,hJAL	CRTC2,IRT1 homologue,SLC39A1	both_5'end	CREB3L4	SLC39A1	5'end
chr1	153940362	153940363	445.55	CREB3L4,hJAL	IRT1 homologue,SLC39A1	both_5'end	CREB3L4	SLC39A1	both_5'end
chr1	153950217	153950218	123.24	CREB3L4,hJAL	JTB,RAB13	both_3'end	CREB3L4	JTB,RAB13	both_3'end
chr1	153963093	153963094	202.43	RPS27	DKFZp434E2118,NUP210L	5'end	RPS27	NUP210L	5'end
chr1	154245071	154245072	219.37	HAX1,UBAP2L	C1orf43,NS5ATP4A	5'end	HAX1,UBAP2L	C1orf43	3'end
chr1	154293543	154293544	168.19	AQP10,ATP8B2	C1orf43,NS5ATP4A	5'end	AQP10,ATP8B2	C1orf43	5'end
chr1	154400476	154400477	283.48	IL6R	FLJ00138,SHE	intron	IL6R	SHE	intron
chr1	154427060	154427061	798.42	IL6R	FLJ00138,SHE	intron	IL6R	SHE	intron
chr1	154453998	154453999	174.17	IL6R	FLJ00138,SHE	3'UTR	IL6R	SHE	3'UTR
chr1	154531446	154531447	150.94	CHRNB2	UBE2Q1	5'end	CHRNB2	UBE2Q1	5'end
chr1	154579778	154579779	322.24	CHRNB2	ADAR	5'end	CHRNB2	ADAR	intron
chr1	154688876	154688877	187.92	CHRNB2	KCNN3	intron	CHRNB2	KCNN3	intron
chr1	154690260	154690261	513.14	CHRNB2	KCNN3	intron	CHRNB2	KCNN3	intron
chr1	154720024	154720025	137.24	CHRNB2	KCNN3	intron	CHRNB2	KCNN3	intron
chr1	154748261	154748262	230.53	CHRNB2	KCNN3	intron	CHRNB2	KCNN3	intron
chr1	154759470	154759471	216.26	CKS1B	KCNN3	intron	CKS1B	KCNN3	intron
chr1	154779071	154779072	138.61	CKS1B	KCNN3	intron	CKS1B	KCNN3	intron
chr1	154781106	154781107	306.05	CKS1B	KCNN3	intron	CKS1B	KCNN3	intron
chr1	154864025	154864026	302.02	CKS1B	KCNN3	intergenic	CKS1B	KCNN3	intergenic
chr1	154909822	154909823	648.35	CKS1B	PMVK	5'end	CKS1B	PMVK	5'end
chr1	154947496	154947497	473.68	CKS1B	SHC1	5'end	CKS1B	SHC1	5'end
chr1	154948311	154948312	121.9	CKS1B	SHC1	5'end	CKS1B	SHC1	5'end
chr1	154951041	154951042	349.05	CKS1B,FLAD1	SHC1	both_5'end	CKS1B,FLAD1	SHC1	both_5'end
chr1	154951797	154951798	598.67	CKS1B	SHC1	5'end	CKS1B	SHC1	5'end
chr1	154955797	154955798	153.99	FLAD1	SHC1	5'end	FLAD1	SHC1	5'end
chr1	154973374	154973375	176.29	ZBTB7B	DCST2	5'end	ZBTB7B	DCST2	5'end
chr1	155057395	155057396	116.19	EFNA3	CR598625	5'end	EFNA3	DCST2	intron
chr1	155113147	155113148	127.54	EFNA1,RAG1AP1	DPM3	5'end	EFNA1,RAG1AP1	DPM3	5'end
chr1	155188817	155188818	118.72	RAG1AP1	GBA,THBS3	5'end	MTX1	GBAP1,THBS3	intron
chr1	155196546	155196547	126.99	RAG1AP1	GBA	intron	MTX1	GBAP1	intron
chr1	155211091	155211092	155.52	RAG1AP1	GBA	5'end	MTX1	FAM189B,GBA	5'end
chr1	155214636	155214637	704.99	RAG1AP1	GBA	5'end	MTX1	FAM189B,GBA	5'end
chr1	155220665	155220666	127.52	RAG1AP1	C1orf2,FAM189B	3'end	HCN3	FAM189B	intron
chr1	155223319	155223320	121.98	RAG1AP1	C1orf2,FAM189B,SCAMP3	5'end	HCN3	FAM189B,SCAMP3	3'end
chr1	155225549	155225550	119.85	RAG1AP1	SCAMP3	3'end	HCN3	SCAMP3	3'end
chr1	155278377	155278378	582.42	FDPS,RAG1AP1	PKLR	5'end	FDPS	PKLR	5'end
chr1	155565792	155565793	289.96	MSTO1	CR598521	intergenic	MSTO1	ASH1L	intergenic
chr1	155810320	155810321	173.26	SYT11	DKFZp761I241,GON4L	intron	SYT11	GON4L	intron
chr1	155811210	155811211	461.57	SYT11	DKFZp761I241,GON4L	intron	SYT11	GON4L	intron
chr1	155904323	155904324	704.59	RXFP4	KIAA0907	5'end	RXFP4	KIAA0907	5'end
chr1	155910690	155910691	163.75	RXFP4	ARHGEF2,KIAA0651	5'end	RXFP4	ARHGEF2	5'end
chr1	156024419	156024420	209.61	ROBLD3	UBQLN4	both_5'end	RAB25,ROBLD3	UBQLN4	both_5'end
chr1	156163645	156163646	268.68	KIAA0446,SLC25A44	PAQR6	5'end	SLC25A44	PAQR6	5'end
chr1	156186535	156186536	1819.97	KIAA0446,PMF1,SLC25A44	PAQR6	3'end	PMF1,SLC25A44	PAQR6	3'end
chr1	156252791	156252792	403.89	TMEM79	SMG5	both_5'end	TMEM79	SMG5	both_5'end
chr1	156308101	156308102	208.38	C1orf182	CCT3,DKFZp667A196	5'end	C1orf182	CCT3	5'UTR
chr1	156377219	156377220	232.38	RHBG	C1orf61,CR612522	3'end	RHBG	C1orf61	intron
chr1	156426929	156426930	165.77	RHBG	MEF2D,MEF2D variant protein	intergenic	RHBG	MEF2D	intergenic
chr1	156475098	156475099	175.36	TTC24	MEF2D,MEF2D variant protein	5'end	TTC24	MEF2D	5'end
chr1	156495198	156495199	128.27	TTC24	IQGAP3	3'UTR	TTC24	IQGAP3	3'UTR
chr1	156571322	156571323	131	APOA1BP	GPATCH4	5'end	APOA1BP	GPATCH4	5'end
chr1	156578066	156578067	135.51	HAPLN2	GPATCH4	intergenic	HAPLN2	GPATCH4	intergenic
chr1	156586348	156586349	471.88	HAPLN2	GPATCH4	5'end	HAPLN2	GPATCH4	5'end
chr1	156597387	156597388	216.41	HAPLN2	GPATCH4	3'end	HAPLN2	GPATCH4	3'end
chr1	156710998	156710999	291.54	C1orf66	MRPL24	5'end	C1orf66	MRPL24	5'end
chr1	156721644	156721645	154.13	C1orf66	HDGF	5'end	C1orf66	HDGF	5'end
chr1	156736991	156736992	502.63	PRCC	HDGF	both_5'end	PRCC	HDGF	5'end
chr1	156743164	156743165	177.5	PRCC	HDGF	intron	PRCC	HDGF	intron
chr1	156771530	156771531	162.3	PRCC	SH2D2A	both_3'end	PRCC	SH2D2A	both_3'end
chr1	156826924	156826925	162.28	NTRK1	INSRR	5'end	NTRK1	INSRR	5'end
chr1	156862152	156862153	147.44	PEAR1	INSRR	5'end	PEAR1	INSRR	5'end
chr1	157098479	157098480	154.45	CYCSP52	ETV3	both_3'end	CYCSP52	ETV3	both_3'end
chr1	157107352	157107353	131.22	CYCSP52	ETV3	intron	CYCSP52	ETV3	intron
chr1	157125607	157125608	149.57	CYCSP52	ETV3	intergenic	CYCSP52	ETV3	intergenic
chr1	159756414	159756415	372.66	DUSP23	C1orf204	3'end	DUSP23	C1orf204	3'end
chr1	159801474	159801475	674.97	SLAMF8	C1orf204	3'end	SLAMF8	C1orf204	3'end
chr1	159886167	159886168	291.1	AF088076	CCDC19,TAGLN2	3'end	SLAMF8	TAGLN2	3'end
chr1	159994086	159994087	227.37	AF088076	PIGM	3'end	KCNJ9	PIGM	3'end
chr1	160001834	160001835	311.09	KCNJ9	PIGM	5'end	KCNJ9	PIGM	5'end
chr1	160163136	160163137	388.4	ATP1A4,CASQ1	AK093299	intron	ATP1A4,CASQ1	DCAF8	intron
chr1	160230989	160230990	160.71	WDR42A	DCAF8,WDR42A	intron	PEA15	DCAF8	intron
chr1	160391329	160391330	344.64	VANGL2	SLAMF6	intron	VANGL2	SLAMF6	intron
chr1	161014961	161014962	298.39	CR619492	ARHGAP30,F11R,TSTD1,USF1	3'end	KLHDC9	ARHGAP30,TSTD1,USF1	3'end
chr1	161015809	161015810	228.1	CR619492	F11R,TSTD1,USF1	5'end	KLHDC9	TSTD1,USF1	5'end
chr1	161067628	161067629	189.52	KLHDC9	PFDN2	5'end	KLHDC9	PFDN2	5'end
chr1	161103029	161103030	289.21	NIT1	DEDD,DEDPRO1	5'end	NIT1	DEDD	5'end
chr1	161124003	161124004	192.96	UFC1	B4GALT3	intron	UFC1	B4GALT3	intron
chr1	161129242	161129243	137.09	USP21	B4GALT3	5'end	USP21	B4GALT3	5'end
chr1	161136254	161136255	119.14	PPOX,UFC1,USP21	B4GALT3	both_3'end	PPOX,USP21	B4GALT3	both_3'end
chr1	161147640	161147641	192.09	PPOX	B4GALT3	5'end	PPOX	B4GALT3	5'end
chr1	161155344	161155345	206.74	PPOX	ADAMTS4	3'end	NDUFS2	ADAMTS4	3'end
chr1	161172076	161172077	313.01	NDUFS2	ADAMTS4	both_5'end	NDUFS2	ADAMTS4	5'end
chr1	161195732	161195733	1835.18	TOMM40L	APOA2	both_5'end	TOMM40L	APOA2	both_5'end
chr1	161228450	161228451	123.23	PCP4L1	NR1I3	5'end	PCP4L1	NR1I3	5'end
chr1	161284068	161284069	125.77	LOC642502,SDHC	MPZ	both_5'end	SDHC	MPZ	both_5'end
chr1	161329168	161329169	702.45	LOC642502,SDHC	C1orf192	intron	SDHC	C1orf192	intron
chr1	161369172	161369173	400.12	LOC642502,SDHC	C1orf192	intergenic	SDHC	C1orf192	intergenic
chr1	161373040	161373041	219.06	LOC642502,SDHC	C1orf192	intergenic	SDHC	C1orf192	intergenic
chr1	161501034	161501035	334.01	HSPA6	FCGR3A	3'end	HSPA6	FCGR3A	3'end
chr1	161510104	161510105	183.31	HSPA6	FCGR3A	3'end	HSPA6	FCGR3A	3'end
chr1	161735169	161735170	237.11	ATF6	RPL31P11	5'end	ATF6	RPL31P11	5'end
chr1	161736077	161736078	193.22	ATF6	RPL31P11	5'end	ATF6	RPL31P11	5'end
chr1	161786149	161786150	169.42	ATF6	RPL31P11	intron	ATF6	RPL31P11	intron
chr1	161865639	161865640	161.81	ATF6	OLFML2B	intron	ATF6	OLFML2B	intron
chr1	161876558	161876559	750.38	ATF6	OLFML2B	intron	ATF6	OLFML2B	intron
chr1	161898099	161898100	679.77	ATF6	OLFML2B	intron	ATF6	OLFML2B	intron
chr1	161907342	161907343	120.75	ATF6	OLFML2B	intron	ATF6	OLFML2B	intron
chr1	161920393	161920394	359.07	ATF6	OLFML2B	intron	ATF6	OLFML2B	intron
chr1	161979415	161979416	150.13	AK025316	OLFML2B	intron	ATF6	OLFML2B	intron
chr1	161999220	161999221	727.95	KIAA0464,NOS1AP	OLFML2B	intergenic	NOS1AP	OLFML2B	intergenic
chr1	162011773	162011774	268.56	KIAA0464,NOS1AP	OLFML2B	intergenic	NOS1AP	OLFML2B	intergenic
chr1	162025928	162025929	125.85	KIAA0464,NOS1AP	OLFML2B	intergenic	NOS1AP	OLFML2B	intergenic
chr1	162032722	162032723	446.99	KIAA0464,NOS1AP	OLFML2B	intergenic	NOS1AP	OLFML2B	intergenic
chr1	162050622	162050623	123.55	KIAA0464,NOS1AP	OLFML2B	intron	NOS1AP	OLFML2B	intron
chr1	162064323	162064324	973.04	KIAA0464,NOS1AP	OLFML2B	intron	NOS1AP	OLFML2B	intron
chr1	162086893	162086894	405.19	KIAA0464,NOS1AP	OLFML2B	intron	NOS1AP	OLFML2B	intron
chr1	162129321	162129322	168.23	KIAA0464,NOS1AP	OLFML2B	intron	NOS1AP	OLFML2B	intron
chr1	162136964	162136965	152.48	KIAA0464,NOS1AP	OLFML2B	intron	NOS1AP	OLFML2B	intron
chr1	162269065	162269066	169.88	KIAA0464,NOS1AP	C1orf111	intron	NOS1AP	C1orf111	intron
chr1	162319732	162319733	516.42	KIAA0464,NOS1AP	C1orf111	intron	NOS1AP	C1orf111	intron
chr1	162342769	162342770	237.96	KIAA0464,NOS1AP	C1orf111	both_3'end	NOS1AP	C1orf111	both_3'end
chr1	162467591	162467592	202.45	UHMK1	SH2D1B	5'end	UHMK1	SH2D1B	5'end
chr1	162548814	162548815	193.78	UAP1	SH2D1B	intron	UAP1	SH2D1B	intron
chr1	162550304	162550305	436.31	UAP1	SH2D1B	intron	UAP1	SH2D1B	intron
chr1	162602132	162602133	223.31	DDR2	AK309620	5'end	DDR2	SH2D1B	5'end
chr1	162602707	162602708	187.32	DDR2	AK309620	intron	DDR2	SH2D1B	intron
chr1	162637693	162637694	126.15	DDR2	AK309620	intron	DDR2	C1orf110	intron
chr1	162643387	162643388	202.2	DDR2	AK309620	intron	DDR2	C1orf110	intron
chr1	162666371	162666372	352.25	DDR2	AK309620	intron	DDR2	C1orf110	intron
chr1	162770208	162770209	132.17	HSD17B7	AK309620	intron	HSD17B7	C1orf110	intron
chr1	162793282	162793283	371.24	HSD17B7	AK309620	3'end	HSD17B7	C1orf110	intergenic
chr1	162812936	162812937	179.38	HSD17B7	AK309620	intron	HSD17B7	C1orf110	intergenic
chr1	162815006	162815007	117.11	HSD17B7	AK309620	intron	HSD17B7	C1orf110	intergenic
chr1	162852163	162852164	715.16	HSD17B7	C1orf110	intergenic	HSD17B7	C1orf110	intergenic
chr1	162855165	162855166	246.47	HSD17B7	C1orf110	intergenic	HSD17B7	C1orf110	intergenic
chr1	162859953	162859954	1373.86	HSD17B7	C1orf110	intergenic	HSD17B7	C1orf110	intergenic
chr1	162872963	162872964	119.2	HSD17B7	C1orf110	intergenic	HSD17B7	C1orf110	intergenic
chr1	162888386	162888387	698.91	HSD17B7	C1orf110	intergenic	HSD17B7	C1orf110	intergenic
chr1	162898141	162898142	246.13	HSD17B7	C1orf110	intergenic	HSD17B7	C1orf110	intergenic
chr1	162915319	162915320	123.98	RGS4	C1orf110	intergenic	RGS4	C1orf110	intergenic
chr1	163018872	163018873	1219.21	RGS4	RGS5	intergenic	RGS4	RGS5	intergenic
chr1	163024062	163024063	230.13	RGS4	RGS5	intergenic	RGS4	RGS5	intergenic
chr1	163039133	163039134	143.72	RGS4	RGS5	5'end	RGS4	RGS5	5'end
chr1	163041396	163041397	228.55	RGS4	RGS5	5'end	RGS4	RGS5	5'end
chr1	163051244	163051245	362.21	RGS4	RGS5	3'end	RGS4	RGS5	3'end
chr1	163065168	163065169	139.47	RGS4	RGS5	intergenic	RGS4	RGS5	intergenic
chr1	163085971	163085972	161.71	RGS4	RGS5	intergenic	RGS4	RGS5	intergenic
chr1	163086907	163086908	287.76	RGS4	RGS5	intergenic	RGS4	RGS5	intergenic
chr1	163117093	163117094	557.13	RGS4	RGS5	3'UTR	RGS4	RGS5	3'UTR
chr1	163133891	163133892	370.09	RGS4	RGS5	intron	RGS4	RGS5	intron
chr1	163144484	163144485	231.83	RGS4	RGS5	intron	RGS4	RGS5	intron
chr1	163156936	163156937	675.13	RGS4	RGS5	intron	RGS4	RGS5	intron
chr1	163158916	163158917	140.83	RGS4	RGS5	intron	RGS4	RGS5	intron
chr1	163166105	163166106	902.79	RGS4	RGS5	intron	RGS4	RGS5	intron
chr1	163172794	163172795	228.3	NUF2	RGS5	5'UTR	NUF2	RGS5	5'UTR
chr1	163218170	163218171	646.86	NUF2	RGS5	intergenic	NUF2	RGS5	intergenic
chr1	163270431	163270432	117.18	NUF2	BC032239	3'end	NUF2	RGS5	intergenic
chr1	163291589	163291590	247.22	NUF2	BC032239	both_5'end	NUF2	RGS5	5'end
chr1	163313389	163313390	154.14	NUF2	BC032239	intron	NUF2	RGS5	intron
chr1	163380001	163380002	126.1	NUF2	BC032239	intergenic	NUF2	RGS5	intergenic
chr1	165738180	165738181	234.66	BC071770	TMCO1,UNQ151	5'end	UCK2	TMCO1	5'end
chr1	165798319	165798320	271.37	UCK2	UNQ151	5'end	UCK2	TMCO1	intron
chr1	165828285	165828286	210.38	UCK2	UNQ151	intron	UCK2	TMCO1	intron
chr1	166242975	166242976	1216.29	FMO9P	FAM78B	intergenic	FMO9P	FAM78B	intergenic
chr1	166319674	166319675	134.17	FMO9P	FAM78B	intergenic	FMO9P	FAM78B	intergenic
chr1	166438952	166438953	191.32	FMO9P	FAM78B	intergenic	FMO9P	FAM78B	intergenic
chr1	166794647	166794648	124.86	KIAA1513,POGK	TADA1	intergenic	POGK	TADA1	intergenic
chr1	166845478	166845479	127.63	KIAA1513,POGK	TADA1	5'UTR	POGK	TADA1	5'UTR
chr1	167075015	167075016	504.04	DUSP27	GPA33	intron	DUSP27	GPA33	intron
chr1	167132564	167132565	1182.94	DUSP27	GPA33	intergenic	DUSP27	GPA33	intergenic
chr1	167135366	167135367	1510.46	DUSP27	GPA33	intergenic	DUSP27	GPA33	intergenic
chr1	167189296	167189297	212.08	POU2F1	GPA33	5'end	POU2F1	GPA33	5'end
chr1	167190208	167190209	192.83	POU2F1	GPA33	intron	POU2F1	GPA33	intron
chr1	167191581	167191582	235.69	POU2F1	GPA33	intron	POU2F1	GPA33	intron
chr1	167435183	167435184	115.87	POU2F1	CD247	intron	POU2F1	CD247	intron
chr1	167564235	167564236	568.81	RCSD1	CREG1	intergenic	RCSD1	CREG1	intergenic
chr1	167587288	167587289	425.64	RCSD1	CREG1	intergenic	RCSD1	CREG1	intergenic
chr1	167614394	167614395	407.1	RCSD1	CREG1	intron	RCSD1	CREG1	intron
chr1	167628001	167628002	2954.84	RCSD1	CREG1	intron	RCSD1	CREG1	intron
chr1	167644920	167644921	236.71	RCSD1	CREG1	intron	RCSD1	CREG1	intron
chr1	167684027	167684028	330.68	MPZL1,PZR	ADCY10	intergenic	MPZL1	ADCY10	intergenic
chr1	167905553	167905554	285.48	DCAF6	BRP44	both_5'end	DCAF6	BRP44	both_5'end
chr1	167919216	167919217	261.16	DCAF6	BRP44	intron	DCAF6	BRP44	intron
chr1	168021518	168021519	321.04	DCAF6	AX746887	intron	DCAF6	GPR161	intron
chr1	168068745	168068746	127.76	DCAF6	GPR161	intron	DCAF6	GPR161	intron
chr1	168148096	168148097	200.69	TIPRL	GPR161	5'end	TIPRL	GPR161	5'end
chr1	168366345	168366346	114.79	TBX19	XCL2	intergenic	MIR557	XCL2	intergenic
chr1	168409209	168409210	174.61	TBX19	XCL2	intergenic	MIR557	XCL2	intergenic
chr1	168535321	168535322	133.31	XCL1	XCL2	intergenic	XCL1	XCL2	intergenic
chr1	168574994	168574995	313.39	XCL1	XCL2	intergenic	XCL1	XCL2	intergenic
chr1	168583173	168583174	1883.12	XCL1	XCL2	intergenic	XCL1	XCL2	intergenic
chr1	168606861	168606862	156.59	XCL1	DPT	intergenic	XCL1	DPT	intergenic
chr1	168661011	168661012	181.95	MGC4473	DPT	3'end	MGC4473	DPT	3'end
chr1	168803857	168803858	193.78	MGC4473	DPT	intergenic	MGC4473	DPT	intergenic
chr1	168883298	168883299	177.53	MGC4473	DPT	intergenic	MGC4473	DPT	intergenic
chr1	168883960	168883961	298.69	MGC4473	DPT	intergenic	MGC4473	DPT	intergenic
chr1	168908958	168908959	624.44	MGC4473	NME7	intergenic	MGC4473	NME7	intergenic
chr1	168927709	168927710	593.73	ATP1B1	NME7	intergenic	ATP1B1	NME7	intergenic
chr1	168954102	168954103	326.58	ATP1B1	NME7	intergenic	ATP1B1	NME7	intergenic
chr1	169014396	169014397	277.3	ATP1B1	NME7	intergenic	ATP1B1	NME7	intergenic
chr1	169048089	169048090	158.97	ATP1B1	NME7	intergenic	ATP1B1	NME7	intergenic
chr1	169055957	169055958	122.45	ATP1B1	NME7	intergenic	ATP1B1	NME7	intergenic
chr1	169076402	169076403	142.06	ATP1B1	NME7	intron	ATP1B1	NME7	intron
chr1	169177094	169177095	181.04	ATP1B1	NME7	intron	ATP1B1	NME7	intron
chr1	169239625	169239626	275.08	BLZF1	NME7	intron	BLZF1	NME7	intron
chr1	169317901	169317902	161.45	BLZF1	NME7	intron	BLZF1	NME7	intron
chr1	169337419	169337420	181.85	BLZF1	NME7	5'end	BLZF1	NME7	5'end
chr1	169340410	169340411	165.23	BLZF1	NME7	5'end	BLZF1	NME7	5'end
chr1	169455320	169455321	151.87	BLZF1	SLC19A2	5'end	BLZF1	SLC19A2	5'end
chr1	169764119	169764120	217.03	C1orf112	C1orf156	both_5'end	C1orf112	C1orf156	both_5'end
chr1	169812362	169812363	139.64	C1orf112	SCYL3	intron	C1orf112	SCYL3	intron
chr1	169831367	169831368	227.2	C1orf112	SCYL3	intron	C1orf112	SCYL3	intron
chr1	169863140	169863141	305.26	C1orf112	SCYL3	5'end	C1orf112	SCYL3	5'end
chr1	169911864	169911865	266.29	C1orf112	KIFAP3	intron	C1orf112	KIFAP3	intron
chr1	169968779	169968780	795.04	METTL11B	KIFAP3	intron	METTL11B	KIFAP3	intron
chr1	170043699	170043700	162.06	METTL11B	KIFAP3	5'UTR	METTL11B	KIFAP3	5'UTR
chr1	170490075	170490076	153.55	GORAB	AK096329	5'end	GORAB	LOC284688	intergenic
chr1	170501321	170501322	191.57	GORAB	AK096329	5'UTR	GORAB	LOC284688	5'UTR
chr1	170560504	170560505	739.56	GORAB	AK096329	intergenic	GORAB	LOC284688	intergenic
chr1	170561845	170561846	574.71	GORAB	AK096329	intergenic	GORAB	LOC284688	intergenic
chr1	170562584	170562585	194.48	GORAB	AK096329	intergenic	GORAB	LOC284688	intergenic
chr1	170683382	170683383	318.25	PRRX1	AK096329	intron	PRRX1	MIR1295	intron
chr1	171688123	171688124	134.2	METTL13	VAMP4	intron	METTL13	VAMP4	intron
chr1	171711901	171711902	116.76	METTL13	VAMP4	5'end	METTL13	VAMP4	5'end
chr1	171729323	171729324	329.45	METTL13	VAMP4	intergenic	METTL13	VAMP4	intergenic
chr1	171750702	171750703	649.39	METTL13	VAMP4	5'end	METTL13	VAMP4	5'end
chr1	171972053	171972054	115.33	DNM3	VAMP4	intron	DNM3	MIR214	intron
chr1	172023122	172023123	154.1	DNM3	VAMP4	intron	DNM3	MIR214	intron
chr1	172108517	172108518	542.45	DNM3	PIGC	intron	DNM3	MIR214	5'end
chr1	172114084	172114085	910.85	DNM3	PIGC	intron	DNM3	MIR199A2,MIR214	5'end
chr1	172150779	172150780	154.07	DNM3	PIGC	intron	DNM3	MIR199A2	intron
chr1	172277400	172277401	115.92	DNM3	PIGC	intron	DNM3	PIGC	intron
chr1	172327838	172327839	911.14	DNM3	PIGC	intron	DNM3	PIGC	intron
chr1	172329021	172329022	444.79	DNM3	PIGC	intron	DNM3	PIGC	intron
chr1	172347346	172347347	249.51	DNM3,KIAA0820	PIGC	5'end	DNM3	PIGC	intron
chr1	172419232	172419233	132.64	C1orf105	PIGC	intron	C1orf105	PIGC	intron
chr1	172501665	172501666	206.83	C1orf9,CH1	PIGC	5'end	C1orf9	PIGC	5'end
chr1	172711922	172711923	211.18	FASLG	TNFSF18	intergenic	FASLG	TNFSF18	intergenic
chr1	172790881	172790882	172.93	FASLG	TNFSF18	intergenic	FASLG	TNFSF18	intergenic
chr1	172903266	172903267	260.17	FASLG	TNFSF18	intergenic	FASLG	TNFSF18	intergenic
chr1	172980615	172980616	183.99	FASLG	TNFSF18	intergenic	FASLG	TNFSF18	intergenic
chr1	172985732	172985733	391.76	FASLG	TNFSF18	intergenic	FASLG	TNFSF18	intergenic
chr1	172994065	172994066	182.57	FASLG	TNFSF18	intergenic	FASLG	TNFSF18	intergenic
chr1	173444305	173444306	255.42	PRDX6	AK127238	5'end	PRDX6	SLC9A11	5'end
chr1	173478874	173478875	119.49	PRDX6	SLC9A11	intron	PRDX6	SLC9A11	intron
chr1	173684032	173684033	187.3	KLHL20,KLHLX	ANKRD45	5'end	KLHL20	ANKRD45	5'end
chr1	173713856	173713857	164.68	KLHL20,KLHLX	CENPL	intron	KLHL20	CENPL	intron
chr1	173837444	173837445	189.23	DARS2,ZBTB37	GAS5,SNORD44,SNORD47,SNORD74,SNORD75,SNORD76,SNORD77,SNORD78,SNORD79,SNORD80,SNORD81	both_5'end	ZBTB37	GAS5,SNORD44,SNORD47,SNORD74,SNORD75,SNORD76,SNORD77,SNORD78,SNORD79,SNORD80,SNORD81	both_5'end
chr1	173839663	173839664	154.48	DARS2,ZBTB37	GAS5,SNORD44,SNORD74,SNORD75,SNORD76,SNORD77,SNORD78	5'end	DARS2,ZBTB37	GAS5,SNORD44,SNORD74,SNORD75,SNORD76,SNORD77,SNORD78	5'end
chr1	173969773	173969774	162.02	ZBTB37	RC3H1	intergenic	ZBTB37	RC3H1	intergenic
chr1	173974448	173974449	152.54	ZBTB37	RC3H1	intergenic	ZBTB37	RC3H1	intergenic
chr1	174232016	174232017	129.47	RABGAP1L	GPR52	intron	RABGAP1L	RC3H1	intron
chr1	174377482	174377483	152.58	RABGAP1L	GPR52	intron	RABGAP1L	RC3H1	intron
chr1	174395307	174395308	373.09	RABGAP1L	GPR52	intron	RABGAP1L	RC3H1	intron
chr1	174398247	174398248	199.6	RABGAP1L	GPR52	intron	RABGAP1L	RC3H1	intron
chr1	174482187	174482188	225.88	RABGAP1L	GPR52	intron	RABGAP1L	MRPS14	intron
chr1	174489188	174489189	387.47	RABGAP1L	GPR52	intron	RABGAP1L	MRPS14	intron
chr1	174739282	174739283	125.47	IDN4-GGTR7,RABGAP1L	MRPS14	intron	RABGAP1L	MRPS14	intron
chr1	174743089	174743090	251.55	IDN4-GGTR7,RABGAP1L	MRPS14	intron	RABGAP1L	MRPS14	intron
chr1	174768774	174768775	613.27	IDN4-GGTR7,RABGAP1L	MRPS14	5'end	RABGAP1L	MRPS14	intron
chr1	174769893	174769894	265.34	IDN4-GGTR7,RABGAP1L	MRPS14	intron	RABGAP1L	MRPS14	intron
chr1	174883180	174883181	238.54	DKFZp686E1450,IDN4-GGTR7,RABGAP1L	MRPS14	intron	RABGAP1L	MRPS14	intron
chr1	174907842	174907843	370.06	DKFZp686E1450,IDN4-GGTR7,RABGAP1L	MRPS14	intron	RABGAP1L	MRPS14	intron
chr1	174922810	174922811	172.3	DKFZp686E1450,IDN4-GGTR7,RABGAP1L	MRPS14	intron	RABGAP1L	MRPS14	intron
chr1	174967807	174967808	136.23	CACYBP	MRPS14	5'end	CACYBP	MRPS14	5'end
chr1	174968945	174968946	272.98	CACYBP,DKFZp686E1450,IDN4-GGTR7,KIAA0471,RABGAP1L	MRPS14	5'UTR	CACYBP	MRPS14	5'UTR
chr1	174992597	174992598	690.62	CACYBP	MRPS14	5'end	CACYBP	MRPS14	5'end
chr1	174999012	174999013	210.14	CACYBP	MRPS14	intergenic	CACYBP	MRPS14	intergenic
chr1	175057871	175057872	498.63	TNN	MRPS14	intron	TNN	MRPS14	intron
chr1	175112439	175112440	157.87	TNN	KIAA0040	intron	TNN	KIAA0040	intron
chr1	175115413	175115414	1393.57	TNN	KIAA0040	intron	TNN	KIAA0040	intron
chr1	175177277	175177278	144.77	TNN	KIAA0040	intergenic	TNN	KIAA0040	intergenic
chr1	175185761	175185762	653.03	TNN	KIAA0040	intergenic	TNN	KIAA0040	intergenic
chr1	175542773	175542774	457.7	BC043291	TNR	intron	TNN	TNR	intron
chr1	175773870	175773871	351.26	BC043291	TNR	intergenic	TNN	TNR	intergenic
chr1	175809299	175809300	138.22	BC043291	TNR	intergenic	PAPPA2	TNR	intergenic
chr1	175811098	175811099	215.1	BC043291	TNR	intergenic	PAPPA2	TNR	intergenic
chr1	175814824	175814825	116.2	BC043291	RFWD2	intergenic	PAPPA2	RFWD2	intergenic
chr1	175847397	175847398	390.79	BC043291	RFWD2	intergenic	PAPPA2	RFWD2	intergenic
chr1	175850576	175850577	115.55	BC043291	RFWD2	intergenic	PAPPA2	RFWD2	intergenic
chr1	175854966	175854967	121.64	BC043291	RFWD2	intergenic	PAPPA2	RFWD2	intergenic
chr1	175857286	175857287	133.86	BC043291	RFWD2	intergenic	PAPPA2	RFWD2	intergenic
chr1	175929478	175929479	251.93	BC043291	RFWD2	intron	PAPPA2	RFWD2	intron
chr1	175943225	175943226	225.94	BC043291	RFWD2	intron	PAPPA2	RFWD2,SCARNA3	intron
chr1	175946581	175946582	600.96	BC043291	RFWD2	intron	PAPPA2	RFWD2,SCARNA3	intron
chr1	175947577	175947578	174.47	BC043291	RFWD2	intron	PAPPA2	RFWD2,SCARNA3	intron
chr1	175948288	175948289	265.09	BC043291	RFWD2	intron	PAPPA2	RFWD2,SCARNA3	intron
chr1	175954597	175954598	358.74	BC043291	RFWD2	intron	PAPPA2	RFWD2	intron
chr1	175959058	175959059	253.8	BC043291	RFWD2	intron	PAPPA2	RFWD2	intron
chr1	175979802	175979803	232.28	BC043291	RFWD2	intron	PAPPA2	RFWD2	intron
chr1	175980698	175980699	226.06	BC043291	RFWD2	intron	PAPPA2	RFWD2	intron
chr1	175990423	175990424	146.68	PAPPA2,PAPPE	RFWD2	intron	PAPPA2	RFWD2	intron
chr1	176001348	176001349	119.99	PAPPA2,PAPPE	RFWD2	intron	PAPPA2	RFWD2	intron
chr1	176034266	176034267	128.85	PAPPA2,PAPPE	RFWD2	intron	PAPPA2	RFWD2	intron
chr1	176052545	176052546	144.31	PAPPA2,PAPPE	RFWD2	intron	PAPPA2	RFWD2	intron
chr1	176083252	176083253	149.49	PAPPA2,PAPPE	RFWD2	intron	PAPPA2	RFWD2	intron
chr1	178991142	178991143	144.85	FAM20B	ABL2	5'end	FAM20B	ABL2	5'end
chr1	179008144	179008145	182.71	FAM20B	ABL2	intron	FAM20B	ABL2	intron
chr1	179090445	179090446	153.06	ADIR,TOR3A	ABL2	intron	TOR3A	ABL2	intron
chr1	179136399	179136400	199.96	ADIR,TOR3A	ABL2	intron	TOR3A	ABL2	intron
chr1	179335126	179335127	193.06	C1orf125,DKFZp434N1720	ABL2	5'UTR	C1orf125	ABL2	5'UTR
chr1	179339025	179339026	122.88	C1orf125,DKFZp434N1720	ABL2	intron	C1orf125	ABL2	intron
chr1	179679240	179679241	210.06	FAM163A	DQ578586	intergenic	TDRD5	TOR1AIP2	intergenic
chr1	179748845	179748846	1430.08	FAM163A	TOR1AIP2	intron	FAM163A	TOR1AIP2	intron
chr1	179751377	179751378	705.76	FAM163A	TOR1AIP2	intron	FAM163A	TOR1AIP2	intron
chr1	179754441	179754442	1138.25	FAM163A	TOR1AIP2	intron	FAM163A	TOR1AIP2	intron
chr1	179756628	179756629	1761.24	FAM163A	TOR1AIP2	intron	FAM163A	TOR1AIP2	intron
chr1	179763928	179763929	208.12	FAM163A	TOR1AIP2	intron	FAM163A	TOR1AIP2	intron
chr1	179851843	179851844	142.86	TOR1AIP1	TOR1AIP2	5'end	TOR1AIP1	TOR1AIP2	5'end
chr1	179923742	179923743	239.8	CEP350	TOR1AIP2	5'end	CEP350	TOR1AIP2	5'end
chr1	179942557	179942558	148.06	CEP350	TOR1AIP2	intron	CEP350	TOR1AIP2	intron
chr1	180037696	180037697	158.75	CEP350	TOR1AIP2	intron	CEP350	TOR1AIP2	intron
chr1	180123600	180123601	179.61	QSOX1	AK096250	5'end	QSOX1	ACBD6	5'end
chr1	180136470	180136471	163.27	QSOX1	AK096250	intron	QSOX1	ACBD6	intron
chr1	180151976	180151977	494.63	AX747393,QSOX1	AK096250	3'end	QSOX1	ACBD6	intron
chr1	180234248	180234249	255.89	LHX4	AK096250	3'end	LHX4	ACBD6	intron
chr1	180247430	180247431	764.28	LHX4	AK096250	5'end	LHX4	ACBD6	3'end
chr1	180252017	180252018	515.25	LHX4	ACBD6	intergenic	LHX4	ACBD6	intergenic
chr1	180313371	180313372	327.29	LHX4	ACBD6	intron	LHX4	ACBD6	intron
chr1	180503538	180503539	199.69	BC036830	ACBD6	intergenic	XPR1	ACBD6	intergenic
chr1	180539692	180539693	139.93	BC036830	ACBD6	3'end	XPR1	ACBD6	intergenic
chr1	180563992	180563993	320.54	BC036830	ACBD6	intergenic	XPR1	ACBD6	intergenic
chr1	180565265	180565266	360.53	BC036830	ACBD6	intergenic	XPR1	ACBD6	intergenic
chr1	180566877	180566878	399.84	BC036830	ACBD6	intergenic	XPR1	ACBD6	intergenic
chr1	180773414	180773415	200.12	XPR1	AK056657	intron	XPR1	STX6	intron
chr1	180796581	180796582	185.91	XPR1	AK056657	intron	XPR1	STX6	intron
chr1	180867246	180867247	138.36	XPR1	AK056657	intergenic	XPR1	STX6	intergenic
chr1	180892356	180892357	130.56	KIAA1614	AK056657	5'end	KIAA1614	STX6	intron
chr1	180895722	180895723	656.08	KIAA1614	AK056657	5'end	KIAA1614	STX6	intron
chr1	180943591	180943592	505.66	KIAA1614	AK056657,STX6	3'UTR	KIAA1614	STX6	3'UTR
chr1	180944570	180944571	359.58	KIAA1614	AK056657,STX6	3'UTR	KIAA1614	STX6	3'UTR
chr1	180987091	180987092	145.32	MR1,MR1B	STX6	intron	MR1	STX6	intron
chr1	181030293	181030294	117.1	MR1,MR1B	STX6	intergenic	MR1	STX6	intergenic
chr1	181065834	181065835	364.82	IER5	STX6	intergenic	IER5	STX6	intergenic
chr1	181087081	181087082	275.37	IER5	STX6	intergenic	IER5	STX6	intergenic
chr1	181111876	181111877	122.56	BC039493	STX6	intergenic	IER5	STX6	intergenic
chr1	181119244	181119245	504.53	BC039493	STX6	intergenic	IER5	STX6	intergenic
chr1	181122220	181122221	164.83	BC039493	STX6	intergenic	IER5	STX6	intergenic
chr1	181135864	181135865	157.14	BC039493	STX6	intergenic	IER5	STX6	intergenic
chr1	182570662	182570663	118.68	RGS,RGSL1	RGS16	3'UTR	RGSL1	RGS16	intron
chr1	182579933	182579934	241.88	RGS,RGSL1	RGS16	intergenic	RGSL1	RGS16	intergenic
chr1	182585547	182585548	161.39	RGS,RGSL1	RGS16	intergenic	RGSL1	RGS16	intergenic
chr1	182595886	182595887	123.08	RGS,RGSL1	RGS8	intergenic	RGSL1	RGS8	intergenic
chr1	182601650	182601651	374.27	RGS,RGSL1	RGS8	intergenic	RGSL1	RGS8	intergenic
chr1	182603018	182603019	1290.98	RGS,RGSL1	RGS8	intergenic	RGSL1	RGS8	intergenic
chr1	182645400	182645401	183.36	NPL	RGS8	5'end	RGSL1	RGS8	5'end
chr1	182669028	182669029	1095.7	NPL	RGS8	intergenic	NPL	RGS8	intergenic
chr1	182672800	182672801	178.31	NPL	RGS8	intergenic	NPL	RGS8	intergenic
chr1	182707759	182707760	175.8	NPL	RGS8	intergenic	NPL	RGS8	intergenic
chr1	182725751	182725752	206.64	NPL	RGS8	intergenic	NPL	RGS8	intergenic
chr1	182731346	182731347	159.43	NPL	RGS8	intergenic	NPL	RGS8	intergenic
chr1	182733744	182733745	1277.76	NPL	RGS8	intergenic	NPL	RGS8	intergenic
chr1	182808514	182808515	179.48	DHX9,NPL	C1orf14	5'UTR	DHX9,NPL	C1orf14	5'UTR
chr1	183149481	183149482	120.16	LAMC2	KIAA0479,NMNAT2	intergenic	LAMC2	NMNAT2	intergenic
chr1	183214274	183214275	115.27	LAMC2	KIAA0479,NMNAT2	both_3'end	LAMC2	NMNAT2	both_3'end
chr1	183240101	183240102	121.18	LAMC2	KIAA0479,NMNAT2	intron	LAMC2	NMNAT2	intron
chr1	183300376	183300377	815.38	LAMC2	NMNAT2	intron	LAMC2	NMNAT2	intron
chr1	183441202	183441203	399.52	SMG7	BC032873	both_5'end	SMG7	NMNAT2	5'end
chr1	183475640	183475641	136.92	SMG7	BC032873	intron	SMG7	NCF2	intron
chr1	183517345	183517346	322.12	SMG7	NCF2	3'end	SMG7	NCF2	intron
chr1	183774159	183774160	164.98	KIAA0959,RGL1	GLT25D2	5'end	RGL1	GLT25D2	intron
chr1	183812578	183812579	252.51	KIAA0959,RGL1	GLT25D2	intron	RGL1	GLT25D2	intron
chr1	183922254	183922255	131.91	RGL1	GLT25D2	intron	RGL1	GLT25D2	intron
chr1	183991869	183991870	363.7	TSEN15	GLT25D2	intron	TSEN15	GLT25D2	intron
chr1	184048090	184048091	115.06	TSEN15	GLT25D2	3'end	TSEN15	GLT25D2	3'end
chr1	184110040	184110041	116.15	TSEN15	GLT25D2	intergenic	TSEN15	GLT25D2	intergenic
chr1	184158834	184158835	463.55	TSEN15	GLT25D2	intergenic	TSEN15	GLT25D2	intergenic
chr1	184184650	184184651	481.88	TSEN15	GLT25D2	intergenic	TSEN15	GLT25D2	intergenic
chr1	184188812	184188813	1663.51	TSEN15	GLT25D2	intergenic	TSEN15	GLT25D2	intergenic
chr1	184224077	184224078	171.07	C1orf21	GLT25D2	intergenic	C1orf21	GLT25D2	intergenic
chr1	184268421	184268422	250.16	C1orf21	GLT25D2	intergenic	C1orf21	GLT25D2	intergenic
chr1	184284129	184284130	218.82	C1orf21	GLT25D2	intergenic	C1orf21	GLT25D2	intergenic
chr1	184311376	184311377	268.92	C1orf21	GLT25D2	intergenic	C1orf21	GLT25D2	intergenic
chr1	184377649	184377650	179.49	C1orf21	EDEM3	intron	C1orf21	EDEM3	intron
chr1	184395129	184395130	407.97	C1orf21	EDEM3	intron	C1orf21	EDEM3	intron
chr1	184426900	184426901	787.74	C1orf21	EDEM3	intron	C1orf21	EDEM3	intron
chr1	184430652	184430653	130.01	C1orf21	EDEM3	intron	C1orf21	EDEM3	intron
chr1	184438911	184438912	439.13	C1orf21	EDEM3	intron	C1orf21	EDEM3	intron
chr1	184454274	184454275	229.21	C1orf21	EDEM3	intron	C1orf21	EDEM3	intron
chr1	184498111	184498112	797.38	C1orf21	EDEM3	intron	C1orf21	EDEM3	intron
chr1	184577855	184577856	312.93	C1orf21	EDEM3	intron	C1orf21	EDEM3	intron
chr1	184580609	184580610	128.8	C1orf21	EDEM3	intron	C1orf21	EDEM3	intron
chr1	184591519	184591520	406.52	C1orf21	EDEM3	3'UTR	C1orf21	EDEM3	3'UTR
chr1	184715579	184715580	450.83	AX747662	EDEM3	intron	C1orf21	EDEM3	intron
chr1	184724636	184724637	189.41	AX747662	EDEM3	both_5'end	C1orf21	EDEM3	5'end
chr1	184739459	184739460	1022.4	AX747662	EDEM3	intergenic	C1orf21	EDEM3	intergenic
chr1	185126057	185126058	178.23	C1orf26	C1orf25	5'end	C1orf26	C1orf25	5'end
chr1	185171182	185171183	143.6	C1orf26	C1orf25	intron	C1orf26	C1orf25	intron
chr1	185615518	185615519	138.64	HMCN1	AF510427	intergenic	HMCN1	IVNS1ABP	intergenic
chr1	186344969	186344970	411.88	C1orf27	TPR	5'end	C1orf27	MIR548F1,TPR	5'end
chr1	186487725	186487726	274.51	C1orf27	PDC	intergenic	C1orf27	MIR548F1	intergenic
chr1	187136346	187136347	311.26	PLA2G4A	PTGS2	intergenic	PLA2G4A	PTGS2	intergenic
chr1	187137555	187137556	2259.05	PLA2G4A	PTGS2	intergenic	PLA2G4A	PTGS2	intergenic
chr1	187231044	187231045	361.49	PLA2G4A	PTGS2	intergenic	PLA2G4A	PTGS2	intergenic
chr1	187234334	187234335	198.11	PLA2G4A	PTGS2	intergenic	PLA2G4A	PTGS2	intergenic
chr1	187245316	187245317	3100	PLA2G4A	PTGS2	intergenic	PLA2G4A	PTGS2	intergenic
chr1	187270680	187270681	157.52	PLA2G4A	PTGS2	intergenic	PLA2G4A	PTGS2	intergenic
chr1	187286117	187286118	208.72	C1orf99	PTGS2	intergenic	PLA2G4A	PTGS2	intergenic
chr1	187305782	187305783	147.39	C1orf99	PTGS2	intergenic	PLA2G4A	PTGS2	intergenic
chr1	187311233	187311234	146.59	C1orf99	PTGS2	intergenic	PLA2G4A	PTGS2	intergenic
chr1	187359790	187359791	177.6	C1orf99	PTGS2	intergenic	PLA2G4A	PTGS2	intergenic
chr1	187440914	187440915	470.01	C1orf99	PTGS2	intergenic	PLA2G4A	PTGS2	intergenic
chr1	187451016	187451017	127.84	C1orf99	PTGS2	intergenic	PLA2G4A	PTGS2	intergenic
chr1	187458906	187458907	653.3	C1orf99	PTGS2	intergenic	PLA2G4A	PTGS2	intergenic
chr1	187690726	187690727	664.87	C1orf99	PTGS2	intergenic	PLA2G4A	PTGS2	intergenic
chr1	187822770	187822771	488.09	C1orf99	PTGS2	intergenic	PLA2G4A	PTGS2	intergenic
chr1	187840526	187840527	1057.68	C1orf99	PTGS2	intergenic	PLA2G4A	PTGS2	intergenic
chr1	187864204	187864205	224.37	C1orf99	PTGS2	intergenic	PLA2G4A	PTGS2	intergenic
chr1	188075852	188075853	1025.85	C1orf99	PTGS2	intergenic	PLA2G4A	PTGS2	intergenic
chr1	188110264	188110265	125.56	C1orf99	PTGS2	intergenic	PLA2G4A	PTGS2	intergenic
chr1	188124074	188124075	296.41	C1orf99	PTGS2	intergenic	PLA2G4A	PTGS2	intergenic
chr1	188136040	188136041	133.13	C1orf99	PTGS2	intergenic	PLA2G4A	PTGS2	intergenic
chr1	188138842	188138843	639.94	C1orf99	PTGS2	intergenic	PLA2G4A	PTGS2	intergenic
chr1	188139756	188139757	2045.16	C1orf99	PTGS2	intergenic	PLA2G4A	PTGS2	intergenic
chr1	188284324	188284325	272.58	C1orf99	PTGS2	intergenic	PLA2G4A	PTGS2	intergenic
chr1	188287172	188287173	304.7	C1orf99	PTGS2	intergenic	PLA2G4A	PTGS2	intergenic
chr1	188340676	188340677	151.88	C1orf99	PTGS2	intergenic	PLA2G4A	PTGS2	intergenic
chr1	188355495	188355496	152.39	C1orf99	PTGS2	intergenic	PLA2G4A	PTGS2	intergenic
chr1	188381304	188381305	168.53	C1orf99	DBCCR1L,FAM5C	intergenic	PLA2G4A	FAM5C	intergenic
chr1	188395999	188396000	255.66	C1orf99	DBCCR1L,FAM5C	intergenic	PLA2G4A	FAM5C	intergenic
chr1	188506392	188506393	142.24	C1orf99	DBCCR1L,FAM5C	intergenic	PLA2G4A	FAM5C	intergenic
chr1	188520107	188520108	2558.39	C1orf99	DBCCR1L,FAM5C	intergenic	PLA2G4A	FAM5C	intergenic
chr1	188639014	188639015	333.62	C1orf99	DBCCR1L,FAM5C	intergenic	PLA2G4A	FAM5C	intergenic
chr1	188781134	188781135	179.81	C1orf99	DBCCR1L,FAM5C	intergenic	PLA2G4A	FAM5C	intergenic
chr1	188787113	188787114	393.86	C1orf99	DBCCR1L,FAM5C	intergenic	PLA2G4A	FAM5C	intergenic
chr1	188791513	188791514	162.13	C1orf99	DBCCR1L,FAM5C	intergenic	PLA2G4A	FAM5C	intergenic
chr1	188814141	188814142	129.4	C1orf99	DBCCR1L,FAM5C	intergenic	PLA2G4A	FAM5C	intergenic
chr1	188840536	188840537	1915.23	C1orf99	DBCCR1L,FAM5C	intergenic	PLA2G4A	FAM5C	intergenic
chr1	188847080	188847081	122.99	C1orf99	DBCCR1L,FAM5C	intergenic	PLA2G4A	FAM5C	intergenic
chr1	188847853	188847854	356.69	C1orf99	DBCCR1L,FAM5C	intergenic	PLA2G4A	FAM5C	intergenic
chr1	188855717	188855718	465.64	C1orf99	DBCCR1L,FAM5C	intergenic	PLA2G4A	FAM5C	intergenic
chr1	189017786	189017787	137.54	C1orf99	DBCCR1L,FAM5C	intergenic	PLA2G4A	FAM5C	intergenic
chr1	189145208	189145209	1386.2	CR936711	DBCCR1L,FAM5C	intergenic	PLA2G4A	FAM5C	intergenic
chr1	189164928	189164929	156.29	CR936711	DBCCR1L,FAM5C	intergenic	PLA2G4A	FAM5C	intergenic
chr1	189238349	189238350	129.99	CR936711	DBCCR1L,FAM5C	intergenic	PLA2G4A	FAM5C	intergenic
chr1	189318006	189318007	462.47	CR936711	DBCCR1L,FAM5C	intergenic	PLA2G4A	FAM5C	intergenic
chr1	189344517	189344518	197.36	CR936711	DBCCR1L,FAM5C	intergenic	PLA2G4A	FAM5C	intergenic
chr1	189466295	189466296	407.31	CR936711	DBCCR1L,FAM5C	intergenic	PLA2G4A	FAM5C	intergenic
chr1	189472075	189472076	726.68	CR936711	DBCCR1L,FAM5C	intergenic	PLA2G4A	FAM5C	intergenic
chr1	189479074	189479075	155.69	CR936711	DBCCR1L,FAM5C	intergenic	PLA2G4A	FAM5C	intergenic
chr1	189491797	189491798	120.89	CR936711	DBCCR1L,FAM5C	intergenic	PLA2G4A	FAM5C	intergenic
chr1	189547405	189547406	175.69	CR936711	DBCCR1L,FAM5C	intergenic	RGS18	FAM5C	intergenic
chr1	189590164	189590165	780.73	CR936711	DBCCR1L,FAM5C	intergenic	RGS18	FAM5C	intergenic
chr1	189615412	189615413	204.62	CR936711	DBCCR1L,FAM5C	intergenic	RGS18	FAM5C	intergenic
chr1	189700454	189700455	342.26	CR936711	DBCCR1L,FAM5C	intergenic	RGS18	FAM5C	intergenic
chr1	189706110	189706111	743.14	CR936711	DBCCR1L,FAM5C	intergenic	RGS18	FAM5C	intergenic
chr1	189809895	189809896	145.52	CR936711	DBCCR1L,FAM5C	intergenic	RGS18	FAM5C	intergenic
chr1	189814041	189814042	1095.62	CR936711	DBCCR1L,FAM5C	intergenic	RGS18	FAM5C	intergenic
chr1	190047953	190047954	128.83	CR936711	DBCCR1L,FAM5C	intergenic	RGS18	FAM5C	intergenic
chr1	190052055	190052056	182.99	CR936711	DBCCR1L,FAM5C	intergenic	RGS18	FAM5C	intergenic
chr1	190122439	190122440	267.38	CR936711	DBCCR1L,FAM5C	intron	RGS18	FAM5C	intron
chr1	190210670	190210671	155.63	CR936711	DBCCR1L,FAM5C	intron	RGS18	FAM5C	intron
chr1	190212532	190212533	398.64	CR936711	DBCCR1L,FAM5C	intron	RGS18	FAM5C	intron
chr1	190242641	190242642	358.1	CR936711	DBCCR1L,FAM5C	intron	RGS18	FAM5C	intron
chr1	190346361	190346362	155.12	CR936711	DBCCR1L,FAM5C	intron	RGS18	FAM5C	intron
chr1	190448916	190448917	311.12	CR936711	DBCCR1L,FAM5C	5'end	RGS18	FAM5C	5'end
chr1	190566711	190566712	238.32	CR936711	FAM5C	intergenic	RGS18	FAM5C	intergenic
chr1	190878964	190878965	325.03	CR936711	FAM5C	intergenic	RGS18	FAM5C	intergenic
chr1	191041810	191041811	145.38	CR936711	FAM5C	intergenic	RGS18	FAM5C	intergenic
chr1	191042463	191042464	316.89	CR936711	FAM5C	intergenic	RGS18	FAM5C	intergenic
chr1	191175857	191175858	499.64	CR936711	FAM5C	intergenic	RGS18	FAM5C	intergenic
chr1	191191414	191191415	1285.48	CR936711	FAM5C	intergenic	RGS18	FAM5C	intergenic
chr1	191229410	191229411	225.44	CR936711	FAM5C	intergenic	RGS18	FAM5C	intergenic
chr1	191315921	191315922	1196.43	RGS18	FAM5C	intergenic	RGS18	FAM5C	intergenic
chr1	191427574	191427575	268.99	RGS18	FAM5C	intergenic	RGS18	FAM5C	intergenic
chr1	191429549	191429550	832.75	RGS18	FAM5C	intergenic	RGS18	FAM5C	intergenic
chr1	191468564	191468565	134.2	RGS18	FAM5C	intergenic	RGS18	FAM5C	intergenic
chr1	191496421	191496422	538	RGS18	FAM5C	intergenic	RGS18	FAM5C	intergenic
chr1	191782945	191782946	154.68	RGS18	UCH37,UCHL5	intergenic	RGS18	UCHL5	intergenic
chr1	191845619	191845620	189.07	RGS18	UCH37,UCHL5	intergenic	RGS18	UCHL5	intergenic
chr1	191849883	191849884	202.69	RGS18	UCH37,UCHL5	intergenic	RGS18	UCHL5	intergenic
chr1	191858246	191858247	256.08	RGS18	UCH37,UCHL5	intergenic	RGS18	UCHL5	intergenic
chr1	191875142	191875143	130.99	RGS18	UCH37,UCHL5	intergenic	RGS18	UCHL5	intergenic
chr1	191930894	191930895	129.22	RGS18	UCH37,UCHL5	intergenic	RGS18	UCHL5	intergenic
chr1	192101231	192101232	675.21	RGS18	UCH37,UCHL5	intergenic	RGS18	UCHL5	intergenic
chr1	192422706	192422707	520.04	RGS21	UCH37,UCHL5	intergenic	RGS21	UCHL5	intergenic
chr1	192458273	192458274	199.15	RGS1	UCH37,UCHL5	intergenic	RGS1	UCHL5	intergenic
chr1	192509088	192509089	194.76	RGS1	UCH37,UCHL5	intergenic	RGS1	UCHL5	intergenic
chr1	192579862	192579863	177.89	RGS13	UCH37,UCHL5	intergenic	RGS13	UCHL5	intergenic
chr1	192597863	192597864	127.95	RGS13	UCH37,UCHL5	intergenic	RGS13	UCHL5	intergenic
chr1	192623758	192623759	358.09	RGS13	UCH37,UCHL5	intron	RGS13	UCHL5	intron
chr1	192712310	192712311	178.01	RGS2	UCH37,UCHL5	intergenic	RGS2	UCHL5	intergenic
chr1	192816155	192816156	169.99	RGS2	UCH37,UCHL5	intergenic	RGS2	UCHL5	intergenic
chr1	192818420	192818421	1010.9	RGS2	UCH37,UCHL5	intergenic	RGS2	UCHL5	intergenic
chr1	192821215	192821216	338.32	RGS2	UCH37,UCHL5	intergenic	RGS2	UCHL5	intergenic
chr1	192867543	192867544	506.11	RGS2	UCH37,UCHL5	intergenic	RGS2	UCHL5	intergenic
chr1	192896851	192896852	286.55	RGS2	UCH37,UCHL5	intergenic	RGS2	UCHL5	intergenic
chr1	192899722	192899723	167.38	RGS2	UCH37,UCHL5	intergenic	RGS2	UCHL5	intergenic
chr1	192908831	192908832	152.46	TROVE2	UCH37,UCHL5	intergenic	TROVE2	UCHL5	intergenic
chr1	192942609	192942610	513.38	TROVE2	UCH37,UCHL5	intergenic	TROVE2	UCHL5	intergenic
chr1	192946731	192946732	829.08	TROVE2	UCH37,UCHL5	intergenic	TROVE2	UCHL5	intergenic
chr1	192951325	192951326	353.36	TROVE2	UCH37,UCHL5	intergenic	TROVE2	UCHL5	intergenic
chr1	193028578	193028579	119.66	TROVE2	UCH37,UCHL5	both_5'end	TROVE2	UCHL5	both_5'end
chr1	193073905	193073906	127.79	CR607999	GLRX2	intron	TROVE2	GLRX2	intron
chr1	193146094	193146095	185.16	CDC73	B3GALT2	3'end	CDC73	B3GALT2	3'end
chr1	193155270	193155271	336.8	CDC73	B3GALT2	5'UTR	CDC73	B3GALT2	5'UTR
chr1	193157375	193157376	185.26	CDC73	B3GALT2	5'end	CDC73	B3GALT2	5'end
chr1	193275423	193275424	213.51	CDC73	B3GALT2	intergenic	CDC73	B3GALT2	intergenic
chr1	193280619	193280620	466.69	CDC73	B3GALT2	intergenic	CDC73	B3GALT2	intergenic
chr1	193496846	193496847	142.62	CDC73	B3GALT2	intergenic	CDC73	B3GALT2	intergenic
chr1	193503812	193503813	125.7	CDC73	B3GALT2	intergenic	CDC73	B3GALT2	intergenic
chr1	193561254	193561255	203.7	CDC73	B3GALT2	intergenic	CDC73	B3GALT2	intergenic
chr1	193626707	193626708	224.57	CDC73	B3GALT2	intergenic	CDC73	B3GALT2	intergenic
chr1	193650224	193650225	425.1	CDC73	B3GALT2	intergenic	CDC73	B3GALT2	intergenic
chr1	193824179	193824180	302.17	CDC73	B3GALT2	intergenic	CDC73	B3GALT2	intergenic
chr1	194040621	194040622	134.29	CDC73	B3GALT2	intergenic	CDC73	B3GALT2	intergenic
chr1	194088170	194088171	114.68	CDC73	B3GALT2	intergenic	CDC73	B3GALT2	intergenic
chr1	194119241	194119242	138.25	CDC73	B3GALT2	intergenic	CDC73	B3GALT2	intergenic
chr1	194197731	194197732	263.2	CDC73	B3GALT2	intergenic	CDC73	B3GALT2	intergenic
chr1	194296601	194296602	135.1	CDC73	B3GALT2	intergenic	CDC73	B3GALT2	intergenic
chr1	194310585	194310586	223.62	CDC73	B3GALT2	intergenic	CDC73	B3GALT2	intergenic
chr1	194385630	194385631	814.52	CDC73	B3GALT2	intergenic	CDC73	B3GALT2	intergenic
chr1	194543202	194543203	215.65	CDC73	B3GALT2	intergenic	CDC73	B3GALT2	intergenic
chr1	194572907	194572908	134.27	CDC73	B3GALT2	intergenic	CDC73	B3GALT2	intergenic
chr1	194668400	194668401	182.22	CDC73	B3GALT2	intergenic	CDC73	B3GALT2	intergenic
chr1	194720930	194720931	144.84	CDC73	KCNT2,SLICK	intergenic	CDC73	KCNT2	intergenic
chr1	194724910	194724911	1127.64	CDC73	KCNT2,SLICK	intergenic	CDC73	KCNT2	intergenic
chr1	194736511	194736512	165.38	CDC73	KCNT2,SLICK	intergenic	CDC73	KCNT2	intergenic
chr1	194762305	194762306	369.41	CDC73	KCNT2,SLICK	intergenic	CDC73	KCNT2	intergenic
chr1	194766322	194766323	467.7	CDC73	KCNT2,SLICK	intergenic	CDC73	KCNT2	intergenic
chr1	194819482	194819483	549.74	CDC73	KCNT2,SLICK	intergenic	CDC73	KCNT2	intergenic
chr1	195182481	195182482	239.02	CFH	KCNT2,SLICK	intergenic	CFH	KCNT2	intergenic
chr1	195614431	195614432	514.44	CFH	KCNT2,SLICK	intergenic	CFH	KCNT2	intergenic
chr1	195656111	195656112	301.07	CFH	KCNT2,SLICK	intergenic	CFH	KCNT2	intergenic
chr1	195670538	195670539	595.63	CFH	KCNT2,SLICK	intergenic	CFH	KCNT2	intergenic
chr1	195723660	195723661	1359.7	CFH	KCNT2,SLICK	intergenic	CFH	KCNT2	intergenic
chr1	195739442	195739443	177.99	CFH	KCNT2,SLICK	intergenic	CFH	KCNT2	intergenic
chr1	195746327	195746328	157.48	CFH	KCNT2,SLICK	intergenic	CFH	KCNT2	intergenic
chr1	195829807	195829808	187.12	CFH	KCNT2,SLICK	intergenic	CFH	KCNT2	intergenic
chr1	195903132	195903133	620.47	CFH	KCNT2,SLICK	intergenic	CFH	KCNT2	intergenic
chr1	195904402	195904403	2687.02	CFH	KCNT2,SLICK	intergenic	CFH	KCNT2	intergenic
chr1	195916401	195916402	164.32	CFH	KCNT2,SLICK	intergenic	CFH	KCNT2	intergenic
chr1	196042056	196042057	668.12	CFH	KCNT2,SLICK	intergenic	CFH	KCNT2	intergenic
chr1	196225117	196225118	138.53	CFH	KCNT2,SLICK	3'end	CFH	KCNT2	intron
chr1	196265117	196265118	119.53	CFH	KCNT2,SLICK	intron	CFH	KCNT2	intron
chr1	196274602	196274603	125.43	CFH	KCNT2,SLICK	intron	CFH	KCNT2	intron
chr1	196324550	196324551	165.83	CFH	KCNT2,SLICK	intron	CFH	KCNT2	intron
chr1	196433974	196433975	748.03	CFH	KCNT2,SLICK	intron	CFH	KCNT2	intron
chr1	196457838	196457839	2158.36	CFH	KCNT2,SLICK	intron	CFH	KCNT2	intron
chr1	196512599	196512600	241.27	CFH	KCNT2,SLICK	intron	CFH	KCNT2	intron
chr1	196518901	196518902	174.17	CFH	KCNT2,SLICK	intron	CFH	KCNT2	intron
chr1	196578198	196578199	431.43	CFH	KCNT2,SLICK	5'end	CFH	KCNT2	5'end
chr1	196643924	196643925	281.38	CFH	KCNT2,SLICK	intron	CFH	KCNT2	intron
chr1	196901298	196901299	117.73	CFHR2	F13B	intergenic	CFHR2	F13B	intergenic
chr1	197115925	197115926	206.84	CRB1	ASPM	5'end	CRB1	ASPM	5'end
chr1	197170697	197170698	238.85	CRB1	ZBTB41	5'end	CRB1	ZBTB41	5'end
chr1	197194684	197194685	943.66	CRB1	ZBTB41	intron	CRB1	ZBTB41	intergenic
chr1	197284048	197284049	123.37	CRB1	ZBTB41	intron	CRB1	ZBTB41	intron
chr1	197369354	197369355	121.76	CRB1	DENND1B	intron	CRB1	DENND1B	intron
chr1	197383832	197383833	149.72	CRB1	DENND1B	intron	CRB1	DENND1B	intron
chr1	197407410	197407411	528.95	CRB1	DENND1B	intron	CRB1	DENND1B	intron
chr1	197436159	197436160	177.94	CRB1	DENND1B	intron	CRB1	DENND1B	intron
chr1	197439631	197439632	1238.4	CRB1	DENND1B	intron	CRB1	DENND1B	intron
chr1	197587347	197587348	155.59	CRB1	DENND1B,DKFZp547O0715	intron	CRB1	DENND1B	intron
chr1	197588816	197588817	190.69	CRB1	DENND1B,DKFZp547O0715	intron	CRB1	DENND1B	intron
chr1	197607314	197607315	1059.62	CRB1	DENND1B,DKFZp547O0715	intron	CRB1	DENND1B	intron
chr1	197652664	197652665	165.2	CRB1	DENND1B	intron	CRB1	DENND1B	intron
chr1	197653174	197653175	1408.22	CRB1	DENND1B	intron	CRB1	DENND1B	intron
chr1	197886379	197886380	127.4	C1orf53,LHX9	DENND1B	5'end	C1orf53,LHX9	DENND1B	5'end
chr1	197961371	197961372	117.96	LHX9	DENND1B	intergenic	LHX9	DENND1B	intergenic
chr1	198000143	198000144	529.79	LHX9	DENND1B	intergenic	LHX9	DENND1B	intergenic
chr1	198238685	198238686	294.2	NEK7	ATP6V1G3	intron	NEK7	ATP6V1G3	intron
chr1	198240837	198240838	118.74	NEK7	ATP6V1G3	intron	NEK7	ATP6V1G3	intron
chr1	198497279	198497280	129.34	PTPRC	ATP6V1G3	intron	PTPRC	ATP6V1G3	intron
chr1	198498764	198498765	189.19	PTPRC	ATP6V1G3	intron	PTPRC	ATP6V1G3	intron
chr1	198623376	198623377	208.87	PTPRC	ATP6V1G3	intron	PTPRC	ATP6V1G3	intron
chr1	198626997	198626998	131.65	PTPRC	ATP6V1G3	intron	PTPRC	ATP6V1G3	intron
chr1	198651462	198651463	277.92	PTPRC	ATP6V1G3	intron	PTPRC	ATP6V1G3	intron
chr1	198654662	198654663	272.35	PTPRC	ATP6V1G3	intron	PTPRC	ATP6V1G3	intron
chr1	198686267	198686268	238.66	PTPRC	DM004432	intron	PTPRC	MIR181B1	intron
chr1	198740917	198740918	125.9	PTPRC	DM004432	intergenic	PTPRC	MIR181B1	intergenic
chr1	198780786	198780787	189.42	PTPRC	DM004432	intergenic	PTPRC	MIR181B1	intergenic
chr1	198806793	198806794	401.27	PTPRC	DM004432	intergenic	PTPRC	MIR181B1	intergenic
chr1	198818103	198818104	392.9	PTPRC	DM004432	intergenic	PTPRC	MIR181B1	intergenic
chr1	198829714	198829715	343.75	PTPRC	DM004432,DM004468	5'end	PTPRC	MIR181A1,MIR181B1	5'end
chr1	198831514	198831515	545.55	PTPRC	DM004432,DM004468	5'end	PTPRC	MIR181A1,MIR181B1	5'end
chr1	198859960	198859961	127.91	PTPRC	EF413001	intergenic	PTPRC	MIR181A1	intergenic
chr1	198886654	198886655	169.33	PTPRC	EF413001	intron	PTPRC	MIR181A1	intergenic
chr1	198904864	198904865	157.7	PTPRC	EF413001	intron	PTPRC	MIR181A1	intergenic
chr1	198905907	198905908	131.67	PTPRC	EF413001	intron	PTPRC	MIR181A1	intergenic
chr1	198906642	198906643	293.48	PTPRC	EF413001	5'end	PTPRC	MIR181A1	intergenic
chr1	198936862	198936863	421.36	PTPRC	EF413001	intergenic	PTPRC	MIR181A1	intergenic
chr1	199007530	199007531	161.12	PTPRC	BC040869	intergenic	PTPRC	MIR181A1	intergenic
chr1	199042496	199042497	127.28	PTPRC	BC040869	intergenic	PTPRC	MIR181A1	intergenic
chr1	199125516	199125517	378.54	PTPRC	BC040869	intergenic	PTPRC	MIR181A1	intergenic
chr1	199132252	199132253	218.83	PTPRC	BC040869	intergenic	PTPRC	MIR181A1	intergenic
chr1	199142570	199142571	125.27	PTPRC	BC040869	intergenic	PTPRC	MIR181A1	intergenic
chr1	199262177	199262178	236.41	PTPRC	BC040869	intergenic	PTPRC	MIR181A1	intergenic
chr1	199350057	199350058	1074.76	PTPRC	BC040869	intergenic	PTPRC	MIR181A1	intergenic
chr1	199363388	199363389	149.82	NR5A2	BC040869	intergenic	NR5A2	MIR181A1	intergenic
chr1	199365680	199365681	230.26	NR5A2	BC040869	intergenic	NR5A2	MIR181A1	intergenic
chr1	199585873	199585874	503.32	NR5A2	BC040869	intergenic	NR5A2	MIR181A1	intergenic
chr1	199653985	199653986	130.94	NR5A2	BC040731	intergenic	NR5A2	ZNF281	intergenic
chr1	199747622	199747623	378.13	NR5A2	BC040731	intergenic	NR5A2	ZNF281	intergenic
chr1	200088453	200088454	185.86	NR5A2	BC040731	intron	NR5A2	ZNF281	intron
chr1	200379749	200379750	213.44	EU250746	ZNF281	both_5'end	FAM58B	ZNF281	5'end
chr1	200413314	200413315	218.31	EU250746	ZNF281	intron	FAM58B	ZNF281	intergenic
chr1	200437571	200437572	155.05	EU250746	ZNF281	intron	FAM58B	ZNF281	intergenic
chr1	200460451	200460452	431.32	EU250746	KIF14	intergenic	CAMSAP1L1	KIF14	intergenic
chr1	200479494	200479495	184.64	EU250746	KIF14	intergenic	CAMSAP1L1	KIF14	intergenic
chr1	200487829	200487830	118.93	EU250746	KIF14	intergenic	CAMSAP1L1	KIF14	intergenic
chr1	200597020	200597021	157.96	CAMSAP1L1	KIF14	intergenic	CAMSAP1L1	KIF14	intergenic
chr1	200618099	200618100	114.7	CAMSAP1L1	DDX59	intron	CAMSAP1L1	DDX59	intron
chr1	200661054	200661055	209.73	CAMSAP1L1	DDX59	intergenic	CAMSAP1L1	DDX59	intergenic
chr1	200707833	200707834	133.55	CAMSAP1L1	DDX59	5'end	CAMSAP1L1	DDX59	5'end
chr1	200757256	200757257	153.04	CAMSAP1L1	DDX59	intron	CAMSAP1L1	DDX59	intron
chr1	200961994	200961995	425.42	C1orf81	KIF21B	intron	C1orf106	KIF21B	intron
chr1	200981004	200981005	353.54	BC016656	KIF21B	intron	C1orf106	KIF21B	intron
chr1	201133790	201133791	126.3	IGFN1	TMEM9	intron	IGFN1	TMEM9	intergenic
chr1	201152436	201152437	259.71	IGFN1	TMEM9	intergenic	IGFN1	TMEM9	intergenic
chr1	201347018	201347019	327.11	PKP1	HNTN1,TNNT2	5'end	PKP1	TNNT2	5'end
chr1	201419421	201419422	678.25	AK055590	PHLDA3	intergenic	RPS10P7	PHLDA3	intergenic
chr1	201458435	201458436	134.08	AK055590	CSRP1	intron	RPS10P7	CSRP1	intron
chr1	201465370	201465371	206.2	AK055590	CSRP1	5'end	RPS10P7	CSRP1	5'UTR
chr1	201504448	201504449	220.14	AK055590	CSRP1	3'end	RPS10P7	CSRP1	intergenic
chr1	201625861	201625862	196.16	NAV1	AX747377	intron	NAV1	CSRP1	intron
chr1	201642326	201642327	326.53	NAV1	AX747377	intron	NAV1	CSRP1	intron
chr1	201662332	201662333	165.38	NAV1	AX747377	intron	NAV1	CSRP1	intron
chr1	201885975	201885976	380.21	SHISA4	LMOD1	intron	SHISA4	LMOD1	intron
chr1	201924601	201924602	162.53	TIMM17A	LMOD1	5'end	TIMM17A	LMOD1	5'end
chr1	201939588	201939589	484.31	TIMM17A	LMOD1	3'UTR	TIMM17A	LMOD1	3'UTR
chr1	201941899	201941900	192.26	TIMM17A	LMOD1	3'end	TIMM17A	LMOD1	3'end
chr1	202045505	202045506	214.96	GPR37L1	ARL8A	intergenic	GPR37L1	ARL8A	intergenic
chr1	202252597	202252598	613.78	LGR6,VTS20631	UBE2T	intron	LGR6	UBE2T	intron
chr1	202262786	202262787	410.21	LGR6,VTS20631	UBE2T	intron	LGR6	UBE2T	intron
chr1	202264982	202264983	642.71	LGR6,VTS20631	UBE2T	intron	LGR6	UBE2T	intron
chr1	202317609	202317610	250.31	PPP1R12B	UBE2T	5'end	PPP1R12B	UBE2T	5'end
chr1	202369339	202369340	397.27	PPP1R12B	UBE2T	intron	PPP1R12B	UBE2T	intron
chr1	202485690	202485691	247.71	PPP1R12B	SYT2	intron	PPP1R12B	SYT2	intron
chr1	202534260	202534261	476.48	PPP1R12B	SYT2	intron	PPP1R12B	SYT2	intron
chr1	202545588	202545589	1295.64	PPP1R12B	SYT2	intron	PPP1R12B	SYT2	intron
chr1	202549901	202549902	674.06	PPP1R12B	SYT2	3'UTR	PPP1R12B	SYT2	3'UTR
chr1	202555695	202555696	156.77	PPP1R12B	SYT2	3'end	PPP1R12B	SYT2	3'end
chr1	202596404	202596405	407.85	PPP1R12B	SYT2	intron	PPP1R12B	SYT2	intron
chr1	202661177	202661178	121.17	PPP1R12B	SYT2	intron	PPP1R12B	SYT2	intron
chr1	202688825	202688826	129.51	LOC641515	KDM5B	intergenic	PPP1R12B	KDM5B	intergenic
chr1	202777608	202777609	213.13	LOC641515	KDM5B	5'end	LOC148709	KDM5B	5'end
chr1	202779919	202779920	220.57	LOC641515	KDM5B	5'end	LOC148709	KDM5B	5'end
chr1	202830874	202830875	141.88	LOC148709	AX721218,BC049825	both_5'end	LOC148709	RABIF	5'end
chr1	202858413	202858414	118.12	LOC148709	RABIF	5'end	LOC148709	RABIF	5'end
chr1	202896483	202896484	172.1	LOC148709	KLHL12	5'end	LOC148709	KLHL12	5'end
chr1	202976462	202976463	123.79	C1orf37,TMEM183A,TMEM183B	B5R.1,CYB5R1	5'end	TMEM183A,TMEM183B	CYB5R1	5'end
chr1	203000768	203000769	118.72	PPFIA4	MYOG	5'end	TMEM183A	MYOG	intergenic
chr1	203038723	203038724	116.85	KIAA0897,PPFIA4	MYOG	intron	PPFIA4	MYOG	intron
chr1	203110082	203110083	151.14	A1,ADORA1	FMOD	intron	ADORA1	MYBPH	intron
chr1	203112110	203112111	483.36	A1,ADORA1	FMOD	intron	ADORA1	MYBPH	intron
chr1	203163462	203163463	1222.29	ADORA1	FMOD	intron	ADORA1	CHI3L1	intergenic
chr1	203242466	203242467	127.53	BTG2	FLJ00314,FMOD	5'end	BTG2	CHIT1	intergenic
chr1	203252296	203252297	375.87	BTG2	FMOD	intron	BTG2	CHIT1	intergenic
chr1	203275891	203275892	283.99	BTG2	AK024293,AK309664,FMOD	5'end	BTG2	FMOD	intron
chr1	203285983	203285984	128.34	BTG2	FMOD	intron	BTG2	FMOD	intergenic
chr1	203292414	203292415	613.89	BTG2	FMOD	intron	BTG2	FMOD	intergenic
chr1	203309415	203309416	215.57	BTG2	FMOD	3'end	BTG2	FMOD	3'end
chr1	203417633	203417634	121.89	PRELP	FMOD	intergenic	PRELP	FMOD	intergenic
chr1	203551148	203551149	135.92	ATP2B4	FMOD	intergenic	ATP2B4	FMOD	intergenic
chr1	203641571	203641572	317.86	ATP2B4	FMOD	intron	ATP2B4	FMOD	intron
chr1	203655657	203655658	119.97	ATP2B4	FMOD	intron	ATP2B4	FMOD	intron
chr1	203666611	203666612	146.58	ATP2B4	C1orf157	intron	ATP2B4	C1orf157	intron
chr1	203764751	203764752	148.98	ZC3H11A	C1orf157	5'end	ZBED6,ZC3H11A	C1orf157	5'end
chr1	203830673	203830674	197.69	SNRPE	C1orf157	5'end	SNRPE	C1orf157	5'end
chr1	203891922	203891923	425.48	SNRPE	C1orf157	intergenic	SNRPE	C1orf157	intergenic
chr1	204099552	204099553	119.09	SOX13	ETNK2,HMFT1716	both_3'end	SOX13	ETNK2	both_3'end
chr1	204193089	204193090	179.67	BC038769	PLEKHA6	intron	SOX13	PLEKHA6	intron
chr1	204227823	204227824	477.87	BC038769	KIAA0969,PLEKHA6	5'end	SOX13	PLEKHA6	intron
chr1	204232864	204232865	165.87	BC038769	PLEKHA6	intron	SOX13	PLEKHA6	intron
chr1	204257664	204257665	433.51	BC038769	PLEKHA6	intron	SOX13	PLEKHA6	intron
chr1	204258477	204258478	240.8	BC038769	PLEKHA6	intron	SOX13	PLEKHA6	intron
chr1	204328570	204328571	364.39	MDM4,MDMX	PLEKHA6	intron	MDM4	PLEKHA6	intron
chr1	204367821	204367822	196.7	MDM4,MDMX	PPP1R15B	3'end	MDM4	PPP1R15B	3'end
chr1	204381341	204381342	168.15	MDM4,MDMX	PPP1R15B	5'end	MDM4	PPP1R15B	5'end
chr1	204463800	204463801	185.15	MDM4,MDMX	PIK3C2B,PIK3C2B variant protein	5'end	MDM4	PIK3C2B	5'end
chr1	204475758	204475759	701.35	MDM4,MDMX	PIK3C2B	intergenic	MDM4	PIK3C2B	intergenic
chr1	204485541	204485542	285.42	MDM4,MDMX	PIK3C2B	5'UTR	MDM4	PIK3C2B	5'UTR
chr1	204544141	204544142	463.44	MDM4,MDMX	LRRN2	3'end	MDM4	LRRN2	intergenic
chr1	204553720	204553721	1374.15	MDM4,MDMX	LRRN2	intron	MDM4	LRRN2	intergenic
chr1	204571454	204571455	221.33	MDM4,MDMX	LRRN2	intron	MDM4	LRRN2	intergenic
chr1	204577550	204577551	200.04	MDM4,MDMX	LRRN2	intron	MDM4	LRRN2	intergenic
chr1	204593968	204593969	144.4	MDM4,MDMX	LRRN2	intron	MDM4	LRRN2	intron
chr1	204607347	204607348	618.72	MDM4,MDMX	LRRN2	intron	MDM4	LRRN2	intron
chr1	204628365	204628366	704.93	MDM4	LRRN2	intron	MDM4	LRRN2	intron
chr1	204648030	204648031	129.4	MDM4	LRRN2	intron	MDM4	LRRN2	intron
chr1	204776537	204776538	118.25	NFASC	LRRN2	intergenic	NFASC	LRRN2	intergenic
chr1	204777388	204777389	139.44	NFASC	LRRN2	intergenic	NFASC	LRRN2	intergenic
chr1	204788932	204788933	1172.53	NFASC	LRRN2	intergenic	NFASC	LRRN2	intergenic
chr1	204829304	204829305	118.91	NFASC	AX746920	intron	NFASC	LRRN2	intron
chr1	204832390	204832391	137.62	NFASC	AX746920	intron	NFASC	LRRN2	intron
chr1	204857180	204857181	188.1	NFASC	AX746920	intron	NFASC	TMEM81	intron
chr1	204859025	204859026	1469.34	NFASC	AX746920	intron	NFASC	TMEM81	intron
chr1	204967352	204967353	151.59	KIAA0756,NFASC	AX746920	3'UTR	NFASC	TMEM81	intron
chr1	205025724	205025725	149	CNTN2	TMEM81	5'end	CNTN2	TMEM81	intron
chr1	205060664	205060665	139.28	CNTN2	RBBP5	intron	CNTN2	RBBP5	intron
chr1	205091460	205091461	348.21	CNTN2	RBBP5	5'end	CNTN2	RBBP5	5'end
chr1	205180878	205180879	235.07	TMCC2	DSTYK	5'end	TMCC2	DSTYK	5'end
chr1	205276412	205276413	270	TMCC2	NUAK2	3'end	TMCC2	NUAK2	intron
chr1	205319846	205319847	411.41	AX746481	KLHDC8A	intron	TMCC2	KLHDC8A	intron
chr1	205321685	205321686	378.43	AX746481	KLHDC8A	intron	TMCC2	KLHDC8A	intron
chr1	205404028	205404029	978.12	AK095633	LEMD1,LEMP-1(a)	intergenic	CDK18	LEMD1	intergenic
chr1	205408013	205408014	115	AK095633	DM004220	intergenic	CDK18	MIR135B	intergenic
chr1	205436185	205436186	152.29	AK095633	DM004220	exon	CDK18	MIR135B	intergenic
chr1	205489022	205489023	158.74	PCTK3	LOC284578	5'end	CDK18	LOC284578	intron
chr1	205512851	205512852	142.83	PCTK3	LOC284578	intergenic	CDK18	LOC284578	intergenic
chr1	205617668	205617669	152.54	MFSD4	DKFZp666D0110,SLC45A3	intron	MFSD4	SLC45A3	intergenic
chr1	205719597	205719598	314.08	AK055746	NUCKS1	5'end	MFSD4	NUCKS1	5'end
chr1	205780966	205780967	173.74	AK055746	SLC41A1	intron	MFSD4	SLC41A1	intron
chr1	205811477	205811478	185.27	AK055746	PM20D1	intron	MFSD4	PM20D1	intron
chr1	205819286	205819287	152.54	AK055746	PM20D1	5'end	MFSD4	PM20D1	5'end
chr1	205861420	205861421	1729.68	AK055746	SLC26A9	intron	FAM72A	SLC26A9	intergenic
chr1	206247073	206247074	405.8	AVPR1B	C1orf186	intron	AVPR1B	C1orf186	intron
chr1	206510013	206510014	143.27	SRGAP2	NRG2	5'end	SRGAP2	C1orf186	intergenic
chr1	206590152	206590153	122.87	SRGAP2	NRG2	intron	SRGAP2	LGTN	intron
chr1	206595499	206595500	771.84	SRGAP2	NRG2	intron	SRGAP2	LGTN	intron
chr1	206610736	206610737	303.28	SRGAP2	NRG2	intron	SRGAP2	LGTN	intron
chr1	206629425	206629426	117.17	SRGAP2	NRG2	3'end	SRGAP2	LGTN	3'UTR
chr1	206663632	206663633	125.64	IKBKE	LGTN	intron	IKBKE	LGTN	intron
chr1	206780424	206780425	122.48	RASSF5	HCA56,LGTN	intron	RASSF5	LGTN	intron
chr1	206786062	206786063	127.57	DYRK3,RED	HCA56,LGTN	5'end	DYRK3	LGTN	5'end
chr1	206901854	206901855	463.45	MAPKAPK2	IL10	intron	MAPKAPK2	IL10	intron
chr1	206934111	206934112	874.32	MAPKAPK2	IL10	intergenic	MAPKAPK2	IL10	intergenic
chr1	206988430	206988431	451.56	IL19	IL10	intron	IL19	IL10	intron
chr1	207001578	207001579	128.79	IL19	IL10	5'end	IL19	IL10	5'end
chr1	207038510	207038511	125.78	IL20	FAIM3,TOSO	5'end	IL20	FAIM3	5'end
chr1	207226359	207226360	264.39	PFKFB2,pfkfb2	YOD1	both_5'end	PFKFB2	YOD1	both_5'end
chr1	207251304	207251305	153.43	PFKFB2,pfkfb2	YOD1	3'end	C4BPB,PFKFB2	YOD1	3'end
chr1	207886336	207886337	229.97	CR1L	EU154351,EU154352	intron	CR1L	MIR29C	intron
chr1	207927561	207927562	166.02	CD46	EU154351,EU154352	intron	CD46	MIR29C	intron
chr1	207996220	207996221	250.35	LOC148696	EU154351,EU154352	5'end	LOC148696	MIR29B2	3'end
chr1	207997365	207997366	315.9	LOC148696	EU154351,EU154352	5'end	LOC148696	MIR29B2	3'end
chr1	208195373	208195374	138.85	LOC148696	KIAA0463,PLXNA2	3'end	LOC148696	PLXNA2	3'end
chr1	208208958	208208959	834.85	LOC148696	KIAA0463,PLXNA2	intron	LOC148696	PLXNA2	intron
chr1	208231717	208231718	888.57	LOC148696	PLXNA2	intron	LOC148696	PLXNA2	intron
chr1	208233143	208233144	729.28	LOC148696	PLXNA2	intron	LOC148696	PLXNA2	intron
chr1	208256884	208256885	133.05	LOC148696	PLXNA2	intron	LOC148696	PLXNA2	intron
chr1	208260067	208260068	147.59	LOC148696	PLXNA2	intron	LOC148696	PLXNA2	intron
chr1	208261791	208261792	911.07	LOC148696	PLXNA2	intron	LOC148696	PLXNA2	intron
chr1	208295574	208295575	178.36	LOC148696	PLXNA2	intron	LOC148696	PLXNA2	intron
chr1	208316511	208316512	466.71	LOC148696	PLXNA2	intron	LOC148696	PLXNA2	intron
chr1	208325611	208325612	149.4	LOC148696	PLXNA2	intron	LOC148696	PLXNA2	intron
chr1	208335099	208335100	339.48	LOC148696	PLXNA2	intron	LOC148696	PLXNA2	intron
chr1	208367713	208367714	147.88	LOC148696	PLXNA2	intron	LOC148696	PLXNA2	intron
chr1	208368924	208368925	1167.94	LOC148696	PLXNA2	intron	LOC148696	PLXNA2	intron
chr1	208399966	208399967	225.43	LOC148696	PLXNA2	intron	LOC148696	PLXNA2	intron
chr1	208418697	208418698	137.87	LOC148696	PLXNA2	5'end	LOC148696	PLXNA2	5'end
chr1	208506252	208506253	644.26	LOC148696	PLXNA2	intergenic	LOC148696	PLXNA2	intergenic
chr1	208561536	208561537	2194.18	LOC148696	PLXNA2	intergenic	LOC148696	PLXNA2	intergenic
chr1	208583986	208583987	155.19	LOC148696	PLXNA2	intergenic	LOC148696	PLXNA2	intergenic
chr1	208599098	208599099	127.89	LOC148696	PLXNA2	intergenic	LOC148696	PLXNA2	intergenic
chr1	208606366	208606367	879.23	LOC148696	PLXNA2	intergenic	LOC148696	PLXNA2	intergenic
chr1	208619819	208619820	693.1	LOC148696	PLXNA2	intergenic	LOC148696	PLXNA2	intergenic
chr1	208624081	208624082	657.8	LOC148696	PLXNA2	intergenic	LOC148696	PLXNA2	intergenic
chr1	208650241	208650242	624.17	LOC148696	PLXNA2	intergenic	LOC148696	PLXNA2	intergenic
chr1	208673977	208673978	154.31	LOC148696	PLXNA2	intergenic	LOC148696	PLXNA2	intergenic
chr1	208684738	208684739	262.24	LOC148696	PLXNA2	intergenic	LOC148696	PLXNA2	intergenic
chr1	208757766	208757767	353.49	LOC148696	PLXNA2	intergenic	LOC148696	PLXNA2	intergenic
chr1	208767723	208767724	118.93	LOC148696	PLXNA2	intergenic	LOC148696	PLXNA2	intergenic
chr1	208902312	208902313	236.16	LOC642587	PLXNA2	intergenic	LOC642587	PLXNA2	intergenic
chr1	208905712	208905713	3163.48	LOC642587	PLXNA2	intergenic	LOC642587	PLXNA2	intergenic
chr1	208921487	208921488	2316.27	LOC642587	PLXNA2	intergenic	LOC642587	PLXNA2	intergenic
chr1	208930145	208930146	143.61	LOC642587	PLXNA2	intergenic	LOC642587	PLXNA2	intergenic
chr1	209082612	209082613	277.85	LOC642587	PLXNA2	intergenic	LOC642587	PLXNA2	intergenic
chr1	209125572	209125573	844.95	LOC642587	LAMB3	intergenic	LOC642587	LAMB3	intergenic
chr1	209156556	209156557	211.71	LOC642587	LAMB3	intergenic	LOC642587	LAMB3	intergenic
chr1	209172061	209172062	715.5	LOC642587	LAMB3	intergenic	LOC642587	LAMB3	intergenic
chr1	209234391	209234392	367.11	LOC642587	LAMB3	intergenic	LOC642587	LAMB3	intergenic
chr1	209237778	209237779	156.28	LOC642587	LAMB3	intergenic	LOC642587	LAMB3	intergenic
chr1	209276561	209276562	305.4	LOC642587	LAMB3	intergenic	LOC642587	LAMB3	intergenic
chr1	209376380	209376381	282.65	LOC642587	LAMB3	intergenic	LOC642587	LAMB3	intergenic
chr1	209381298	209381299	142.56	LOC642587	LAMB3	intergenic	LOC642587	LAMB3	intergenic
chr1	209396324	209396325	439.74	LOC642587	LAMB3	intergenic	LOC642587	LAMB3	intergenic
chr1	209422887	209422888	638.68	LOC642587	LAMB3	intergenic	LOC642587	LAMB3	intergenic
chr1	209476574	209476575	856.86	LOC642587	LAMB3	intergenic	LOC642587	LAMB3	intergenic
chr1	209489322	209489323	801.51	LOC642587	LAMB3	intergenic	LOC642587	LAMB3	intergenic
chr1	209500533	209500534	290.7	LOC642587	LAMB3	intergenic	LOC642587	LAMB3	intergenic
chr1	209515183	209515184	159.4	LOC642587	LAMB3	intergenic	LOC642587	LAMB3	intergenic
chr1	209523391	209523392	654.54	LOC642587	LAMB3	intergenic	LOC642587	LAMB3	intergenic
chr1	209524954	209524955	127.78	LOC642587	LAMB3	intergenic	LOC642587	LAMB3	intergenic
chr1	209527688	209527689	339.57	LOC642587	LAMB3	intergenic	LOC642587	LAMB3	intergenic
chr1	209695190	209695191	191.18	CAMK1G	LAMB3	intergenic	CAMK1G	LAMB3	intergenic
chr1	209734446	209734447	279.13	CAMK1G	LAMB3	intergenic	CAMK1G	LAMB3	intergenic
chr1	209742971	209742972	127.86	CAMK1G	LAMB3	intergenic	CAMK1G	LAMB3	intergenic
chr1	209866423	209866424	270.48	HSD11B1	LAMB3	intron	HSD11B1	LAMB3	intron
chr1	209876405	209876406	165.55	HSD11B1	LAMB3	5'end	HSD11B1	LAMB3	5'end
chr1	209945672	209945673	295.96	TRAF3IP3	C1orf74	intron	TRAF3IP3	C1orf74	intron
chr1	210001304	210001305	223.15	C1orf107	IRF6	5'end	C1orf107	IRF6	5'end
chr1	210009518	210009519	133.91	C1orf107	IRF6	intron	C1orf107	IRF6	intron
chr1	210050668	210050669	217.04	C1orf107	IRF6	intergenic	C1orf107	IRF6	intergenic
chr1	210058318	210058319	815.3	C1orf107	IRF6	intergenic	C1orf107	IRF6	intergenic
chr1	210099522	210099523	1063.56	SYT14,sytXIV	IRF6	intergenic	SYT14	IRF6	intergenic
chr1	210424373	210424374	498.96	SERTAD4	C1orf133	intergenic	SERTAD4	C1orf133	intergenic
chr1	210464673	210464674	1942.57	HHAT	C1orf133	intergenic	HHAT	C1orf133	intergenic
chr1	210472608	210472609	435.74	HHAT	C1orf133	intergenic	HHAT	C1orf133	intergenic
chr1	210506513	210506514	138.91	HHAT	C1orf133	intron	HHAT	C1orf133	intron
chr1	210680174	210680175	205.21	HHAT	KCNH1	intron	HHAT	KCNH1	intron
chr1	210690100	210690101	291.57	HHAT	KCNH1	intron	HHAT	KCNH1	intron
chr1	210705444	210705445	169.72	HHAT	KCNH1	intron	HHAT	KCNH1	intron
chr1	210709874	210709875	1354.45	HHAT	KCNH1	intron	HHAT	KCNH1	intron
chr1	210724914	210724915	393.81	HHAT	KCNH1	intron	HHAT	KCNH1	intron
chr1	210727287	210727288	649.38	HHAT	KCNH1	intron	HHAT	KCNH1	intron
chr1	210745509	210745510	944.66	HHAT	KCNH1	intron	HHAT	KCNH1	intron
chr1	210758286	210758287	371.71	HHAT	KCNH1	intron	HHAT	KCNH1	intron
chr1	210760277	210760278	280.95	HHAT	KCNH1	intron	HHAT	KCNH1	intron
chr1	210837585	210837586	2493.77	HHAT	KCNH1	intron	HHAT	KCNH1	intron
chr1	210880845	210880846	543.79	HHAT	KCNH1	intron	HHAT	KCNH1	intron
chr1	210903542	210903543	405.31	HHAT	KCNH1	intron	HHAT	KCNH1	intron
chr1	210906899	210906900	404.38	HHAT	KCNH1	intron	HHAT	KCNH1	intron
chr1	210975709	210975710	190.93	HHAT	KCNH1	intron	HHAT	KCNH1	intron
chr1	211004219	211004220	1286.52	HHAT	KCNH1	intron	HHAT	KCNH1	intron
chr1	211432441	211432442	237.75	KIAA1343,RCOR3	KCNH1	5'end	RCOR3	KCNH1	5'end
chr1	211501191	211501192	118.72	TRAF5	RD3	intron	TRAF5	RD3	intron
chr1	211556559	211556560	201.2	C1orf97,TRAF5	RD3	intron	C1orf97,TRAF5	RD3	intron
chr1	211854185	211854186	235.06	CR605189	NEK2	intergenic	C1orf97	NEK2	intergenic
chr1	212091580	212091581	204.53	DTL	DKFZp434B168,INTS7	intergenic	DTL	INTS7	intergenic
chr1	212208095	212208096	200.87	DTL	DKFZp434B168,INTS7	5'end	DTL	INTS7	5'end
chr1	212261191	212261192	222.94	DTL	DKFZp434B168,INTS7	intron	DTL	INTS7	intron
chr1	212263308	212263309	215.61	DTL	DKFZp434B168,INTS7	intron	DTL	INTS7	intron
chr1	212278168	212278169	363.36	DTL	DKFZp434B168,INTS7	3'UTR	DTL	INTS7	3'UTR
chr1	212280601	212280602	226.47	DTL	DKFZp434B168,INTS7	3'end	DTL	INTS7	3'end
chr1	212409252	212409253	318.05	PPP2R5A	TMEM206	intergenic	PPP2R5A	TMEM206	intergenic
chr1	212458408	212458409	155.94	PPP2R5A	TMEM206	5'end	PPP2R5A	TMEM206	5'end
chr1	212465030	212465031	177.09	PPP2R5A	TMEM206	intron	PPP2R5A	TMEM206	intron
chr1	212528822	212528823	468.57	PPP2R5A,SNORA16B	TMEM206	3'end	PPP2R5A,SNORA16B	TMEM206	3'end
chr1	212588521	212588522	117.32	NENF,WA1	TMEM206	5'end	NENF	TMEM206	5'end
chr1	212623954	212623955	872.94	NENF,WA1	TMEM206	3'end	NENF	TMEM206	3'end
chr1	212734826	212734827	515.44	ATF3	CR624623	both_5'end	ATF3	BATF3	5'end
chr1	212740860	212740861	256.63	ATF3	CR624623	intron	ATF3	BATF3	intron
chr1	212782070	212782071	199.15	ATF3	FAM71A	5'UTR	ATF3	BATF3	5'UTR
chr1	212810277	212810278	312.42	FAM71A	FAM71A	intergenic	FAM71A	BATF3	intergenic
chr1	212925981	212925982	126.8	TATDN3	NSL1	intron	TATDN3	NSL1	intron
chr1	212965232	212965233	164.9	TATDN3	NSL1	both_5'end	TATDN3	NSL1	5'end
[truncated: 27,223 more rows]
