# Supplementary material for: HOXC9 directly regulates distinct sets of genes to coordinate diverse cellular processes during neuronal differentiation
Source: BMC Genomics. 2013 Nov 25;14:830. doi: 10.1186/1471-2164-14-830 (PMC3906982; doi:10.1186/1471-2164-14-830)
Supplement: Additional file 6: Table S5 — HOXC9-binding genes. [file 1471-2164-14-830-S6.xlsx]

## Sheet: Sheet
Table S5. HOXC9-binding genes
RefSeq	Symbol	Start	End	Strand	P value	Expression fold change	5'end	5'UTR	CDS	intron	3'UTR	3'end
NM_004938	DAPK1	90112755	90323548	+	1.22e-10	-6.73842	0	0	0	4	0	0
NM_018685	ANLN	36429431	36493398	+	2.17e-09	-6.53535	0	0	0	1	0	0
NM_032043	BRIP1	59759984	59940755	-	4.49e-09	-6.32164	0	0	0	2	0	0
NM_015123	FRMD4B	69219145	69435430	-	8.23e-09	-5.62483	0	0	0	3	0	0
NM_005711	EDIL3	83238125	83680611	-	1e-08	-5.26051	0	0	0	8	0	0
NM_001211	BUB1B	40453209	40513335	+	7.4e-11	-5.15251	1	0	0	0	0	0
NM_031217	KIF18A	28042162	28129746	-	9.16e-10	-5.11141	0	0	0	2	0	0
NM_014791	MELK	36572904	36677678	+	3.96e-11	-5.02739	0	0	0	1	0	1
NM_014783	ARHGAP11A	32907690	32931868	+	2.72e-08	-4.95306	0	0	0	0	0	1
NM_006101	NDC80	2571509	2616633	+	2.59e-08	-4.91111	0	0	0	1	0	0
NM_005708	GPC6	93879077	95060267	+	6.8e-10	-4.82008	0	0	0	26	0	0
NM_003537	HIST1H3B	26031816	26032288	-	6.12e-08	-4.75114	1	0	0	0	0	0
NM_007174	CIT	120123597	120315092	-	2.32e-10	-4.66916	0	0	0	6	0	0
NM_012112	TPX2	30326903	30389603	+	4.21e-09	-4.52944	0	1	0	0	0	0
NM_018290	PGM2	37828281	37864559	+	8.83e-10	-4.51337	0	0	0	1	0	0
NM_016343	CENPF	214776531	214837912	+	1.97e-08	-4.46079	1	0	0	0	0	0
NM_016448	DTL	212208918	212278186	+	1.53e-09	-4.38371	1	0	0	2	1	1
NM_003384	VRK1	97263683	97347950	+	2.55e-10	-4.37836	1	0	0	0	0	0
NM_014708	KNTC1	123011808	123110946	+	3.48e-09	-4.35564	0	0	0	0	0	1
NM_004701	CCNB2	59397319	59417243	+	5.47e-09	-4.35254	1	0	0	1	0	0
NM_130398	EXO1	242011492	242053239	+	2.11e-08	-4.29971	1	0	0	0	0	0
NM_017760	NCAPG2	158424002	158497520	-	1.96e-09	-4.28227	0	0	0	1	0	0
NM_152259	C15orf42	90118817	90171251	+	1.86e-09	-4.25575	1	0	0	0	0	0
NM_024629	MLF1IP	185615219	185655286	-	3.55e-09	-4.24968	1	0	0	0	0	0
NM_018136	ASPM	197053257	197115824	-	3.16e-08	-4.24666	1	0	0	0	0	0
NM_018304	PRR11	57233092	57279147	+	1.73e-08	-4.20574	1	0	0	1	0	0
NM_005308	GRK5	120967196	121215130	+	1.17e-08	-4.17912	0	0	0	3	0	0
NM_007280	OIP5	41601467	41624819	-	8.23e-10	-4.01711	1	0	0	0	0	0
NM_001145316	DSN1	35380194	35402154	-	2e-10	-3.98103	0	0	0	1	0	0
NM_018353	C14orf106	45672393	45722605	-	3.88e-09	-3.96788	0	1	0	0	0	0
NM_199420	POLQ	121150273	121264853	-	1.16e-08	-3.93168	1	0	0	0	0	0
NM_021067	GINS1	25388322	25429191	+	9.08e-10	-3.89445	0	0	0	0	0	1
NM_020242	KIF15	44803208	44894746	+	7.24e-09	-3.87557	0	0	0	1	0	0
NM_003504	CDC45	19467415	19508134	+	9.07e-09	-3.803	0	0	0	1	0	0
NM_000057	BLM	91260578	91358684	+	7.75e-09	-3.79027	1	0	0	2	0	0
NM_001039841	ARHGAP11B	30918878	30931011	+	4.08e-09	-3.74731	1	0	0	0	0	0
NM_018101	CDCA8	38158158	38175389	+	5.48e-09	-3.71811	1	0	0	0	0	0
NM_002966	S100A10	151955386	151966714	-	8.4e-10	-3.71574	0	0	0	0	0	1
NM_018248	NEIL3	178230990	178284092	+	7.9e-08	-3.69604	0	0	0	2	0	0
NM_145018	C11orf82	82612736	82645697	+	8.06e-09	-3.67898	1	0	0	0	0	0
NM_015173	TBC1D1	37892719	38140793	+	1.05e-07	-3.64216	0	0	0	1	0	0
NM_145307	RTKN2	63952955	64028466	-	1.05e-06	-3.63855	0	0	0	2	0	0
NM_020796	SEMA6A	115779251	115910551	-	1.18e-09	-3.62781	0	0	0	7	0	2
NM_138342	GLB1L2	134201767	134246217	+	2.37e-10	-3.51263	0	0	0	1	0	0
NM_006868	RAB31	9708227	9862553	+	1.55e-09	-3.51022	1	0	0	0	0	1
NR_002605	DLEU1	50656413	50679431	+	6.16e-10	-3.50314	1	0	0	0	0	0
NM_001042517	DIAPH3	60239724	60738119	-	8.72e-09	-3.4514	0	0	0	9	0	0
NM_017409	HOXC10	54378945	54384060	+	3.04e-09	-3.41947	1	0	0	0	0	0
NM_001005735	CHEK2	29083730	29137822	-	8.31e-07	-3.40027	0	0	0	2	0	0
NM_005956	MTHFD1	64854758	64926727	+	1.84e-07	-3.39466	0	1	0	2	0	0
NM_018098	ECT2	172472297	172539263	+	7.51e-08	-3.36685	1	0	0	1	0	0
NM_001080430	TOX3	52471917	52580806	-	5.79e-08	-3.35927	0	0	0	4	0	2
NM_031966	CCNB1	68462912	68474066	+	3.51e-06	-3.31546	1	1	0	0	0	0
NM_001080479	RGNEF	72921982	73237817	+	1.41e-10	-3.29348	0	0	0	8	0	0
NM_152573	RASEF	85597316	85678043	-	1.35e-05	-3.28651	0	0	0	4	0	0
NM_020890	KIAA1524	108268719	108308491	-	1.12e-08	-3.24864	0	0	0	0	0	1
NM_198468	C6orf167	97590037	97731052	-	2.51e-10	-3.20768	0	0	1	3	0	0
NM_006591	POLD3	74303628	74353765	+	5.89e-09	-3.19919	0	0	0	1	0	0
NM_002737	PRKCA	64298925	64806862	+	5.98e-06	-3.17171	0	0	0	17	0	0
NM_004163	RAB27B	52495839	52557207	+	4.26e-08	-3.15263	0	0	0	1	0	0
NM_032485	MCM8	5931297	5975829	+	1.83e-08	-3.14757	0	0	0	1	0	0
NM_003798	CTNNAL1	111704850	111775764	-	1.63e-10	-3.13672	0	0	0	1	0	0
NM_001099286	FAM54A	136552167	136571449	-	1.88e-07	-3.1337	1	0	0	0	0	0
NM_182513	SPC24	11257830	11266484	-	8.3e-08	-3.12403	1	0	0	0	0	0
NM_006231	POLE	133200347	133263945	-	2.86e-08	-3.1197	1	0	0	0	0	0
NM_031299	CDCA3	6957971	6960456	-	6.06e-08	-3.11904	1	0	0	0	0	0
NM_001031701	NT5DC3	104166080	104234975	-	7.56e-07	-3.11196	0	0	0	1	0	0
NM_014586	HUNK	33245627	33376376	+	1.13e-06	-3.10971	0	0	0	7	0	0
NM_003924	PHOX2B	41746099	41750987	-	6.08e-09	-3.10461	1	1	0	0	0	0
NM_002592	PCNA	5095599	5107268	-	1.21e-09	-3.09884	1	0	0	0	0	0
NM_014900	COBLL1	165541259	165697928	-	1.8e-08	-3.08628	1	0	0	1	0	0
NM_004982	KCNJ8	21917889	21927747	-	1.35e-07	-3.06822	0	1	0	0	1	0
NM_194298	SLC16A9	61410521	61469649	-	4.18e-08	-3.04351	1	0	0	0	0	0
NM_002388	MCM3	52128811	52149582	-	2.77e-08	-3.01518	1	0	0	0	0	0
NM_003513	HIST1H2AB	26033319	26033796	-	4.07e-05	-2.98775	1	0	0	0	0	0
NM_005077	TLE1	84198599	84303596	-	1.23e-06	-2.94881	0	0	0	8	0	0
NM_152446	C14orf145	80962820	81405884	-	1.44e-07	-2.88608	1	0	0	8	0	0
NM_024857	ATAD5	29159022	29222295	+	1.03e-09	-2.88575	1	0	0	0	0	0
NM_003667	LGR5	71833812	71978619	+	3.08e-06	-2.88005	0	0	0	4	0	0
NM_006486	FBLN1	45898718	45997014	+	2.05e-08	-2.846	0	0	0	1	1	1
NM_004400	DDX12	9570287	9600768	-	1.57e-08	-2.83222	0	0	0	0	0	1
NM_001080443	KIF18B	43003448	43025082	-	1.71e-08	-2.82154	0	0	0	0	0	1
NM_001130963	TMEM194A	57449426	57472574	-	1.9e-08	-2.80666	1	0	0	0	0	0
NM_006681	NMU	56461404	56502465	-	1.03e-07	-2.80466	0	0	0	1	0	0
NM_018154	ASF1B	14230321	14247440	-	7.54e-06	-2.7708	1	0	0	0	0	0
NM_001130064	GAP43	115342150	115440334	+	5.49e-09	-2.75745	0	1	0	6	0	0
NM_003619	PRSS12	119202416	119273922	-	8.42e-08	-2.75592	0	0	0	1	0	0
NM_003149	STAC	36422096	36589496	+	1.01e-08	-2.73738	0	0	0	2	0	0
NM_001080539	CCDC150	197504355	197597530	+	3.57e-08	-2.73359	1	0	0	0	0	0
NM_015653	RIBC2	45809573	45828293	+	2.56e-06	-2.73142	0	0	0	0	0	1
NM_201280	MUTED	8014216	8064647	-	1.33e-09	-2.72652	0	0	0	1	1	1
NM_003539	HIST1H4D	26188938	26189304	-	3.04e-06	-2.71576	1	0	0	0	0	0
NM_002285	AFF3	100163717	100759037	-	7.42e-07	-2.70913	0	0	0	2	0	0
NM_000790	DDC	50526135	50628768	-	2.64e-09	-2.69592	1	0	0	6	0	0
NM_005164	ABCD2	39945021	40013843	-	1.19e-08	-2.68636	0	1	0	0	0	0
NM_014344	FJX1	35639734	35642419	+	0.00277079	-2.68496	1	0	0	0	0	1
NM_022451	NOC3L	96092988	96122683	-	2.47e-07	-2.67977	1	0	0	0	0	0
NM_178229	IQGAP3	156495197	156542396	-	5.69e-08	-2.67438	0	0	0	0	1	0
NM_003104	SORD	45315340	45367038	+	1.41e-09	-2.67362	0	0	0	1	0	0
NM_020165	RAD18	8918881	9005159	-	3.41e-07	-2.66617	0	0	0	2	0	0
NM_018026	PACS1	65837823	66012213	+	2.17e-07	-2.65026	0	0	0	1	0	0
NM_138410	CMTM7	32433162	32496333	+	2.78e-08	-2.64459	0	0	0	1	0	0
NM_005483	CHAF1A	4402659	4443393	+	1.16e-07	-2.6342	1	0	0	0	0	0
NM_003535	HIST1H3J	27858093	27858570	-	6.89e-05	-2.62481	1	0	0	0	0	0
NM_007317	KIF22	29802057	29816706	+	5.76e-10	-2.60857	1	0	0	0	0	1
NM_021018	HIST1H3F	26250369	26250835	-	9.31e-06	-2.59185	1	0	0	0	0	0
NM_000746	CHRNA7	32322725	32461233	+	3.36e-11	-2.58872	0	0	0	2	0	0
NM_024945	RMI1	86595636	86618982	+	4.68e-08	-2.58684	1	0	0	0	0	0
NM_019042	PUS7	105096961	105162685	-	1.38e-09	-2.57584	0	0	0	0	0	1
NM_032336	GINS4	41386724	41402563	+	1.73e-08	-2.56363	0	0	0	1	0	0
NM_021069	SORBS2	186506598	186877870	-	9.93e-08	-2.55664	0	0	0	7	0	0
NM_015895	GMNN	24775163	24786276	+	5.45e-08	-2.5548	0	0	0	1	0	0
NM_016937	POLA1	24712063	25015100	+	1.07e-08	-2.54189	0	0	0	3	0	0
NM_001123375	HIST2H3D	149784827	149785236	-	1.02e-06	-2.53311	1	0	0	0	0	0
NM_012138	AATF	35306174	35414170	+	7.93e-07	-2.52361	0	0	0	3	0	0
NM_153697	ANKRD44	197859249	198062762	-	3.49e-09	-2.51972	0	0	0	4	0	0
NM_016426	GTSE1	46692637	46726706	+	8.79e-09	-2.47481	0	0	0	1	0	0
NM_005413	SIX3	45169036	45173215	+	5.6e-08	-2.47263	1	0	0	0	0	0
NM_138340	ABHD3	19230857	19284766	-	2.76e-08	-2.47105	0	0	0	1	0	0
NM_001083961	WDR62	36545782	36596012	+	2.94e-08	-2.46422	1	0	0	0	0	0
NM_000885	ITGA4	182321618	182402466	+	2.01e-06	-2.45547	0	0	0	0	0	1
NM_020647	JPH1	75146940	75233562	-	8.52e-06	-2.45517	0	0	0	1	0	0
NM_000791	DHFR	79922044	79950800	-	7.95e-11	-2.44968	1	0	0	0	0	0
NM_004093	EFNB2	107142097	107187337	-	1.7e-08	-2.44028	0	0	0	3	0	0
NM_005573	LMNB1	126112832	126172709	+	8.15e-09	-2.43365	0	0	0	0	0	1
NM_001034173	ALDH1L2	105413563	105478341	-	5.46e-10	-2.42797	0	0	1	0	0	0
NM_022836	DCLRE1B	114448037	114456692	+	2.08e-07	-2.42492	1	0	0	0	0	0
NM_015480	PVRL3	110790864	110853062	+	1.08e-07	-2.42283	0	0	0	1	0	0
NR_002612	DLEU2	50556687	50699677	-	0.000123211	-2.42094	0	0	1	0	0	0
NM_013296	GPSM2	109419602	109473043	+	1.86e-08	-2.41934	0	0	0	1	0	0
NM_001159	AOX1	201450730	201536215	+	5.68e-07	-2.41899	0	0	0	1	0	0
NM_007349	PAXIP1	154735400	154794682	-	2.08e-11	-2.40323	0	0	0	1	0	0
NM_021066	HIST1H2AJ	27782079	27782518	-	4.21e-05	-2.39499	1	0	0	0	0	0
NM_006088	TUBB2C	140135710	140138159	+	6.36e-09	-2.3468	1	0	0	0	0	0
NM_001076786	QSER1	32914791	33001812	+	2.23e-09	-2.3408	1	0	0	0	0	0
NM_001136218	TMEM51	15480228	15546973	+	6.08e-07	-2.33473	0	0	0	1	0	0
NM_006502	POLH	43543877	43588259	+	2.31e-07	-2.33151	0	0	0	0	1	0
NM_020733	HEG1	124684554	124774802	-	2.75e-06	-2.32318	0	0	0	1	0	0
NM_080818	OXGR1	97637972	97646604	-	5.3e-06	-2.31507	0	0	0	1	0	1
NM_024913	C7orf58	120628750	120937497	+	2.6e-07	-2.31262	0	0	0	1	0	2
NM_024734	CLMN	95648275	95786245	-	1.11e-07	-2.3087	0	0	0	3	1	0
NM_003523	HIST1H2BE	26184023	26184457	+	6.37e-09	-2.30614	1	0	0	0	0	0
NM_001080512	BICC1	60272903	60588845	+	3.12e-09	-2.30433	0	0	0	4	0	1
NM_001012267	CENPP	95087740	95377435	+	1.66e-09	-2.29275	1	0	0	2	0	0
NM_001130415	APOLD1	12878850	12944397	+	2.14e-05	-2.28704	1	0	0	2	0	0
NM_003389	CORO2A	100883257	100935174	-	2.4e-09	-2.2829	0	0	0	1	0	0
NM_032777	GPR124	37654423	37701492	+	1.34e-08	-2.2807	0	0	0	1	0	0
NM_000135	FANCA	89803958	89883065	-	2.72e-08	-2.27644	0	0	0	2	0	0
NM_213596	FOXN4	109715783	109747025	-	2.46e-07	-2.25901	0	0	0	2	0	0
NM_005964	MYH10	8377531	8534036	-	1.29e-08	-2.25221	0	0	0	3	0	0
NM_016354	SLCO4A1	61273796	61303647	+	4.98e-07	-2.24729	0	0	0	1	0	0
NM_012338	TSPAN12	120427375	120498177	-	5.4e-06	-2.24665	0	0	0	1	0	0
NM_145231	C14orf143	90263470	90421089	-	1.8e-06	-2.2281	1	0	0	6	0	0
NM_004787	SLIT2	20255234	20620788	+	3.64e-07	-2.22554	0	0	0	4	0	0
NM_005257	GATA6	19749415	19782227	+	3.49e-06	-2.22237	0	0	0	1	0	0
NM_020188	C16orf61	81009700	81040502	-	6.83e-09	-2.20654	1	0	0	1	0	0
NM_022045	MTBP	121457665	121535875	+	6.41e-06	-2.20568	0	0	0	0	0	1
NM_018132	CENPQ	49431095	49460820	+	4e-06	-2.20402	1	0	0	0	0	0
NM_003486	SLC7A5	87863629	87903100	-	8.66e-08	-2.20215	1	0	0	1	0	0
NM_018376	NIPSNAP3B	107526450	107536290	+	1.29e-06	-2.20124	0	0	0	1	0	0
NM_001102562	2011-03-11	16067473	16179897	-	3.41e-05	-2.19821	0	0	0	2	0	0
NM_021244	RRAGD	90074336	90121995	-	2.27e-07	-2.19734	0	0	0	1	0	0
NM_005270	GLI2	121554866	121750228	+	2.17e-07	-2.19577	0	0	0	3	0	0
NM_001809	CENPA	27008881	27017453	+	6.77e-07	-2.19231	1	0	0	0	0	0
NM_006371	CRTAP	33155449	33189264	+	1.04e-06	-2.18624	0	0	0	1	0	0
NM_003054	SLC18A2	119000583	119038941	+	6.67e-08	-2.18078	0	0	0	1	0	0
NM_002214	ITGB8	20370724	20455378	+	5.09e-07	-2.17571	1	0	0	0	0	0
NM_182920	ADAMTS9	64501332	64673365	-	3.2e-06	-2.17478	1	0	0	4	0	0
NM_002223	ITPR2	26488286	26986131	-	1.71e-07	-2.16928	0	0	0	10	0	0
NM_018012	KIF26B	245318286	245866428	+	5.31e-07	-2.16011	0	0	0	17	0	0
NM_018186	C1orf112	169764549	169822227	+	8.6e-07	-2.15947	0	0	0	1	0	0
NM_153026	PRICKLE1	42852140	42983572	-	1.9e-07	-2.15437	0	0	0	2	0	0
NM_001033723	ZNF704	81550768	81787016	-	9e-07	-2.14952	0	0	0	3	0	0
NM_003542	HIST1H4C	26104175	26104564	+	0.00347168	-2.14718	1	0	0	0	0	0
NM_032173	ZNRF3	29279889	29453475	+	1.84e-06	-2.14271	0	0	0	1	0	0
NM_006519	DYNLT1	159057505	159065740	-	7.25e-07	-2.14134	0	0	0	0	0	1
NM_000947	PRIM2	57182421	57513375	+	3.65e-08	-2.13767	1	0	0	5	0	1
NM_024096	DCTPP1	30435020	30441373	-	5.18e-07	-2.13408	1	0	0	0	0	0
NM_014985	CEP152	49030348	49103184	-	5.57e-05	-2.12998	1	0	0	3	0	0
NM_032270	LRRC8C	90098643	90185093	+	5.05e-05	-2.12109	0	0	0	1	0	0
NM_005261	GEM	95261486	95274547	-	2.99e-06	-2.11085	0	0	0	0	0	1
NM_006379	SEMA3C	80371854	80548667	-	1.46e-05	-2.09897	1	0	1	11	0	0
NM_003564	TAGLN2	159887902	159895284	-	4.05e-05	-2.08827	0	0	0	0	0	1
NM_001098816	ODZ4	78364328	79151695	-	3.73e-07	-2.08777	1	0	0	23	0	0
NM_001814	CTSC	88026760	88070941	-	1.49e-07	-2.0851	0	0	0	2	0	0
NM_024949	WWC2	184020462	184241927	+	4.57e-07	-2.08102	0	0	0	3	0	0
NM_031953	SNX25	186131283	186285111	+	8.38e-07	-2.07484	0	0	0	1	0	0
NM_031293	PMFBP1	72152996	72206064	-	1.26e-06	-2.06989	0	0	0	2	0	0
NM_006810	PDIA5	122785855	122880953	+	1.78e-06	-2.0664	0	0	0	5	0	0
NM_020401	NUP107	69080730	69136472	+	1.28e-05	-2.05632	1	0	0	0	0	0
NM_030925	CAB39L	49882786	49975735	-	0.000122961	-2.05204	0	0	0	1	0	0
NR_002754	RNU5E	80501461	80746718	+	0.00140099	-2.05025	1	0	0	0	0	0
NM_012242	DKK1	54074040	54077416	+	6.15e-06	-2.04357	0	1	0	0	0	0
NM_018323	PI4K2B	25235652	25280831	+	7.78e-06	-2.03914	0	0	0	1	0	0
NM_024896	ERMP1	5784571	5833081	-	3.92e-06	-2.03487	0	0	0	1	0	0
NM_018124	RFWD3	74655297	74700779	-	1.67e-07	-2.02992	1	0	0	1	0	0
NM_013302	EEF2K	22217591	22300065	+	7.75e-07	-2.02766	0	0	0	2	0	0
NM_001032283	TMPO	98909408	98942734	+	1.07e-06	-2.02735	1	0	0	1	0	0
NM_004075	CRY1	107385142	107487598	-	5.42e-07	-2.02237	0	0	0	2	0	0
NM_012137	DDAH1	85784168	85930889	-	4.2e-09	-2.02218	0	0	0	1	0	0
NM_006240	PPEF1	18709044	18846032	+	2.15e-05	-2.01351	0	0	0	2	0	0
NM_173216	ST6GAL1	186648515	186796339	+	1.97e-05	-2.00016	0	0	0	1	0	0
NM_199249	C19orf48	51300961	51307974	-	5.32e-06	-1.99773	1	0	0	0	0	0
NM_007270	FKBP9	32997004	33046542	+	0.000121294	-1.99525	0	0	0	1	0	0
NM_014629	ARHGEF10	1772148	1906806	+	1.12e-06	-1.99451	0	0	0	1	0	0
NM_014317	PDSS1	26986594	27035724	+	1.02e-07	-1.99396	0	0	0	1	0	0
NM_005845	ABCC4	95672083	95953687	-	3.1e-07	-1.98862	0	0	0	4	0	0
NM_001047160	NET1	5454517	5500424	+	2.36e-08	-1.98788	1	0	0	0	0	0
NM_206808	CLYBL	100258918	100549387	+	0.000104313	-1.98287	0	0	0	1	0	0
NM_152653	UBE2E2	23244783	23632296	+	2.89e-06	-1.98212	0	0	0	2	0	0
NM_173515	CNKSR3	154726433	154831753	-	1.88e-06	-1.98021	0	0	0	1	0	0
NM_001316	CSE1L	47662837	47713484	+	3.3e-09	-1.97997	1	0	0	0	0	0
NM_017516	RAB39	107799276	107834206	+	2.81e-06	-1.97951	1	0	0	1	0	0
NM_004099	STOM	124101353	124132545	-	1.44e-08	-1.97692	1	0	0	1	0	0
NM_001827	CKS2	91926112	91931617	+	5.48e-07	-1.97209	1	0	0	0	0	1
NM_001031746	C10orf72	50222332	50323559	-	2.19e-05	-1.97112	0	0	0	1	0	0
NM_019558	HOXD8	176994476	176996726	+	7.82e-06	-1.96868	0	0	0	0	0	1
NM_003514	HIST1H2AM	27860476	27860963	-	0.00025117	-1.96474	1	0	0	0	0	0
NM_003940	USP13	179370932	179507187	+	3.1e-07	-1.95757	0	0	0	1	0	0
NM_005230	ELK3	96588206	96661606	+	7.61e-08	-1.9548	0	0	0	3	0	1
NM_007027	TOPBP1	133319449	133380737	-	1.12e-09	-1.95149	0	0	0	1	0	0
NM_001136002	TMEM229A	123670970	123673523	-	0.00023699	-1.94898	0	0	0	0	0	2
NM_016292	TRAP1	3708038	3767598	-	8.27e-08	-1.94786	0	0	0	1	0	0
NM_133329	KCNG3	42669158	42721237	-	8.29e-06	-1.94679	1	0	0	0	0	0
NM_000436	OXCT1	41730167	41870791	-	1.44e-07	-1.94488	0	0	0	3	0	0
NM_006191	PA2G4	56498102	56507693	+	1.29e-08	-1.94036	1	0	0	0	0	0
NM_000050	ASS1	133320093	133376660	+	3.95e-05	-1.93737	0	0	0	3	0	0
NM_173083	LIN9	226418860	226497198	-	5.74e-08	-1.93648	0	0	0	1	0	0
NM_003533	HIST1H3I	27839623	27840099	-	1.81e-08	-1.93388	1	0	0	0	0	0
NM_014363	SACS	23902964	24007841	-	3.41e-06	-1.9273	0	0	0	2	0	0
NM_003221	TFAP2B	50786438	50815325	+	7.84e-06	-1.9198	0	0	0	3	0	1
NM_003368	USP1	62902382	62917473	+	1.3e-07	-1.91695	1	0	0	0	0	0
NM_003522	HIST1H2BF	26199786	26200215	+	1.8e-07	-1.91434	1	0	0	0	0	0
NM_015183	MAST4	66124603	66465422	+	8.17e-06	-1.91053	0	0	1	7	0	0
NM_020119	ZC3HAV1	138728267	138794465	-	7.16e-11	-1.9059	0	0	1	0	0	0
NM_033515	ARHGAP18	129898240	130031370	-	7.53e-07	-1.90547	0	0	0	5	0	0
NM_022750	PARP12	139723548	139763521	-	6.09e-05	-1.89995	0	0	0	2	0	0
NM_024830	LPCAT1	1461543	1524076	-	2.02e-07	-1.89983	0	0	0	1	0	0
NM_004390	CTSH	79214091	79237420	-	1.97e-05	-1.89924	0	0	0	1	0	0
NM_003082	SNAPC1	62229074	62263145	+	3.35e-05	-1.89823	0	0	0	1	0	0
NM_022648	TNS1	218664511	218808796	-	1.46e-07	-1.89561	0	0	0	8	0	0
NM_080862	SPSB4	140770742	140867452	+	1.6e-05	-1.89386	0	0	0	2	0	0
NM_001098272	HMGCS1	43289493	43313595	-	1e-06	-1.89363	1	0	0	2	0	0
NM_001029858	SLC35F1	118228688	118638837	+	6.4e-07	-1.88848	0	0	0	4	0	0
NM_015567	SLITRK5	88324869	88331868	+	8.36e-05	-1.88523	0	0	0	2	0	0
NM_014906	PPM1E	56833231	57062532	+	4.43e-06	-1.88482	0	0	0	4	0	0
NM_144978	CCDC138	109403218	109492847	+	0.000128618	-1.8779	0	0	0	1	0	0
NM_006721	ADK	75910964	76469059	+	7.56e-09	-1.87588	1	0	0	0	0	0
NM_003829	MPDZ	13105708	13250365	-	2.03e-07	-1.86864	0	0	0	3	0	0
NM_138285	NUP35	183989082	184026407	+	1.55e-06	-1.86531	0	1	0	0	0	0
NM_015440	MTHFD1L	151186690	151423020	+	1.98e-09	-1.86233	0	0	0	3	0	0
NM_020921	NIN	51186481	51297839	-	1.58e-06	-1.85877	0	0	0	2	0	0
NM_145016	GLYATL2	58601541	58611997	-	0.00125502	-1.85689	1	0	0	0	0	0
NM_006996	SLC19A2	169433150	169455208	-	2.55e-06	-1.853	1	0	0	0	0	0
NM_024766	C2orf34	44589042	44999729	+	2.67e-06	-1.85251	0	0	0	14	0	2
NM_002627	PFKP	3109751	3178995	+	5.14e-08	-1.8524	0	0	0	1	0	0
NM_002296	LBR	225589204	225615784	-	7.44e-07	-1.85087	0	0	0	2	0	0
NM_025146	NAA50	113437840	113465096	-	1.12e-08	-1.85086	0	0	0	1	0	0
NM_001143688	DIS3L	66585919	66626235	+	1.66e-05	-1.85053	0	0	0	1	0	0
NM_003091	SNRPB	2442280	2451499	-	5.33e-06	-1.84751	0	1	0	0	0	0
NM_024057	NUP37	102467974	102512361	-	1.65e-06	-1.8469	0	0	0	2	0	1
NM_017421	COQ3	99817348	99842082	-	2.14e-07	-1.84639	1	0	1	0	0	0
NM_003520	HIST1H2BN	27806439	27806887	+	4.09e-05	-1.84407	1	0	0	0	0	0
NM_031453	FAM107B	14560558	14816896	-	7.66e-06	-1.84395	0	0	0	5	0	0
NM_006092	NOD1	30464143	30518393	-	5.53e-06	-1.84248	1	1	0	0	0	0
NM_003966	SEMA5A	9035137	9546233	-	5.24e-07	-1.84209	0	0	0	2	0	0
NM_006506	RASA2	141205925	141331197	+	1.68e-06	-1.84066	0	0	1	3	0	1
NM_032194	RPF2	111303290	111346793	+	1.33e-07	-1.83977	0	0	0	0	0	1
NM_000251	MSH2	47630262	47710360	+	7.91e-09	-1.83854	0	0	0	2	0	0
NM_007235	XPOT	64798232	64842461	+	0.000465155	-1.8371	0	0	0	1	0	0
NM_145290	GPR125	22388998	22517672	-	2.09e-06	-1.83368	0	0	0	3	0	0
NR_027107	MGC45800	183060158	183065668	-	4.18e-07	-1.82823	0	0	1	0	0	0
NM_012431	SEMA3E	82993221	83278324	-	7.69e-06	-1.82818	0	0	0	3	0	0
NM_006898	HOXD3	177028804	177037826	+	2.47e-06	-1.8216	0	0	0	0	0	1
NM_020244	CHPT1	102091416	102122845	+	5.58e-07	-1.82081	0	0	1	0	0	0
NM_014881	DCLRE1A	115594483	115613859	-	1.46e-06	-1.81584	1	0	0	0	0	0
NM_001748	CAPN2	223900118	223963718	+	2.42e-05	-1.81325	0	0	0	1	0	0
NM_138801	GALM	38893051	38961908	+	3.03e-05	-1.81091	1	0	0	0	0	0
NM_000254	MTR	236958580	237067280	+	3.46e-07	-1.81055	1	0	0	1	0	0
NM_004196	CDKL1	50796720	50862617	-	5.86e-05	-1.80725	0	0	0	1	0	0
NM_005912	MC4R	58038563	58040001	-	0.00026802	-1.80684	1	0	0	0	0	1
NM_006281	STK3	99466861	99837909	-	2.01e-06	-1.80559	0	0	0	1	0	0
NM_002945	RPA1	1733272	1802848	+	3.12e-07	-1.80489	0	0	0	0	2	0
NM_000917	P4HA1	74766981	74856732	-	8.63e-07	-1.80265	0	0	0	1	0	0
NM_001029880	SFMBT2	7204248	7453450	-	3.56e-08	-1.80202	0	0	0	9	0	0
NM_005804	DDX39	14519632	14530171	-	8.48e-07	-1.7923	0	0	0	1	0	0
NM_006951	TAF5	105127723	105148820	+	6e-05	-1.7915	1	0	0	0	0	0
NM_030965	ST6GALNAC5	77333185	77529735	+	1.54e-07	-1.78985	1	0	0	1	0	1
NM_014501	UBE2S	55912649	55919325	-	1.2e-06	-1.77876	1	0	0	0	0	0
NM_003071	HLTF	148747903	148804341	-	7.71e-06	-1.77751	0	0	0	1	0	0
NM_020204	LHX9	197886516	197899273	+	8.61e-05	-1.77121	1	0	0	0	0	0
NM_152540	SCFD2	53739151	54232242	-	4.48e-07	-1.77009	0	0	0	7	0	0
NM_024572	GALNT14	31133333	31361571	-	1.57e-06	-1.76746	0	0	0	9	0	0
NM_013417	IARS	94972624	95055972	-	8.96e-09	-1.76602	0	0	0	2	0	0
NM_001145199	C12orf75	105724413	105765295	+	6.88e-06	-1.76304	0	0	0	1	0	0
NM_005544	IRS1	227596033	227663506	-	0.00150825	-1.76292	1	0	0	2	0	0
NM_006666	RUVBL2	49497155	49519182	+	4.4e-06	-1.76092	2	0	0	0	0	0
NM_173654	C3orf64	69024368	69062774	-	1.23e-05	-1.75945	0	0	0	1	0	0
NM_014584	ERO1L	53108606	53162419	-	1.05e-08	-1.75919	0	0	0	0	0	1
NM_001142645	TMEM194B	191371619	191399468	-	1.84e-05	-1.75784	0	0	0	1	0	0
NM_015101	GLT25D2	183904966	184006863	-	2.77e-05	-1.75766	0	0	0	2	0	0
NM_015135	NUP205	135242661	135333489	+	5.33e-09	-1.75649	1	0	0	0	0	0
NM_017735	TTC27	32853128	33046116	+	1.32e-05	-1.75147	0	0	0	1	0	0
NM_022743	SMYD3	245912641	246580714	-	1.49e-08	-1.75093	0	0	0	21	0	0
NM_016338	IPO11	61708572	61924415	+	1.41e-07	-1.75011	1	0	0	0	0	0
NM_030915	LBH	30454396	30482899	+	8.38e-06	-1.74987	2	0	0	1	0	0
NM_001039844	ACBD7	15117474	15130775	-	1e-05	-1.7492	0	0	0	1	0	0
NM_033104	STON2	81736910	81864927	-	0.000175508	-1.74603	1	0	0	4	0	0
NM_015550	OSBPL3	24836164	25019760	-	2.14e-07	-1.74585	1	0	0	3	0	0
NM_133367	PAQR8	52226925	52272574	+	2.45e-05	-1.74393	0	0	0	1	0	0
NM_001130966	TBXAS1	139478046	139720123	+	1.41e-05	-1.74324	1	0	0	0	0	0
NM_013261	PPARGC1A	23793644	23891700	-	0.000138356	-1.74224	0	0	0	3	0	0
NM_003875	GMPS	155588324	155655518	+	1.5e-07	-1.74094	0	0	0	2	0	0
NM_002395	ME1	83920111	84140779	-	2.59e-07	-1.73763	0	0	0	2	0	0
NM_002237	KCNG1	49620193	49639675	-	3.58e-06	-1.73689	0	0	0	1	0	0
NM_006011	ST8SIA2	92937139	93011956	+	0.000305187	-1.73505	0	0	0	1	0	0
NM_003544	HIST1H4B	26027124	26027480	-	0.00163644	-1.73319	1	0	0	0	0	0
NM_001018111	PODXL	131185022	131241376	-	1.69e-07	-1.73136	0	0	0	1	0	0
NM_003518	HIST1H2BG	26216427	26216872	-	6.22e-05	-1.72995	1	0	0	0	0	0
NM_181503	EXOSC8	37574677	37583749	+	4.29e-07	-1.72938	0	0	0	0	0	1
NM_005045	RELN	103112232	103629963	-	1.79e-08	-1.72906	1	0	0	13	0	0
NM_002570	PCSK6	101844133	102030187	-	9.31e-06	-1.72462	1	0	0	4	0	0
NM_014720	SLK	105727469	105787342	+	1.32e-05	-1.72098	0	0	0	1	0	0
NM_024678	NARS2	78147016	78285909	-	5.09e-07	-1.71868	0	0	0	1	0	0
NM_178006	STARD13	33677272	33859901	-	1.02e-06	-1.7169	0	0	0	3	0	0
NM_007074	CORO1A	30194925	30200396	+	3.42e-06	-1.71649	1	0	0	0	0	0
NM_024704	KIF16B	16252748	16554078	-	1.7e-06	-1.71592	0	0	0	4	0	0
NM_001099645	RPL22L1	170582666	170588045	-	1.17e-05	-1.71136	0	1	0	0	0	0
NM_032900	ARHGAP19	98981930	99052413	-	5.86e-06	-1.70998	0	0	0	2	0	0
NM_005124	NUP153	17615268	17706818	-	1.61e-09	-1.70915	1	0	0	1	0	0
NM_003234	TFRC	195776155	195808961	-	1.33e-05	-1.70846	0	0	0	0	1	0
NM_001017995	SH3PXD2B	171760504	171881527	-	2.61e-05	-1.70384	0	0	0	2	0	0
NM_030640	DUSP16	12628830	12715317	-	2.8e-07	-1.70254	0	0	0	1	0	0
NM_022073	EGLN3	34393422	34420284	-	1.17e-07	-1.70139	1	0	0	2	0	1
NM_174899	FBXO36	230787206	230877824	+	0.000570898	-1.69905	0	0	0	2	0	0
NM_004629	FANCG	35073834	35080013	-	2.5e-07	-1.69876	0	0	0	0	0	1
NM_020937	FANCM	45605135	45670092	+	6.78e-05	-1.69717	1	0	0	0	0	0
NM_001552	IGFBP4	38599675	38613981	+	6.71e-07	-1.69525	0	0	0	0	0	1
NM_001093729	CCDC102B	66382490	66722426	+	5.79e-05	-1.69471	0	0	0	1	0	0
NM_152309	PIK3AP1	98353070	98480279	-	2.08e-06	-1.69356	0	0	0	2	0	0
NM_182503	ADAT2	143743969	143771841	-	0.000141819	-1.69142	1	0	0	0	0	0
NM_017769	G2E3	31028328	31089046	+	8.68e-08	-1.69115	0	1	0	1	0	0
NM_002184	IL6ST	55236694	55290763	-	7.16e-08	-1.6909	1	0	0	0	0	0
NM_015069	ZNF423	49524521	49860918	-	2.68e-05	-1.69043	0	0	0	11	1	0
NM_024051	GGCT	30536238	30544452	-	4.29e-05	-1.69023	2	0	0	0	0	0
NM_175861	TMTC1	29653758	29937692	-	4.93e-05	-1.68966	0	0	0	10	0	0
NM_005923	MAP3K5	136878187	137113656	-	0.00063897	-1.68815	0	0	0	4	0	0
NM_018242	SLC47A1	19437166	19482346	+	0.000709688	-1.68477	0	0	0	0	1	0
NM_006317	BASP1	17217749	17276935	+	1.28e-07	-1.68312	1	0	0	1	0	0
NM_005620	S100A11	152004982	152009511	-	8.95e-05	-1.68222	0	0	0	1	0	0
NM_006708	GLO1	38643703	38670952	-	1.14e-09	-1.68206	1	0	0	0	0	0
NM_198150	ARSK	94890824	94940805	+	2.62e-05	-1.68131	1	0	0	2	0	0
NM_014878	KIAA0020	2804154	2844130	-	4.13e-07	-1.68068	1	0	0	0	0	0
NM_194313	KIF24	34252378	34329198	-	0.000230893	-1.67815	0	0	0	1	0	0
NR_027363	C12orf32	2986364	2998624	+	2.82e-05	-1.67774	0	0	1	0	0	0
NM_003615	SLC4A7	27414214	27498245	-	1.54e-05	-1.67714	0	0	0	1	0	0
NM_018469	TEX2	62224795	62340653	-	7.26e-07	-1.67564	0	0	0	3	0	0
NM_000527	LDLR	11200056	11244503	+	5.91e-07	-1.67542	1	0	0	0	0	1
NM_006255	PRKCH	61788514	62017695	+	1.11e-05	-1.6704	0	0	0	4	0	0
NM_016447	MPP6	24613084	24727497	+	9.77e-06	-1.67019	0	0	0	1	0	0
NM_001126	ADSS	244571796	244615413	-	2.22e-05	-1.66954	0	0	0	1	0	0
NM_018086	FIGN	164464117	164592513	-	5.87e-05	-1.66943	0	0	0	1	0	0
NM_001128211	NUDCD1	110253148	110342162	-	3.79e-05	-1.66848	0	0	0	1	0	0
NM_018640	LMO3	16701306	16759431	-	0.000697652	-1.6678	0	0	0	3	0	0
NM_003707	RUVBL1	127799800	127842671	-	5.94e-08	-1.66769	1	0	0	1	0	0
NM_001010875	SLC25A30	45967455	45992516	-	0.000211896	-1.66657	0	0	0	1	0	0
NM_014431	KIAA1274	72238563	72328205	+	8.73e-05	-1.66585	0	0	0	1	0	0
NM_138809	CMBL	10277707	10308168	-	1.09e-06	-1.66469	0	0	0	1	0	0
NM_007018	CEP110	123850573	123939886	+	5.9e-05	-1.66461	0	0	0	1	0	0
NM_014325	CORO1C	109038888	109125295	-	2.24e-09	-1.66289	0	0	0	3	0	0
NM_002097	GTF3A	27998680	28009846	+	1.58e-06	-1.66268	0	0	0	1	0	0
NM_001902	CTH	70876954	70905252	+	0.000162008	-1.66225	0	1	0	0	0	0
NM_014412	CACYBP	174968891	174981163	+	3.01e-07	-1.66125	0	1	0	0	0	0
NM_020382	SETD8	123868703	123893898	+	1.67e-09	-1.65664	1	0	0	0	0	0
NM_006270	RRAS	50138551	50143400	-	7.06e-07	-1.65216	1	0	0	0	0	0
NM_080491	GAB2	77926336	78128868	-	4.13e-06	-1.65206	1	0	0	0	0	0
NM_178013	PRIMA1	94184643	94254766	-	6.99e-06	-1.65117	0	0	0	3	0	0
NM_007368	RASA3	114747194	114898095	-	3.63e-06	-1.65116	0	0	0	2	0	0
NM_004111	FEN1	61560149	61564707	+	1.63e-05	-1.64996	0	0	0	0	0	1
NM_024322	CENPO	25016332	25042784	+	1.34e-05	-1.64751	1	0	0	0	0	0
NM_015984	UCHL5	192984899	193028521	-	5.58e-07	-1.64624	1	0	0	0	0	0
NM_014212	HOXC11	54366909	54370201	+	5.57e-05	-1.64623	1	0	0	0	0	0
NM_001084	PLOD3	100849258	100861011	-	4.77e-08	-1.64559	1	0	0	0	0	0
NM_052852	ZNF486	20278082	20308984	+	3.63e-05	-1.64543	0	0	0	1	0	0
NM_004272	HOMER1	78669786	78809700	-	0.000457145	-1.64293	1	0	0	1	0	0
NM_025049	PIF1	65107832	65117838	-	5.77e-06	-1.64122	1	0	0	0	0	0
NM_002202	ISL1	50678957	50690557	+	1.7e-07	-1.64029	0	1	0	1	0	0
NM_025196	GRPEL1	7061779	7069800	-	9.75e-06	-1.63614	1	0	0	0	0	0
NM_004664	LIN7A	81191170	81331694	-	3.97e-06	-1.62624	0	0	0	5	0	0
NM_014272	ADAMTS7	79051545	79103773	-	1.95e-05	-1.62611	0	0	0	1	0	0
NM_014165	NDUFAF4	97337187	97345767	-	2.14e-07	-1.62522	1	0	0	0	0	0
NM_052928	SMYD4	1682829	1733175	-	8.3e-08	-1.62334	0	0	0	1	0	0
NM_000302	PLOD1	11994745	12035593	+	1.24e-05	-1.61965	0	0	0	1	0	0
NM_000795	DRD2	113280317	113346001	-	7.9e-08	-1.61963	1	0	0	0	0	0
NM_020651	PELI1	64319787	64371605	-	2.04e-06	-1.61818	1	0	0	0	0	0
NM_021100	NFS1	34256610	34287274	-	1.17e-07	-1.61746	0	0	0	0	0	1
NM_032343	CHCHD6	126423117	126679244	+	1.54e-07	-1.61575	0	0	0	3	0	0
NM_018841	GNG12	68167148	68299142	-	4.43e-06	-1.61403	1	0	0	2	0	0
NM_025076	UXS1	106709759	106810795	-	1.8e-06	-1.61398	0	0	0	1	0	0
NM_138341	TMEM116	112369102	112450935	-	7.85e-07	-1.6135	0	0	0	1	0	0
NM_018837	SULF2	46286150	46414808	-	7.76e-08	-1.60854	0	0	0	5	0	0
NM_144593	RHEBL1	49458467	49463775	-	1.59e-05	-1.60585	1	0	0	0	0	1
NM_021205	RHOU	228870868	228882409	+	4.89e-06	-1.60522	0	0	0	0	0	1
NM_005099	ADAMTS4	161159538	161168845	-	7.32e-05	-1.60496	1	0	0	0	0	1
NM_003338	UBE2D1	60094738	60130509	+	7.06e-06	-1.60253	0	0	0	2	0	0
NM_005932	MIPEP	24304328	24463559	-	4.25e-06	-1.60226	0	0	0	3	0	0
NM_020365	EIF2B3	45316193	45452361	-	1.84e-05	-1.59807	0	0	0	2	0	0
NM_022459	XPO4	21351468	21476913	-	2.67e-07	-1.59759	0	0	0	2	0	0
NM_004749	TBRG4	45139699	45151317	-	1.11e-06	-1.59671	1	0	0	0	0	0
NM_080546	SLC44A1	108006928	108153680	+	8.76e-06	-1.59568	0	0	0	1	0	0
NM_012425	RSU1	16632618	16859453	-	3.91e-06	-1.59539	0	1	0	2	0	0
NM_003509	HIST1H2AI	27775976	27776444	+	0.000320638	-1.59421	2	0	0	0	0	0
NM_032222	FAM188B	30811032	30932001	+	4.94e-06	-1.59405	0	0	0	0	0	1
NM_173662	RNF175	154631312	154681387	-	4.3e-06	-1.59328	0	0	0	1	0	0
NM_007005	TLE4	82186877	82341657	+	8.3e-08	-1.59075	1	0	0	12	0	1
NM_014749	KIAA0586	58894709	59015548	+	2.65e-07	-1.58953	1	0	0	1	0	0
NM_004435	ENDOG	131580778	131584954	+	0.000592101	-1.58879	1	0	0	0	0	0
NM_018233	OGFOD1	56485423	56511406	+	7.47e-06	-1.58842	1	0	0	1	0	0
NM_007062	PWP1	108079589	108106257	+	1.75e-06	-1.5875	1	0	0	0	0	0
NM_014498	GOLIM4	167727653	167813417	-	1.61e-06	-1.58676	1	0	0	3	0	0
NM_004529	MLLT3	20344967	20622514	-	6.77e-06	-1.58644	0	0	0	5	0	0
NM_032523	OSBPL6	179059373	179260873	+	0.00225586	-1.58624	0	0	0	1	0	0
NM_021214	FAM108C1	80987651	81047960	+	3.57e-05	-1.58576	0	0	0	1	0	0
NM_013272	SLCO3A1	92396937	92709137	+	1.9e-07	-1.58529	0	0	0	5	0	0
NM_024638	QTRTD1	113775610	113807266	+	0.00173106	-1.58456	1	0	0	2	0	0
NM_003526	HIST1H2BC	26123695	26124132	-	0.00458507	-1.5838	1	0	0	0	0	0
NM_152422	PTPDC1	96846745	96872136	+	0.00238089	-1.58201	0	0	0	1	0	0
NM_002291	LAMB1	107564245	107643804	-	5.06e-07	-1.57975	0	0	0	1	0	0
NM_172240	POC1B	89813500	89919777	-	2.18e-08	-1.57694	1	0	0	2	0	0
NM_015954	DERA	16064185	16190314	+	2.83e-05	-1.57601	0	0	0	4	0	0
NM_180989	GPR180	95254103	95281944	+	3.29e-06	-1.5754	1	0	0	0	0	0
NM_020752	GPR158	25464289	25891155	+	2.06e-05	-1.57522	0	0	0	1	0	0
NM_002488	NDUFA2	140024958	140027240	-	2.93e-05	-1.5745	1	0	0	0	0	0
NM_147182	KCNIP4	20730238	21950374	-	0.000314666	-1.57191	0	0	0	3	0	0
NM_021129	PPA1	71962585	71993190	-	6.64e-05	-1.57112	1	0	0	1	0	0
NM_005766	FARP1	98795433	99102016	+	9.65e-08	-1.56599	0	0	0	5	0	0
NM_031455	CCDC3	12938624	13043704	-	0.0182111	-1.56584	0	0	0	1	0	0
NM_182960	PRELID2	145138581	145214867	-	8.02e-05	-1.5639	0	0	0	1	0	0
NM_031271	TEX15	30689061	30706533	-	0.0192522	-1.56246	1	0	0	0	0	0
NM_004060	CCNG1	162864576	162872020	+	2.52e-07	-1.55782	1	0	0	0	0	0
NM_003045	SLC7A1	30083551	30169825	-	3.09e-08	-1.55775	0	0	0	2	0	0
NM_018947	CYCS	25158276	25164955	-	8.72e-05	-1.55692	1	0	0	0	0	0
NM_032180	FAM161A	62051984	62081278	-	0.00121103	-1.55677	1	0	0	0	0	0
NM_001103	ACTN2	236849769	236927558	+	0.000400139	-1.55672	0	0	0	1	0	0
NM_139281	WDR36	110427869	110466201	+	1.43e-07	-1.55619	0	1	0	0	0	1
NM_004562	PARK2	161768590	163148834	-	0.000134998	-1.55413	0	0	0	23	0	0
NM_152295	TARS	33440897	33468194	+	4.7e-07	-1.55354	1	0	0	1	0	0
NM_024628	SLC12A8	124801481	124931609	-	6.97e-07	-1.55304	0	0	0	2	0	0
NM_014161	MRPL18	160211491	160219460	+	0.000431126	-1.55272	1	0	0	0	0	0
NM_001037132	NRCAM	107788083	108096826	-	8.27e-07	-1.55259	0	0	0	11	0	0
NM_178169	RASSF3	65004292	65089190	+	0.00030136	-1.55243	0	0	0	5	0	0
NM_001098426	SMARCD2	61909440	61920351	-	3.23e-06	-1.55167	0	1	0	0	0	0
NM_020864	KIAA1486	226265601	226518734	+	3.16e-05	-1.55101	0	0	0	8	0	0
NM_001013627	NHSL2	71130937	71363422	+	0.000153716	-1.55046	0	0	0	1	0	0
NM_058187	C21orf63	33784751	33887697	+	0.000112859	-1.55046	0	0	0	1	0	0
NM_003146	SSRP1	57093459	57103351	-	1.47e-07	-1.54974	1	0	0	0	0	0
NM_033390	ZC3H12C	109964086	110042564	+	2.45e-05	-1.54903	0	0	0	5	0	0
NR_003561	DPY19L2P2	102815463	102920759	-	0.000626111	-1.54547	0	0	0	2	0	0
NM_002079	GOT1	101156627	101190530	-	1.09e-06	-1.54442	1	0	0	0	0	0
NM_017802	HEATR2	766337	826116	+	7.97e-07	-1.54057	0	0	0	1	0	0
NM_006802	SF3A3	38422653	38455761	-	1.41e-07	-1.53966	1	0	0	0	0	0
NM_021814	ELOVL5	53132195	53213942	-	3.76e-05	-1.53818	0	1	0	1	0	0
NM_016396	CTDSPL2	44719578	44819427	+	5.17e-08	-1.53682	1	0	0	0	1	0
NM_004094	EIF2S1	67827033	67853232	+	1.6e-07	-1.53679	1	0	0	0	0	0
NM_004793	LONP1	5691845	5720176	-	1.99e-05	-1.53569	1	0	0	0	0	0
NM_019619	PARD3	34400097	35103923	-	0.000177232	-1.53439	0	0	0	20	0	0
NM_004227	CYTH3	6201413	6312242	-	6.79e-06	-1.53436	0	0	0	2	0	0
NM_004457	ACSL3	223725731	223808118	+	3.02e-07	-1.5321	0	0	0	1	0	0
NM_003115	UAP1	162531295	162569632	+	0.000491721	-1.53204	0	0	0	2	0	0
NM_000214	JAG1	10618331	10654694	-	6.19e-05	-1.52915	0	0	0	1	0	0
NM_006750	SNTB2	69221049	69342954	+	4.93e-07	-1.52888	0	0	0	2	0	0
NM_058165	MOGAT1	223536456	223574649	+	0.000589521	-1.52813	0	0	0	1	0	0
NM_152834	TMEM18	667974	677439	-	2.99e-06	-1.5267	1	0	0	0	0	0
NM_005761	PLXNC1	94542498	94699224	+	0.000661279	-1.52485	0	0	0	9	0	0
NM_001510	GRID2	93225549	94693648	+	0.00413152	-1.52468	0	0	0	7	0	0
NM_003414	ZNF267	31885078	31928626	+	0.0602334	-1.5238	2	0	0	1	0	0
NM_000859	HMGCR	74632992	74657924	+	2.81e-05	-1.52377	0	1	0	0	0	0
NM_004850	ROCK2	11321777	11484711	-	4.94e-06	-1.5235	1	0	0	3	0	0
NM_001127257	SLC39A10	196521531	196602425	+	3.19e-07	-1.52176	1	0	0	0	0	0
NR_027481	ZNF876P	206388	249771	+	0.0244757	-1.51995	0	0	0	1	0	0
NM_000143	FH	241660905	241683054	-	0.000261851	-1.51989	1	0	0	1	0	0
NM_014777	URB2	229761980	229795946	+	0.000117233	-1.51782	0	0	0	1	0	1
NM_005993	TBCD	80709939	80901060	+	1.3e-06	-1.51573	0	0	0	2	0	0
NM_005384	NFIL3	94171328	94186144	-	0.0038342	-1.51472	0	0	0	1	0	0
NM_015974	CRYL1	20977808	21100012	-	0.000135409	-1.51464	0	0	0	2	0	0
NM_017653	DYM	46570171	46987079	-	6.6e-07	-1.51456	0	0	0	6	0	0
NM_001080509	TSPAN11	31079837	31149536	+	5.22e-06	-1.51438	0	0	0	1	0	0
NR_027251	LOC100129726	43454349	43455994	+	8.36e-07	-1.51423	0	0	0	0	0	1
NM_032852	ATG4C	63249802	63330049	+	1.26e-05	-1.51342	1	0	0	0	0	0
NM_000965	RARB	25469833	25639420	+	4.99e-06	-1.51226	0	0	0	2	0	1
NM_003106	SOX2	181429721	181432221	+	0.00173396	-1.51181	0	0	0	0	0	1
NM_005529	HSPG2	22148737	22263750	-	1.62e-07	-1.5118	0	0	0	1	0	0
NR_027180	LOC728264	148786439	148812399	+	0.000246515	-1.51165	0	0	0	1	0	0
NM_015292	ESYT1	56522053	56538452	+	7.64e-05	-1.50912	2	0	0	0	0	0
NM_020777	SORCS2	7194373	7744563	+	1.24e-05	-1.50873	0	0	0	6	0	0
NM_004905	PRDX6	173446485	173457946	+	0.00121917	-1.50859	1	0	0	0	0	0
NM_001031713	CCDC90A	13791020	13814789	-	8.53e-06	-1.50829	1	0	0	0	0	0
NM_017943	FBXO34	55738020	55820327	+	0.000283171	-1.50774	1	0	0	0	0	0
NM_054027	ANKH	14704909	14871887	-	3.06e-07	-1.50767	1	0	0	2	0	0
NM_000932	PLCB3	64019121	64035027	+	8.02e-06	-1.50763	0	0	0	1	0	1
NM_005689	ABCB6	220074493	220083672	-	5.8e-05	-1.50741	1	0	0	0	0	0
NM_020650	RCN3	50030874	50046889	+	0.000561025	-1.50624	0	0	0	0	0	1
NM_178834	LAYN	111411232	111431788	+	0.000602567	-1.50599	0	0	0	1	0	0
NM_003709	KLF7	207945528	208030614	-	2.18e-07	-1.50454	1	0	0	1	0	0
NM_022779	DDX31	135469675	135545788	-	0.000283486	-1.50352	0	0	0	1	0	0
NM_013396	USP25	17102495	17252377	+	1.87e-06	-1.5027	0	0	0	4	0	0
NM_001018072	BTBD11	107712196	108053419	+	2.31e-06	-1.50244	0	0	0	5	0	0
NR_027280	SAE1	47634114	47713892	+	2.51e-06	-1.50186	0	0	0	0	0	1
NM_173674	DCBLD1	117803819	117891018	+	5.32e-06	-1.50119	0	0	0	3	0	0
NM_014285	EXOSC2	133569157	133580452	+	1.22e-08	-1.50084	2	0	0	0	0	1
NM_006432	NPC2	74946643	74960084	-	1.74e-05	-1.50083	1	0	0	0	0	0
NM_000465	BARD1	215593274	215674428	-	2.74e-07	-1.49762	0	0	0	2	0	0
NM_001096	ACLY	40023180	40075272	-	6.24e-09	-1.49683	0	0	0	1	0	0
NM_003517	HIST2H2AC	149858524	149858960	+	0.00131643	-1.49557	1	0	0	0	0	0
NM_032730	RTN4IP1	107018904	107077373	-	7.32e-06	-1.49413	1	0	0	0	0	0
NM_134421	HPCAL1	10443825	10567742	+	2.04e-05	-1.49319	0	0	0	3	0	0
NM_015950	MRPL2	43021766	43027242	-	0.000476282	-1.49316	1	0	0	0	0	0
NM_016341	PLCE1	95753745	96088146	+	4.62e-05	-1.49303	0	0	0	2	0	0
NM_004252	SLC9A3R1	72744762	72765498	+	8.11e-05	-1.4926	0	0	0	1	0	0
NM_001127218	POLD2	44154286	44163147	-	6.11e-07	-1.49221	1	0	0	0	0	0
NM_018339	RFK	79000432	79009444	-	8.98e-05	-1.49192	1	0	0	0	0	0
NM_015429	ABI3BP	100468180	100712334	-	4.68e-05	-1.49134	0	0	0	5	0	0
NM_030636	EEPD1	36192835	36341151	+	0.00139928	-1.48969	0	0	0	3	0	0
NM_002795	PSMB3	36909001	36920477	+	3.5e-05	-1.48909	1	0	0	0	0	0
NM_001080825	TMEM120B	122150657	122219972	+	4.4e-05	-1.48901	0	0	0	2	0	0
NM_003441	ZNF141	331595	367691	+	7.45e-05	-1.48865	1	0	0	0	0	0
NM_005585	SMAD6	66994673	67074335	+	1.71e-06	-1.48827	1	0	0	0	0	0
NM_198887	NUP43	150045458	150067688	-	4.03e-08	-1.48744	1	0	0	0	0	0
NM_005786	TSHZ1	72922730	73001900	+	0.00718584	-1.48654	0	0	0	3	0	0
NM_001634	AMD1	111195986	111216913	+	1.55e-05	-1.48639	1	0	0	0	0	0
NM_145315	LACE1	108616097	108844249	+	4.69e-05	-1.48627	0	0	0	1	0	0
NM_153208	IQCK	19727777	19868857	+	0.000123308	-1.4828	0	0	0	5	0	0
NM_032142	CEP192	12991360	13125049	+	3.75e-05	-1.48196	0	0	0	1	0	0
NM_001103184	FMN1	33057746	33360085	-	0.00575837	-1.48166	0	0	0	5	0	0
NM_022742	CCDC136	128432098	128462183	+	2.23e-05	-1.47859	0	0	0	1	0	0
NM_001127192	CNBP	128886658	128902810	-	5.21e-07	-1.47844	0	0	0	1	0	0
NM_213720	CHCHD10	24108021	24110141	-	6.36e-06	-1.47816	1	0	0	0	0	0
NM_014711	CP110	19535178	19564726	+	6.51e-05	-1.47664	1	0	0	0	0	0
NM_001008392	CTDSPL	37903668	38025959	+	1.49e-06	-1.47623	0	0	0	4	0	0
NM_152527	SLC16A14	230899697	230933619	-	2.97e-05	-1.47586	1	0	0	1	0	0
NM_001500	GMDS	1624041	2245846	-	4.27e-05	-1.47504	0	0	0	17	0	1
NM_020134	DPYSL5	27070968	27173218	+	8e-06	-1.47408	0	0	0	2	0	0
NM_015446	AHCTF1	247002401	247094726	-	5.39e-07	-1.4722	1	0	0	0	0	0
NM_003796	C19orf2	30433424	30506611	+	3.5e-07	-1.471	0	0	0	2	0	0
NM_013285	GNL2	38032413	38061586	-	9.49e-07	-1.4683	1	0	0	0	0	0
NM_006039	MRC2	60704761	60770950	+	6.31e-06	-1.46797	0	0	0	2	0	0
NM_004398	DDX10	108535815	108811646	+	0.000933382	-1.46737	0	0	0	9	0	0
NM_000392	ABCC2	101542462	101611662	+	0.000147776	-1.46662	0	0	0	1	0	0
NM_138400	NOM1	156742416	156765875	+	4.1e-06	-1.4657	1	0	0	0	0	0
NM_174902	LDLRAD3	35965611	36252841	+	4.11e-06	-1.46387	0	0	0	6	0	1
NM_005003	NDUFAB1	23592337	23607639	-	4.28e-06	-1.46274	0	1	0	0	0	0
NM_017417	GALNT8	4829751	4881892	+	0.00361835	-1.46217	0	0	0	1	0	0
NR_002434	SNORD101	133136445	133136518	+	0.00128954	-1.46215	1	0	0	0	0	0
NM_002047	GARS	30634180	30673646	+	7.15e-05	-1.46167	0	1	0	0	0	0
NM_014937	INPP5F	121485608	121588658	+	0.000212008	-1.46013	0	0	0	1	0	0
NM_016531	KLF3	38665789	38703128	+	0.000390954	-1.45947	0	0	0	1	0	0
NM_024675	PALB2	23614482	23652678	-	1.58e-06	-1.45906	1	0	0	0	0	0
NM_005687	FARSB	223436161	223520827	-	1.08e-07	-1.45868	1	0	0	1	0	0
NM_032169	ACAD11	132276983	132378975	-	0.000284156	-1.45852	0	0	0	1	0	0
NM_003505	FZD1	90893782	90898131	+	0.0390917	-1.45784	1	0	0	0	0	0
NM_033395	KIAA1731	93394815	93463522	+	3.51e-06	-1.45612	0	1	0	0	0	0
NM_020066	FMN2	240255184	240638483	+	0.000515266	-1.45528	0	0	0	2	0	0
NM_024098	CCDC86	60609428	60618561	+	0.000462776	-1.45449	1	0	0	0	0	0
NM_152327	AK7	96858447	96955112	+	0.00122421	-1.45436	0	0	0	2	0	0
NM_014904	RAB11FIP2	119764428	119806114	-	2.01e-08	-1.45324	0	0	0	1	0	0
NM_000911	OPRD1	29138653	29190208	+	1.12e-05	-1.45115	0	0	0	3	0	0
NM_004763	ITGB1BP1	9545822	9563643	-	7.21e-07	-1.45077	0	0	0	0	0	1
NM_006601	PTGES3	57057126	57082078	-	2.01e-05	-1.45052	1	0	0	1	0	0
NM_017839	LPCAT2	55542912	55620581	+	0.000467405	-1.45036	0	0	0	1	0	1
NM_005319	HIST1H1C	26055968	26056699	-	0.000847669	-1.44999	1	0	0	0	0	0
NM_144581	C14orf149	59939405	59951073	-	0.000145884	-1.44949	1	0	0	0	0	0
NM_020404	CD248	66081957	66084515	-	0.000218015	-1.44897	0	0	0	0	0	1
NM_178507	OAF	120081746	120100649	+	8.89e-05	-1.44865	0	0	0	1	0	0
NM_005805	PSMD14	162164785	162268226	+	0.000140601	-1.44857	0	0	0	1	0	0
NM_018093	WDR74	62600383	62607628	-	5.76e-05	-1.44531	1	0	0	0	0	0
NM_014311	SMUG1	54575251	54582757	-	0.00123037	-1.44456	1	0	0	0	0	0
NM_015934	NOP58	203130514	203168382	+	2.03e-07	-1.44421	0	0	0	0	0	1
NM_032143	ZRANB3	135957575	136288806	-	6.66e-05	-1.44383	0	0	0	1	0	0
NM_178014	TUBB	30688156	30693193	+	3.99e-07	-1.44378	2	0	0	0	0	0
NM_024894	NOL10	10710893	10830112	-	0.000302902	-1.44361	0	0	0	2	0	0
NM_003758	EIF3J	44829265	44854999	+	0.000460503	-1.44241	1	0	0	0	0	0
NM_002998	SDC2	97505881	97624037	+	0.000930286	-1.44196	0	0	0	1	0	0
NM_020440	PTGFRN	117452688	117532972	+	3.3e-07	-1.44187	0	0	0	1	0	0
NM_145207	SPATA5	123844224	124240602	+	2.76e-05	-1.44127	0	0	0	3	0	0
NM_003898	SYNJ2	158402918	158519568	+	6e-05	-1.43874	0	0	0	2	0	0
NM_015239	AGTPBP1	88161454	88356944	-	3.88e-05	-1.43851	0	0	0	4	0	0
NM_006589	FAM189B	155216996	155225274	-	0.000374773	-1.43836	0	0	0	1	0	0
NM_016139	CHCHD2	56169267	56174187	-	0.00107975	-1.43744	1	0	0	0	0	0
NM_012228	MSRB2	23384426	23410941	+	9.07e-07	-1.4372	0	0	0	1	0	0
NM_002634	PHB	47481419	47492242	-	0.000339783	-1.43694	1	0	0	0	0	0
NM_014167	CCDC59	82746084	82752199	-	0.00176191	-1.43682	1	0	0	0	0	0
NM_001080520	DRGX	50574161	50599907	-	0.00303225	-1.4368	1	0	0	1	0	0
NM_016207	CPSF3	9563867	9613227	+	7.22e-07	-1.43666	0	0	0	1	0	0
NM_031444	C22orf13	24936405	24951275	-	9.24e-05	-1.43587	1	0	0	0	0	0
NM_033445	HIST3H2A	228645065	228645560	-	0.00962853	-1.4357	1	0	0	0	0	0
NM_003510	HIST1H2AK	27805658	27806117	-	0.00819356	-1.43553	1	0	0	0	0	0
NM_024761	MOBKL2B	27325207	27529850	-	1.51e-05	-1.43499	0	0	0	1	0	0
NM_000431	MVK	110011499	110035070	+	4.67e-06	-1.43383	1	0	0	0	0	0
NM_001040153	SLAIN1	78272469	78338377	+	1.47e-06	-1.43373	0	0	0	1	0	0
NM_003156	STIM1	3876932	4114440	+	0.000973993	-1.43354	0	0	0	1	0	0
NM_203458	NOTCH2NL	145209110	145285911	+	0.0111607	-1.43325	1	0	0	1	0	0
NM_006734	HIVEP2	143072604	143266338	-	0.00350804	-1.4326	0	0	0	5	0	0
NM_005941	MMP16	89049461	89339717	-	2.81e-06	-1.42907	0	0	0	1	0	0
NM_001031716	OBFC2A	192542860	192553247	+	0.00447712	-1.42776	0	0	0	0	0	1
NM_001080515	FAM163B	136444144	136445345	-	1.71e-06	-1.4261	2	0	0	0	0	0
NM_015241	MICAL3	18270417	18507325	-	3.49e-06	-1.42597	0	0	0	4	0	0
NM_005371	METTL1	58162351	58165914	-	0.000163224	-1.42429	1	0	0	0	0	0
NR_026675	NCRNA00169	21312169	21329912	+	0.00783058	-1.42422	1	0	0	0	0	0
NM_153034	ZNF488	48355088	48373864	+	8.6e-05	-1.42394	0	0	0	2	0	0
NM_144563	RPIA	88991175	89050451	+	0.000610647	-1.42319	1	0	0	0	0	0
NM_013943	CLIC4	25071759	25170815	+	4.6e-06	-1.42111	0	0	0	1	0	0
NM_001039619	PRMT5	23389732	23398661	-	1.24e-05	-1.42098	1	0	0	0	0	0
NM_017812	CHCHD3	132469623	132766828	-	0.00102031	-1.42041	1	0	0	13	0	0
NM_007107	SSR3	156258544	156272935	-	1.76e-05	-1.41995	1	0	0	0	0	0
NM_000787	DBH	136501484	136524467	+	1.22e-05	-1.41966	2	0	0	0	0	0
NM_000852	GSTP1	67351065	67354123	+	1.92e-06	-1.41887	1	0	0	0	0	0
NM_001017963	HSP90AA1	102547075	102606086	-	4.69e-07	-1.41817	0	0	0	1	0	0
NM_005779	LHFPL2	77781039	77944648	-	4.79e-05	-1.41811	0	0	0	5	0	0
NM_000895	LTA4H	96394610	96429365	-	0.000191438	-1.41784	1	0	0	1	0	0
NM_004494	HDGF	156711899	156721543	-	4.22e-06	-1.41724	1	0	0	0	0	0
NM_021622	PLEKHA1	124151842	124191866	+	2.26e-05	-1.41682	0	0	0	1	0	0
NM_197962	GLRX2	193065599	193074556	-	0.000131046	-1.41578	0	0	0	1	0	0
NM_004995	MMP14	23305792	23316802	+	3.28e-07	-1.41569	0	0	0	0	0	1
NM_002224	ITPR3	33589160	33664346	+	2.14e-05	-1.41307	0	0	0	1	0	0
NM_032682	FOXP1	71004736	71633140	-	3.61e-06	-1.41223	1	0	0	18	0	0
NM_017549	EPDR1	37960162	37991539	+	0.000463378	-1.41188	1	0	0	0	0	0
NM_002526	NT5E	86159301	86205496	+	0.00504188	-1.41107	0	0	0	2	0	0
NM_020179	C11orf75	93211640	93276546	-	0.0307087	-1.41084	0	0	0	2	0	0
NM_018130	SHQ1	72798429	72897598	-	5.92e-06	-1.41061	0	0	0	1	0	0
NM_139265	EHD4	42191640	42264755	-	0.00202266	-1.41027	1	0	0	0	0	0
NM_030579	CYB5B	69458497	69500167	+	2.95e-07	-1.4087	0	1	0	0	0	0
NM_022353	OSGEPL1	190611385	190627924	-	0.000109756	-1.40847	0	1	0	0	0	0
NM_007344	TTF1	135250938	135282221	-	0.000931069	-1.40681	1	0	0	0	0	0
NR_024320	LITAF	11641581	11681322	-	1.05e-05	-1.40649	1	0	0	0	0	0
NM_007226	NXPH2	139426728	139537811	-	4.55e-05	-1.40647	0	0	0	1	0	0
NM_005966	NAB1	191513847	191557491	+	7.96e-05	-1.40604	0	0	0	1	0	0
NM_001382	DPAGT1	118967213	118972785	-	2.93e-05	-1.40487	0	1	0	0	0	1
NM_005917	MDH1	63816121	63834328	+	0.000312115	-1.40471	1	0	0	0	0	0
NM_004044	ATIC	216176678	216214499	+	3.7e-08	-1.40453	0	0	0	2	0	0
NM_018292	QRSL1	107077440	107116290	+	0.000163169	-1.40388	0	0	0	1	0	0
NM_025234	WDR61	78575579	78591940	-	0.00333794	-1.40307	1	0	0	0	0	0
NM_003321	TUFM	28853731	28857729	-	3.09e-06	-1.4004	1	0	0	0	0	0
NM_003592	CUL1	148395932	148498201	+	1.45e-06	-1.40036	0	0	0	1	0	0
NM_007045	FGFR1OP	167412815	167454065	+	1.3e-05	-1.40024	0	0	0	1	0	0
NM_017854	TMEM160	47549167	47551882	-	0.00321694	-1.39991	1	0	0	0	0	0
NM_080650	ATPBD4	35663170	35838404	-	0.000197178	-1.39942	0	0	0	2	0	0
NM_001033602	MTUS2	29598747	30080083	+	0.00415849	-1.39937	0	0	0	2	0	0
NM_014824	FCHSD2	72547790	72853143	-	4.52e-05	-1.39792	0	0	0	1	0	0
NM_001755	CBFB	67063049	67134956	+	1.96e-08	-1.39777	0	0	0	4	0	0
NM_015084	MRPS27	71515237	71616084	-	4.35e-06	-1.39751	1	0	0	10	0	0
NM_015595	SGEF	153839148	153975616	+	0.00371479	-1.39454	0	0	0	1	0	0
NM_017814	TMEM161A	19230430	19249267	-	1.98e-05	-1.39397	0	0	0	1	0	0
NM_004304	ALK	29415640	30144432	-	0.000181624	-1.39353	0	0	0	20	0	1
NM_024630	ZDHHC14	157802556	158094976	+	0.0554167	-1.3915	0	0	0	4	0	1
NM_006581	FUT9	96463844	96663487	+	0.000266688	-1.39025	0	1	0	1	0	0
NM_014744	TBC1D5	17198654	17782399	-	0.00883839	-1.38986	0	0	0	1	0	0
NM_001093	ACACB	109577201	109706028	+	9.75e-06	-1.38864	0	0	0	1	0	0
NM_015036	ENDOD1	94823016	94865815	+	0.00292919	-1.3875	0	0	0	1	0	0
NM_001029998	SLC10A7	147175136	147443123	-	0.000858617	-1.38677	0	0	0	1	0	0
NM_005445	SMC3	112327448	112364390	+	3.52e-05	-1.38675	1	0	0	0	0	0
NM_015120	ALMS1	73612885	73837046	+	5.07e-05	-1.38665	0	0	0	1	0	0
NM_000161	GCH1	55308723	55369542	-	8.45e-05	-1.38612	0	0	0	2	0	0
NM_002729	HHEX	94449680	94455406	+	9.88e-05	-1.3856	0	0	0	0	0	1
NM_014291	GCAT	38203911	38212905	+	0.00200513	-1.38522	0	0	0	0	0	1
NM_005721	ACTR3	114647536	114716167	+	0.001196	-1.38506	0	0	0	1	0	0
NM_001469	XRCC6	42017294	42060052	+	5.61e-06	-1.3844	0	0	0	0	0	1
NM_005499	UBA2	34919267	34960797	+	5.3e-09	-1.38421	0	0	1	1	0	0
NM_004911	PDIA4	148700153	148725782	-	1.83e-05	-1.38419	0	1	0	0	0	0
NM_024728	C7orf10	40174574	40900357	+	0.000447517	-1.38394	0	0	0	6	0	0
NM_021623	PLEKHA2	38758752	38831428	+	4.64e-05	-1.38279	0	0	0	1	0	0
NM_002883	RANGAP1	41641615	41682216	-	9.4e-06	-1.38252	1	0	0	0	0	0
NM_002553	ORC5L	103766789	103848463	-	0.002535	-1.38225	0	0	0	1	1	0
NM_016734	PAX5	36838530	37034476	-	2.4e-05	-1.38088	0	0	0	1	0	0
NM_005063	SCD	102106771	102124587	+	9.72e-05	-1.37986	1	0	0	2	0	0
NM_198402	PTPLB	123213362	123303924	-	3.5e-05	-1.37823	2	0	0	0	0	0
NM_020803	KLHL8	88082213	88141674	-	0.00166649	-1.37787	0	0	0	1	0	0
NM_018488	TBX4	59533806	59561663	+	0.00654102	-1.37753	0	0	0	1	0	2
NM_002213	ITGB5	124481795	124606144	-	2.72e-08	-1.37724	0	0	0	6	0	0
NM_018079	SRBD1	45615819	45838433	-	6.19e-05	-1.37619	0	0	0	5	0	0
NM_020117	LARS	145492588	145562294	-	3e-06	-1.3758	0	1	0	1	0	0
NM_021134	MRPL23	1968501	1977837	+	0.00114674	-1.37559	0	0	0	1	0	0
NM_003320	TUB	8060179	8127653	+	0.000162737	-1.37552	0	0	0	2	0	0
NM_001079515	TBCE	235530727	235612280	+	2.21e-05	-1.37541	1	0	0	0	0	0
NM_000927	ABCB1	87132947	87342564	-	8.41e-06	-1.37532	0	0	0	1	0	0
NM_005754	G3BP1	151151475	151184913	+	0.000100086	-1.37427	0	0	0	1	0	0
NM_033428	C9orf123	7796492	7799799	-	0.00234575	-1.37427	1	0	0	0	0	0
NM_004560	ROR2	94484883	94712444	-	1.64e-05	-1.3739	0	0	0	11	0	0
NM_006330	LYPLA1	54958938	55014577	-	2.25e-05	-1.37235	0	0	0	1	0	0
NM_001031720	GSTCD	106631969	106766908	+	9.52e-05	-1.37231	0	0	0	2	0	0
NM_017772	TBC1D22B	37225547	37300745	+	0.00147407	-1.37218	0	0	0	3	0	0
NM_014547	TMOD3	52121888	52201844	+	8.98e-06	-1.37202	0	0	0	2	0	0
NM_014432	IL20RA	137321108	137366298	-	0.000112729	-1.37191	1	0	0	1	0	0
NM_004731	SLC16A7	60083125	60175407	+	0.00182618	-1.37158	0	0	0	1	0	0
NM_182970	RIMS4	43380450	43438912	-	0.000116356	-1.37155	0	0	0	3	0	1
NM_021979	HSPA2	65007185	65009952	+	0.000612023	-1.37109	1	0	0	0	0	0
NM_001031684	SFRS7	38970742	38978636	-	4.77e-06	-1.3691	0	1	0	1	0	0
NM_152260	RPUSD2	40861536	40866661	+	0.000139951	-1.36904	1	0	0	0	0	0
NM_003118	SPARC	151041018	151066517	-	0.000993124	-1.36685	0	0	0	1	0	0
NM_004446	EPRS	220141941	220220000	-	0.00105927	-1.36491	1	0	0	0	0	0
NM_148957	TNFRSF19	24144722	24250231	+	0.00402447	-1.36481	1	0	0	0	0	0
NM_001017928	CCDC58	122078436	122102074	-	0.00369036	-1.36468	0	0	0	0	0	1
NM_022731	NUCKS1	205681946	205719361	-	0.000136344	-1.36447	1	0	0	0	0	0
NM_001102426	TBC1D8	101623690	101767846	-	0.000201635	-1.36379	0	0	0	1	0	0
NM_033177	BAT4	31629862	31633163	-	0.00284167	-1.36174	1	0	0	0	0	0
NM_025114	CEP290	88442790	88535993	-	0.00159297	-1.36077	1	0	0	0	0	0
NM_032758	PHF5A	41855721	41864708	-	0.000751418	-1.36047	1	0	0	0	0	0
NM_173630	RTTN	67671042	67872962	-	4.86e-06	-1.36045	0	1	0	1	0	0
NM_016932	SIX2	45232324	45236542	-	0.00618623	-1.35949	1	0	0	0	0	0
NM_152996	ST6GALNAC3	76540388	77096669	+	0.00782895	-1.35903	0	0	0	1	0	0
NM_021149	COTL1	84599205	84651669	-	1.34e-05	-1.35866	1	0	0	2	0	0
NM_001099666	PTAR1	72324438	72374876	-	6.11e-06	-1.35825	0	0	0	1	0	0
NM_007208	MRPL3	131181045	131221829	-	2.62e-06	-1.35576	0	1	0	0	0	0
NR_026779	C14orf139	95873605	95876427	-	0.00332585	-1.35561	1	0	1	0	0	0
NM_007051	FAF1	50906934	51425936	-	0.000137499	-1.35534	0	0	0	3	0	0
NM_003094	SNRPE	203830739	203840278	+	0.000104614	-1.35417	1	0	0	0	0	0
NM_016327	UPB1	24891250	24922552	+	0.0257112	-1.35371	0	0	0	4	0	0
NM_024953	NAA25	112464493	112546635	-	1.75e-05	-1.35354	0	1	0	0	0	0
NM_001806	CEBPG	33864608	33873591	+	0.00118787	-1.3535	0	0	0	1	0	0
NM_001078166	SFRS1	56078281	56084707	-	7.12e-07	-1.35335	1	0	0	0	0	0
NM_012321	LSM4	18417717	18434001	-	4.27e-05	-1.3525	1	0	0	0	0	0
NM_025245	PBX4	19672523	19729439	-	0.000165447	-1.35211	0	0	0	3	0	0
NM_018387	STRBP	125883910	126030843	-	0.001281	-1.35145	0	0	0	0	0	1
NM_001013620	ALG10B	38710556	38723527	+	5.1e-08	-1.34957	1	0	0	0	0	0
NM_017612	ZCCHC8	122957435	122985518	-	0.000812152	-1.34891	1	0	0	0	0	0
NM_001080463	DYNC2H1	102980159	103350591	+	0.000134275	-1.34834	0	0	0	3	0	0
NM_003714	STC2	172741725	172756506	-	0.00203711	-1.34794	0	0	0	1	1	0
NM_001012967	DDX60L	169277886	169401638	-	0.00421179	-1.34789	1	0	0	2	0	0
NM_003253	TIAM1	32490735	32931290	-	2.85e-05	-1.3478	0	0	0	12	0	0
NM_004450	ERH	69846839	69865021	-	8.29e-08	-1.34771	1	0	0	0	0	0
NM_152487	TMEM56	95582893	95663159	+	0.00120538	-1.34566	0	0	0	0	1	0
NM_020170	NCLN	3185874	3209572	+	8.75e-05	-1.34522	1	0	0	0	0	0
NM_031292	PUS7L	44122413	44152596	-	9.04e-05	-1.34432	1	0	0	0	0	0
NM_005926	MFAP1	44096732	44116951	-	0.0114352	-1.34412	1	0	0	0	0	0
NM_032325	EIF1AD	65764016	65769578	-	3.74e-05	-1.34392	1	0	0	0	0	0
NM_004558	NRTN	5823817	5828334	+	0.00839259	-1.34294	0	0	0	0	0	1
NM_003203	C2orf3	75889833	75938111	-	2.08e-05	-1.34265	0	0	0	1	0	0
NM_030796	VOPP1	55538306	55640200	-	2.94e-05	-1.34233	0	0	0	2	0	0
NM_015978	TNNI3K	74701084	75010108	+	3.76e-05	-1.34186	0	0	0	2	0	0
NM_001042371	PGP	2261602	2264822	-	0.000196715	-1.34179	1	0	0	0	0	0
NM_000899	KITLG	88886568	88974238	-	0.00450558	-1.34132	0	0	0	1	0	0
NM_006859	LIAS	39460664	39479269	+	9.93e-05	-1.34116	0	0	1	0	0	0
NM_024006	VKORC1	31102175	31106276	-	5.31e-05	-1.34073	1	0	0	0	0	0
NM_004635	MAPKAPK3	50654600	50686719	+	0.000887261	-1.3392	0	0	0	1	0	0
NM_020760	HECW2	197063976	197457335	-	0.00184038	-1.33748	0	0	0	7	0	0
NM_022458	LMBR1	156473570	156685902	-	2.11e-08	-1.33723	1	0	0	5	0	0
NM_021907	DTNB	25600113	25896503	-	0.000188185	-1.33722	0	0	0	5	0	0
NM_000303	PMM2	8891669	8943193	+	0.00107621	-1.33698	0	0	0	1	0	0
NM_005400	PRKCE	45879042	46415128	+	1.63e-05	-1.3362	1	0	0	14	0	0
NM_031913	ESYT3	138153414	138197255	+	0.00032448	-1.33597	0	0	0	1	0	0
NM_002748	MAPK6	52311410	52358461	+	0.00310578	-1.33589	0	0	0	0	0	1
NM_024551	ADIPOR2	1800246	1897844	+	0.000164331	-1.33572	1	0	0	0	0	0
NR_027047	FLJ37307	52387482	52419286	-	7.11e-05	-1.33547	1	0	0	1	0	0
NM_014487	ZNF330	142142048	142155848	+	0.000154957	-1.33531	0	0	0	1	0	0
NM_001080415	SR140	142720371	142779567	+	1.06e-06	-1.33391	1	0	0	0	0	0
NM_003633	ENC1	73923234	73937249	-	7.32e-05	-1.33252	1	0	0	0	0	1
NM_022782	MPHOSPH9	123640947	123706441	-	1.49e-06	-1.33162	0	0	0	1	0	0
NM_000288	PEX7	137143701	137235071	+	0.000280596	-1.33098	0	0	0	2	0	0
NM_032303	HSDL2	115142350	115234684	+	2.29e-05	-1.3288	1	0	0	0	0	0
NM_004074	COX8A	63742078	63744014	+	1.06e-05	-1.32871	0	1	0	0	0	0
NM_012120	CD2AP	47445524	47594994	+	8.57e-05	-1.32851	0	0	0	1	0	0
NM_001099653	FAM86C	71498556	71512276	+	0.000419119	-1.32836	1	0	0	1	0	0
NM_000075	CDK4	58142004	58146164	-	4.45e-05	-1.32797	1	0	0	0	0	0
NM_001858	COL19A1	70576447	70922157	+	0.0120925	-1.32792	0	0	0	9	0	0
NM_003800	RNGTT	89319988	89673348	-	3.88e-05	-1.32784	0	0	0	2	0	0
NM_198531	ATP9B	76829396	77138280	+	3.73e-05	-1.32784	0	0	0	3	0	0
NM_020718	USP31	23072728	23160591	-	1.38e-05	-1.32764	0	0	0	1	0	0
NM_002126	HLF	53342320	53402426	+	0.0014437	-1.32758	0	0	0	0	0	1
NM_020186	ACN9	96745904	96811073	+	8.7e-06	-1.32743	0	1	0	0	0	0
NM_007006	NUDT21	56463048	56485261	-	8.22e-06	-1.32702	1	0	0	0	0	0
NM_002006	FGF2	123747862	123819390	+	0.00075838	-1.32619	0	0	0	2	0	0
NM_000985	RPL17	47014858	47018906	-	0.00224932	-1.32617	1	0	0	0	0	0
NM_018072	HEATR1	236713970	236767814	-	7.87e-07	-1.32555	0	0	0	1	0	0
NM_001516	GTF2H3	124118380	124145334	+	0.00175689	-1.32531	1	0	0	0	0	0
NM_003459	SLC30A3	27477440	27485960	-	0.0036182	-1.3247	0	0	0	1	0	0
NM_001253	CDC5L	44355301	44414779	+	6.08e-05	-1.32416	1	0	0	1	1	0
NM_006688	C1QL1	43037061	43045644	-	0.000823628	-1.32404	0	0	0	0	0	1
NM_015510	DHRS7B	21030257	21094835	+	0.000502572	-1.32398	0	0	0	0	0	1
NM_007124	UTRN	144612872	145174168	+	7.48e-07	-1.32355	0	0	0	7	0	1
NM_032664	FUT10	33228345	33330664	-	0.00088846	-1.32207	0	0	0	2	0	0
NM_025184	EFHC2	44007128	44202923	-	0.0365394	-1.32138	0	0	0	2	0	2
NM_003566	EEA1	93166285	93323107	-	0.000217958	-1.32007	0	0	0	1	0	1
NM_018000	MREG	216807314	216878346	-	0.000132356	-1.31871	0	0	0	1	0	0
NM_005028	PIP4K2A	22823766	23003503	-	0.00658914	-1.31842	0	0	0	2	0	0
NM_015086	DDN	49388932	49393088	-	0.000232121	-1.31807	0	0	0	0	1	0
NM_005855	RAMP1	238768186	238820753	+	0.00059312	-1.31779	0	0	0	2	0	0
NM_033647	HELB	66696355	66731956	+	0.00919699	-1.31728	1	0	0	1	0	0
NM_005868	BET1	93620999	93633690	-	2.58e-05	-1.31715	0	0	0	0	0	1
NM_015442	CNOT10	32726697	32815354	+	0.000772704	-1.31676	0	0	0	1	0	0
NM_002052	GATA4	11561716	11617509	+	1.29e-05	-1.31674	0	0	0	2	0	0
NM_145058	RILPL2	123899935	123921264	-	0.000667684	-1.31652	0	0	0	1	0	0
NM_002947	RPA3	7676576	7758238	-	0.00238435	-1.31617	1	1	0	4	0	0
NM_003795	SNX3	108532717	108582464	-	1.15e-05	-1.31615	1	0	0	1	0	0
NM_006644	HSPH1	31710764	31736117	-	2.56e-05	-1.31606	1	0	0	0	0	0
NM_003692	TMEFF1	103235716	103339914	+	0.00164619	-1.31544	0	0	0	1	0	0
NM_004616	TSPAN8	71518876	71551779	-	0.0402084	-1.31471	1	0	0	0	0	0
NM_003330	TXNRD1	104680726	104744058	+	1.88e-05	-1.31455	1	0	0	1	0	0
NM_021821	MRPS35	27863728	27909227	+	0.00074849	-1.3145	0	1	0	1	0	0
NM_020820	PREX1	47240792	47444420	-	0.00307563	-1.31425	0	0	0	1	0	1
NM_002128	HMGB1	31032880	31040081	-	3.11e-09	-1.31418	1	0	0	0	0	0
NM_006819	STIP1	63953586	63972020	+	1.97e-05	-1.31407	1	0	0	0	0	0
NM_018449	UBAP2	33921690	34048947	-	1.31e-06	-1.31405	0	0	0	1	0	0
NM_007283	MGLL	127407910	127541701	-	0.00155694	-1.31349	0	0	0	1	0	0
NM_018848	MKKS	10385832	10412570	-	0.000870184	-1.31242	0	0	0	1	0	0
NM_003495	HIST1H4I	27107087	27107457	+	0.00154817	-1.31098	1	0	0	0	0	0
NM_004598	SPOCK1	136310987	136835018	-	0.000470962	-1.30984	0	0	0	11	0	0
NM_001124759	FRG2C	75713486	75716361	+	0.0269069	-1.30821	0	0	0	0	0	1
NM_012399	PITPNB	28247657	28315255	-	7.38e-06	-1.3082	0	0	0	1	1	0
NM_032352	BRMS1L	36295596	36341168	+	0.0159998	-1.30785	1	0	0	0	0	0
NM_174938	FRMD3	85862306	86153348	-	0.000636942	-1.30709	0	0	0	9	0	0
NM_018953	HOXC5	54426831	54429142	+	0.00970457	-1.30622	2	0	0	0	0	0
NM_001843	CNTN1	41086357	41464094	+	8.87e-07	-1.30607	0	0	0	7	0	0
NM_001012426	FOXP4	41514163	41570121	+	0.000169168	-1.30553	0	0	0	1	0	0
NM_007047	BTN3A2	26365397	26378546	+	0.00725042	-1.30525	1	0	0	0	0	0
NM_018092	NETO2	47115441	47177908	-	1.16e-05	-1.30522	0	0	0	1	0	0
NM_080666	WDR89	64063757	64108591	-	0.000475234	-1.30491	1	0	0	0	0	0
NM_147128	ZNRF2	30323922	30407307	+	0.00251295	-1.30383	0	0	0	2	0	0
NM_017886	ULK4	41288090	42003660	-	0.00120249	-1.30355	0	1	0	7	0	0
NM_002035	KDSR	60994971	61034506	-	0.00968488	-1.30337	1	0	0	0	0	0
NM_018273	TMEM143	48835615	48867186	-	0.00422846	-1.30332	0	0	0	0	0	1
NM_032445	MEGF11	66187633	66546075	-	0.000117396	-1.30322	0	0	0	9	0	0
NM_001545	ICT1	73008779	73017355	+	7.3e-05	-1.30321	1	0	0	0	0	0
NM_031466	TRAPPC9	140742585	141468678	-	0.00122429	-1.30312	1	0	0	0	0	0
NM_017946	FKBP14	30052883	30066268	-	0.00272604	-1.30275	1	0	0	0	0	0
NM_014583	LMCD1	8543510	8609805	+	4.36e-05	-1.2991	0	0	0	2	0	0
NM_021255	PELI2	56585092	56768030	+	0.000688495	-1.29881	0	0	0	4	1	0
NM_005871	SMNDC1	112052798	112064707	-	1.07e-05	-1.29862	1	0	0	0	0	0
NM_024562	TMCO7	68877508	69119083	+	0.0012777	-1.29834	0	0	0	2	0	0
NM_032353	VPS25	40925453	40931616	+	0.000108852	-1.29789	0	1	0	0	0	0
NM_016417	GLRX5	96001322	96011055	+	0.000224235	-1.29744	1	0	0	0	0	0
NM_002528	NTHL1	2089815	2097867	-	0.000437845	-1.29743	0	0	0	0	0	1
NM_002819	PTBP1	797391	812327	+	3.86e-09	-1.29718	1	0	0	0	0	0
NM_001105539	ZBTB10	81398447	81434608	+	0.0159103	-1.2971	1	0	0	0	0	0
NM_016074	BOLA1	149871154	149872347	+	0.108599	-1.29687	1	0	0	0	0	0
NM_013382	POMT2	77741298	77787225	-	3.38e-06	-1.29645	0	0	0	1	0	0
NM_032526	NT5C1A	40124792	40137710	-	0.00175629	-1.2963	0	0	0	0	0	2
NM_020177	FEM1C	114856607	114880591	-	0.000153135	-1.29626	0	0	0	1	0	0
NM_012318	LETM1	1813207	1857974	-	1.05e-05	-1.29614	1	0	0	0	0	0
NM_014184	CNIH4	224544594	224563691	+	4.64e-05	-1.29574	1	0	0	0	0	0
NM_003715	USO1	76649828	76735364	+	0.000281055	-1.2953	1	0	0	0	0	0
NM_003659	AGPS	178257470	178408564	+	0.000110679	-1.29512	0	0	0	2	0	0
NM_002603	PDE7A	66629905	66701321	-	0.000209149	-1.29505	0	0	0	2	0	0
NM_182574	MAMSTR	49216254	49220214	-	0.000255438	-1.29488	0	0	0	1	0	0
NM_001113201	NACA	57106210	57119066	-	3.62e-05	-1.29481	1	0	0	0	0	0
NM_002710	PPP1CC	111157614	111180757	-	2.86e-07	-1.29348	0	0	0	1	0	0
NM_003567	BCAR3	94027350	94147385	-	0.00275305	-1.29332	0	0	0	5	0	0
NM_016070	MRPS23	55916843	55927399	-	0.000769826	-1.29331	1	0	0	0	0	0
NM_024561	NAA16	41885340	41951166	+	0.000582388	-1.2933	0	0	1	1	0	0
NM_000901	NR3C2	148999915	149363672	-	0.0112942	-1.29276	0	0	0	5	0	0
NM_016013	NDUFAF1	41679552	41694642	-	0.000644956	-1.29276	1	0	0	0	0	0
NM_015059	TLN2	62939509	63136827	+	1.52e-06	-1.29201	1	0	0	2	0	0
NM_015020	PHLPP2	71678853	71748704	-	0.00312803	-1.29101	0	0	0	1	0	0
NM_016589	C3orf1	119217367	119243123	+	0.000125723	-1.29032	1	0	0	0	0	0
NM_001004317	LIN28B	105404922	105531206	+	0.00233264	-1.29004	1	0	0	0	0	0
NM_001008707	EML1	100259744	100408393	+	0.00120085	-1.28984	0	0	0	4	0	0
NM_153456	HS6ST3	96743092	97491811	+	0.00101963	-1.28971	0	0	0	17	0	0
NM_001013703	EIF2AK4	40226346	40327797	+	0.000573556	-1.28958	0	0	0	1	0	0
NM_001321	CSRP2	77252495	77272799	-	0.000727238	-1.28889	0	0	0	1	0	0
NM_198159	MITF	69788632	70017486	+	0.0101818	-1.28872	1	0	0	0	0	0
NM_006585	CCT8	30428649	30446010	-	8.74e-06	-1.28798	1	0	0	0	0	0
NM_002950	RPN1	128338812	128369719	-	0.00281691	-1.28792	0	0	0	0	0	1
NM_003047	SLC9A1	27425300	27481451	-	8.53e-05	-1.28769	0	0	0	1	0	0
NM_001085399	RELL1	37592421	37687999	-	2.47e-05	-1.28757	0	0	0	1	0	0
NM_015055	SWAP70	9685627	9774505	+	0.000605747	-1.28718	0	0	0	1	0	0
NM_020946	DENND1A	126141932	126692417	-	0.00207002	-1.2868	0	0	0	15	0	1
NM_022351	NECAB1	91803920	91971629	+	0.013865	-1.28646	0	0	0	1	0	0
NM_021939	FKBP10	39968961	39979469	+	4.91e-05	-1.28612	1	0	0	0	0	0
NM_014064	METTL11A	132388434	132397879	+	7.07e-05	-1.28606	0	0	0	0	0	1
NM_014822	SEC24D	119643978	119757326	-	0.00185084	-1.28361	0	0	0	4	0	0
NM_004134	HSPA9	137891024	137911115	-	2.62e-07	-1.2824	1	0	0	0	0	0
NM_020121	UGGT2	96453837	96705736	-	0.000180246	-1.28169	0	0	0	6	0	0
NM_033415	ARMC6	19144470	19168978	+	0.000125485	-1.28163	1	0	0	0	0	0
NM_015236	LPHN3	62362838	62938167	+	0.128395	-1.28132	0	0	0	8	0	0
NM_001618	PARP1	226548392	226595801	-	1.19e-05	-1.28107	0	0	0	3	0	0
NM_022488	ATG3	112251359	112280485	-	0.000459394	-1.2788	1	0	0	1	0	0
NM_052885	SLC2A13	40148824	40499661	-	0.0222781	-1.27876	1	0	0	10	0	0
NM_001006657	WDR35	20110030	20189884	-	0.000261544	-1.27866	0	0	0	3	0	0
NM_022163	MRPL46	89002708	89010633	-	0.000503133	-1.27862	1	0	0	0	0	1
NM_194071	CREB3L2	137559726	137686846	-	0.00336162	-1.27813	1	0	0	0	0	0
NM_001122838	NAPEPLD	102740022	102789569	-	0.000984355	-1.27798	0	0	0	1	0	0
NM_004378	CRABP1	78632665	78640572	+	0.00130974	-1.27761	0	0	0	1	0	0
NM_080594	RNPS1	2303120	2318114	-	5.67e-05	-1.27738	1	0	0	0	0	0
NR_002439	SNORD43	39715056	39715118	-	0.000316195	-1.27697	1	0	0	0	0	0
NM_024658	IPO4	24649424	24658124	-	0.000116683	-1.2762	1	0	0	0	0	0
NM_018230	NUP133	229577044	229644088	-	0.000197401	-1.27578	1	0	0	0	0	0
NM_013448	BAZ1A	35221938	35344853	-	5.89e-05	-1.27554	0	1	0	2	0	0
NM_018238	AGK	141251077	141354209	+	0.000585484	-1.27545	0	0	0	1	0	0
NM_014243	ADAMTS3	73146686	73434516	-	0.0160543	-1.27534	0	0	1	8	0	0
NM_001104554	PAQR5	69606741	69699976	+	0.0308462	-1.27517	0	0	0	1	1	0
NM_001259	CDK6	92234236	92463231	-	3.16e-06	-1.27517	1	0	0	11	1	0
NM_152490	B3GALNT2	235610532	235667781	-	0.000133278	-1.27517	0	0	0	1	0	0
NM_000538	RFXAP	37393338	37403740	+	0.00335196	-1.27513	0	0	0	0	1	0
NM_012474	UCK2	165796889	165877337	+	3.52e-06	-1.27496	0	0	0	2	0	0
NM_032834	ALG10	34175215	34181234	+	1.33e-05	-1.27486	0	1	0	0	0	0
NM_016436	PHF20	34359922	34538288	+	0.000164541	-1.27482	0	0	0	2	0	1
NM_007217	PDCD10	167401696	167452594	-	0.00763539	-1.27466	0	0	0	1	0	0
NM_001102396	SIKE1	115312106	115323308	-	0.000585834	-1.27464	0	1	0	0	0	0
NM_001008661	CCBL2	89401455	89458643	-	0.00744398	-1.27461	0	0	0	1	0	0
NM_016072	GOLT1B	21654698	21671337	+	0.00154683	-1.27393	1	0	0	0	0	0
NM_003488	AKAP1	55162552	55198709	+	0.00149845	-1.2734	1	0	0	0	0	0
NM_016312	WBP11	14939413	14956401	-	8.07e-06	-1.27308	1	0	0	0	0	0
NM_021927	GUF1	44680432	44702696	+	0.000152867	-1.27208	1	0	0	0	0	0
NM_018367	ACER3	76571916	76734850	+	7.82e-06	-1.27202	0	0	0	1	0	0
NM_001012732	DCTD	183811244	183838630	-	0.00162902	-1.27192	0	0	0	1	0	0
NM_153612	HS3ST5	114376750	114384041	-	0.000830749	-1.27188	0	0	0	2	0	0
NM_145276	ZNF563	12428305	12444534	-	0.0386482	-1.27137	0	1	0	0	0	0
NM_003980	MAP7	136663872	136871792	-	0.00175718	-1.27129	0	0	0	2	0	0
NM_032590	KDM2B	121866901	122018920	-	0.000696457	-1.2702	1	0	0	0	0	0
NM_001127202	PCID2	113831924	113863029	-	0.000460891	-1.26853	0	0	0	1	0	0
NM_019051	MRPL50	104152248	104160919	-	0.00323481	-1.2685	1	0	0	0	0	0
NM_002648	PIM1	37137921	37143202	+	2.33e-05	-1.26813	0	0	0	1	0	0
NM_014575	SCHIP1	158991543	159615139	+	0.00263781	-1.26763	1	0	0	8	0	1
NM_000159	GCDH	13001973	13010782	+	0.000461922	-1.26721	1	0	0	0	0	0
NM_153211	TTC39C	21572736	21715573	+	0.000458246	-1.26699	0	0	0	1	0	0
NM_001033522	CSTF1	54967706	54979582	+	2.91e-05	-1.26565	1	0	0	0	0	0
NM_014832	TBC1D4	75858808	76056250	-	0.000605844	-1.26547	1	0	0	3	0	0
NM_016055	MRPL48	73498916	73575655	+	0.000216432	-1.26427	0	0	0	1	0	0
NM_173495	PTCHD1	23352984	23414917	+	0.00770728	-1.26409	0	0	0	1	0	0
NM_001145065	FAM190A	91048683	92523369	+	0.00561637	-1.26373	0	0	0	10	0	0
NM_001284	AP3S1	115177618	115249776	+	0.000943096	-1.26373	0	0	0	2	0	0
NM_006627	POP4	30097169	30108162	+	0.00110633	-1.26358	1	0	0	0	0	0
NM_003223	TFAP4	4307187	4323001	-	0.000688726	-1.26343	1	0	0	1	0	0
NM_006324	CFDP1	75327608	75467387	-	0.00478464	-1.26321	1	0	0	5	0	0
NM_001143820	ETS1	128328655	128457453	-	0.014159	-1.263	0	0	0	1	0	0
NM_018294	CWF19L1	101992054	102027437	-	0.00100355	-1.26299	1	0	0	0	0	0
NM_173829	SFRS12IP1	64013979	64064496	-	7.95e-07	-1.26254	1	0	0	0	0	0
NM_016059	PPIL1	36822605	36842800	-	7.83e-05	-1.26245	0	1	0	0	0	0
NM_014820	TOMM70A	100082308	100120225	-	0.000792607	-1.26244	1	0	1	0	0	0
NM_018718	TSGA14	130036376	130080854	-	0.00083823	-1.26233	1	0	0	0	0	0
NM_014394	GHITM	85899184	85913311	+	2.2e-05	-1.26225	1	0	0	0	0	0
NR_024333	LOC147727	10762538	10764548	-	0.00381167	-1.26145	1	0	0	0	0	0
NM_001235	SERPINH1	75273169	75283844	+	0.00434661	-1.26062	0	0	0	0	0	1
NM_003092	SNRPB2	16710628	16722037	+	0.00485351	-1.26055	1	0	0	0	0	0
NM_181787	DPY19L4	95732102	95806076	+	0.00292299	-1.26007	1	0	0	2	0	1
NM_001080480	MBOAT1	20100934	20212670	-	0.00833171	-1.25987	0	0	0	1	0	0
NM_018555	ZNF331	54024176	54083523	+	0.00612084	-1.25981	1	0	0	0	0	0
NM_001689	ATP5G3	176040986	176046490	-	0.00206785	-1.25925	1	0	0	0	0	0
NM_198920	UBE2CBP	83602185	83775545	-	0.00401683	-1.25912	0	0	0	4	0	0
NM_015962	FCF1	75179849	75203388	+	8.7e-05	-1.2589	0	0	0	0	1	0
NM_012247	SEPHS1	13360082	13390280	-	0.00343356	-1.25848	1	0	0	0	0	0
NM_014899	RHOBTB3	95066849	95132069	+	0.0014395	-1.2575	2	0	0	1	0	0
NM_018059	RADIL	4838739	4923335	-	6.6e-05	-1.2568	0	0	0	3	0	0
NM_015283	DPY19L1	34968493	35077653	-	0.000916208	-1.25655	0	0	0	4	0	0
NM_153832	GPR161	168053998	168105624	-	0.00138477	-1.25606	0	0	0	1	0	0
NM_001099	ACPP	132036210	132077690	+	0.0623385	-1.2558	0	0	0	1	0	0
NM_014350	TNFAIP8	118691595	118730293	+	0.000144503	-1.2554	0	0	0	1	0	0
NM_018356	C5orf22	31532372	31555164	+	9.46e-05	-1.25475	1	0	0	0	0	0
NM_032111	MRPL14	44081373	44095191	-	0.000159582	-1.2543	0	0	0	0	0	1
NM_006547	IGF2BP3	23349828	23509995	-	0.00560759	-1.25427	2	0	0	3	0	0
NM_032683	MPV17L2	18304039	18307548	+	0.0080725	-1.25391	1	0	0	0	0	0
NM_012453	TBL2	72983278	72993013	-	0.000491591	-1.25362	1	0	0	0	0	0
NM_005086	SSPN	26348505	26387706	+	0.000356009	-1.25361	0	0	0	1	0	0
NM_019072	SGTB	64961756	65017941	-	0.0068148	-1.25263	1	0	0	1	0	0
NM_014035	SNX24	122181159	122344901	+	0.0314698	-1.25202	0	0	0	3	0	0
NM_145062	ZUFSP	116956780	116989973	-	0.010185	-1.25118	1	0	0	0	0	0
NM_005792	MPHOSPH6	82181767	82203829	-	0.011683	-1.25032	0	0	0	1	0	0
NM_152553	RNF217	125304513	125404657	+	0.0286068	-1.25008	0	0	0	1	0	0
NM_001039360	ZBTB7C	45553747	45567494	-	0.00626253	-1.25004	0	0	0	0	0	1
NM_016076	PPPDE1	244816351	244872332	+	4.45e-05	-1.24993	0	0	0	1	0	0
NM_016230	CYB5R4	84569369	84670144	+	0.000112587	-1.24971	0	0	0	1	0	0
NM_001024674	LIN52	74551655	74667117	+	7.83e-05	-1.24926	0	0	0	2	0	0
NM_013363	PCOLCE2	142536711	142607934	-	0.0250215	-1.24881	0	0	0	1	0	0
NM_017660	GATAD2A	19496641	19619740	+	1.09e-05	-1.24856	0	0	0	2	0	0
NM_032354	TMEM107	8076298	8079714	-	0.00910085	-1.24826	0	0	0	0	1	0
NM_020879	CCDC146	76751933	76924519	+	0.012836	-1.24789	1	0	0	0	0	0
NM_016371	HSD17B7	162760495	162782607	+	0.0425831	-1.24786	0	0	0	1	0	0
NM_001042429	FAM98B	38746327	38773829	+	0.00706432	-1.24745	1	0	0	0	0	0
NM_005614	RHEB	151163097	151217010	-	0.0021829	-1.24737	1	0	0	0	0	0
NM_001113528	METT5D1	28129797	28355054	+	0.00268168	-1.24705	0	0	0	2	0	0
NM_020845	PITPNM2	123468026	123594975	-	2.4e-05	-1.24574	0	0	0	6	0	0
NM_001142300	CCNYL1	208576263	208620894	+	0.00305011	-1.24542	1	0	0	0	0	0
NM_001540	HSPB1	75931874	75933613	+	0.00285592	-1.24464	0	1	0	0	0	0
NM_016599	MYOZ2	120056938	120108935	+	0.0305067	-1.24427	0	0	0	1	0	0
NM_006351	TIMM44	7991603	8008708	-	7.6e-05	-1.24395	1	1	0	0	0	0
NM_031283	TCF7L1	85360733	85537504	+	0.00532944	-1.24386	0	0	0	2	0	0
NM_023937	MRPL34	17416476	17417652	+	0.0309895	-1.24265	1	0	0	0	0	0
NM_004481	GALNT2	230202955	230417875	+	0.000352724	-1.242	0	0	0	8	0	1
NM_032334	UTP23	117778741	117786919	+	0.00386057	-1.2418	1	0	0	0	0	0
NM_001128176	THRB	24158646	24536266	-	0.0223316	-1.24085	0	0	0	4	0	0
NM_001142795	DENND1B	197479508	197744623	-	0.0111196	-1.24053	0	0	0	5	0	0
NM_017774	CDKAL1	20534687	21232632	+	0.000358811	-1.24007	0	0	0	18	0	0
NR_002894	HIATL2	99708328	99775862	-	0.000604886	-1.23962	1	0	0	0	0	0
NM_001530	HIF1A	62162118	62214977	+	0.000254922	-1.23939	0	0	0	0	0	1
NM_007204	DDX20	112298189	112310198	+	0.000486572	-1.23931	1	0	0	0	0	0
NM_001006605	FAM69A	93307720	93427079	-	0.0121157	-1.23879	0	0	0	4	0	0
NM_032412	C5orf32	139554652	139623372	+	0.000817819	-1.23876	0	0	0	1	0	2
NM_000710	BDKRB1	96722558	96731098	+	0.132261	-1.23835	0	0	0	0	0	1
NM_006322	TUBGCP3	113139327	113242481	-	0.000932199	-1.23806	0	0	0	1	0	0
NM_001177	ARL1	101786922	101801572	-	0.00634608	-1.23792	1	0	0	0	0	0
NM_178837	C19orf51	55670030	55678018	-	0.0253765	-1.23712	1	0	0	0	0	0
NM_001002926	TWISTNB	19735084	19748660	-	5.27e-05	-1.23563	1	0	0	0	0	0
NM_005171	ATF1	51157818	51214906	+	0.000567012	-1.23547	1	0	0	1	0	0
NM_001098	ACO2	41865128	41924992	+	0.0026037	-1.23542	0	0	0	1	0	0
NM_014669	NUP93	56764016	56878676	+	0.000141362	-1.23503	0	0	0	5	0	0
NM_001099952	ITPR1	4535031	4889522	+	0.00710118	-1.23501	1	0	0	6	0	0
NM_032199	ARID5B	63661442	63856703	+	0.00578026	-1.23417	2	0	0	15	0	0
NM_005698	SCAMP3	155225770	155232195	-	0.000128219	-1.23411	0	0	0	0	0	2
NM_198476	C19orf54	41246760	41255828	-	0.00248269	-1.234	1	0	0	0	0	0
NM_032581	FAM126A	22980886	23053770	-	0.0183527	-1.23363	1	0	0	0	0	0
NM_014062	NOB1	69775774	69788829	-	1.27e-05	-1.23361	1	0	0	0	0	0
NM_004274	AKAP6	32798478	33302267	+	0.00191964	-1.23356	0	0	0	12	0	0
NM_001040284	PAPD5	50186828	50269217	+	0.00361458	-1.23339	0	0	0	2	0	0
NR_024253	LOC348926	3943669	3957148	-	0.000722914	-1.23296	0	0	0	1	0	0
NM_001018100	GCOM1	57884113	57977560	+	0.001118	-1.23285	0	0	0	1	0	0
NM_005504	BCAT1	24964280	25102308	-	0.000137341	-1.23214	0	1	0	2	0	0
NM_002791	PSMA6	35761573	35786673	+	0.0138793	-1.23142	1	0	0	0	0	0
NM_003730	RNASET2	167343007	167370077	-	0.0254979	-1.23111	0	0	0	2	0	1
NM_004563	PCK2	24563482	24573337	+	6.44e-05	-1.23107	0	0	0	0	0	1
NM_004990	MARS	57881850	57910432	+	0.000760816	-1.23102	1	0	0	0	0	0
NM_080597	OSBPL1A	21742012	21977790	-	0.000342191	-1.23052	0	0	0	1	0	0
NM_006233	POLR2I	36604611	36606206	-	0.0067172	-1.23043	1	0	0	0	0	0
NR_026939	CASC2	119806331	119969659	+	0.00776664	-1.22989	0	0	0	4	0	0
NM_152763	AKNAD1	109358531	109399716	-	0.0048319	-1.22925	0	0	0	1	0	0
NM_024775	GEMIN6	39005326	39009104	+	0.0240356	-1.22912	0	1	0	0	0	0
NM_003631	PARG	51026326	51371331	-	0.0115746	-1.22905	0	0	0	2	0	0
NM_018656	SLC35E3	69139935	69159851	+	0.0120052	-1.22877	1	0	0	0	0	0
NM_001039958	MESP2	90319588	90321980	+	0.00525977	-1.22864	0	0	0	0	0	1
NM_001937	DPT	168664706	168698428	-	0.0684577	-1.22814	0	0	0	0	0	1
NM_001134296	AP3M2	42010463	42028702	+	0.000346893	-1.22773	1	0	0	0	0	1
NM_020443	NAV1	201617449	201796102	+	0.00243182	-1.22716	0	0	0	3	0	0
NM_001079843	CASZ1	10696667	10856707	-	0.000742758	-1.22634	0	0	0	2	0	0
NM_012287	ACAP2	194995474	195163817	-	0.00415687	-1.2255	0	0	0	4	0	0
NM_024075	TSEN34	54694118	54698394	+	0.00103404	-1.22518	1	0	0	0	0	0
NM_005908	MANBA	103552643	103682151	-	0.0192391	-1.2251	0	0	0	1	0	0
NM_007043	KRR1	75891420	75905418	-	0.0105191	-1.22473	1	0	0	0	0	0
NM_015032	PDS5B	33160591	33352155	+	2.07e-05	-1.22441	0	0	0	3	0	0
NM_018416	FOXJ2	8185358	8208117	+	0.000561198	-1.22388	0	0	0	1	0	0
NM_031287	SF3B5	144416017	144416754	-	0.0135056	-1.22367	1	0	0	0	0	0
NM_022467	CHST8	34175433	34264413	+	0.0174227	-1.22315	0	0	0	3	0	0
NM_013328	PYCR2	226107580	226111965	-	4.34e-05	-1.22299	1	0	0	0	0	0
NM_018448	CAND1	67663060	67708388	+	1.59e-05	-1.22283	1	0	0	0	0	0
NM_153713	LIX1L	145477084	145499090	+	2.02e-05	-1.22242	2	0	0	1	0	0
NM_001080477	ODZ3	183245136	183724177	+	3.44e-05	-1.22236	0	0	0	10	0	0
NM_004776	B4GALT5	48249484	48330421	-	0.000143295	-1.22119	0	0	0	2	0	0
NM_005085	NUP214	134000980	134109090	+	8.37e-05	-1.22099	0	0	0	1	0	0
NM_016399	TRIAP1	120881764	120884215	-	0.000467288	-1.22034	0	0	0	0	0	2
NM_001003800	BICD2	95473644	95527083	-	0.0308291	-1.22009	0	0	0	2	0	0
NM_001987	ETV6	11802787	12048323	+	0.00182561	-1.22005	1	0	0	10	0	0
NM_001037131	AGAP1	236402735	237034114	+	0.00046898	-1.21992	0	0	0	17	0	0
NM_152313	SLC36A4	92880851	92931095	-	0.0505609	-1.21967	0	0	0	2	0	0
NM_052999	CMTM1	66600349	66613036	+	0.00965774	-1.21961	0	0	0	0	0	1
NM_007149	ZNF184	27418521	27440897	-	0.0554356	-1.21949	1	0	0	0	0	0
NM_020144	PAPOLB	4897370	4901625	-	0.0462521	-1.21949	0	0	0	0	1	0
NM_004818	DDX23	49223539	49245957	-	0.000172898	-1.21921	1	0	0	0	0	0
NM_145693	LPIN1	11886739	11967531	+	4.13e-05	-1.21907	0	0	0	2	0	1
NM_001745	CAMLG	134074205	134087841	+	0.00743427	-1.21896	1	0	0	0	0	0
NM_001114	ADCY7	50321822	50352043	+	3.29e-05	-1.21877	0	0	0	1	0	0
NM_004661	CDC23	137523340	137549032	-	0.000177063	-1.21844	1	0	0	0	0	0
NM_020771	HACE1	105175967	105307794	-	0.00380695	-1.21837	0	0	1	0	0	1
NM_014260	PFDN6	33257377	33258711	+	0.00166628	-1.21824	1	0	0	0	0	0
NM_173050	SCUBE1	43599229	43739355	-	0.00679361	-1.21823	0	0	0	6	0	0
NM_053025	MYLK	123331144	123603149	-	0.0188328	-1.21793	0	0	0	6	0	0
NM_013349	NENF	212606228	212619719	+	0.00270863	-1.21787	0	0	0	0	0	1
NM_005207	CRKL	21271713	21308037	+	0.00643623	-1.21772	1	0	0	1	0	0
NM_006844	ILVBL	15225786	15236577	-	0.000261579	-1.21746	1	0	0	0	0	0
NM_020453	ATP10D	47487409	47595503	+	0.000956328	-1.21715	0	0	0	2	0	0
NM_005012	ROR1	64239689	64644707	+	0.0248877	-1.21694	0	0	0	2	0	0
NM_003959	HIP1R	123320038	123347507	+	0.0177223	-1.21686	1	0	0	0	0	0
NM_025132	WDR19	39184023	39287429	+	0.000791248	-1.21674	0	0	0	1	0	0
NM_005184	CALM3	47104511	47114038	+	1.87e-05	-1.21665	1	0	0	0	0	0
NM_018198	DNAJC11	6694227	6761966	-	0.00055727	-1.21567	0	0	0	1	0	0
NM_152407	GRPEL2	148724976	148734145	+	0.012929	-1.21535	1	0	0	0	0	0
NM_015688	FAM184B	17633710	17783135	-	0.0243384	-1.21525	0	0	0	1	0	0
NM_139283	PPTC7	110972236	111021064	-	0.000572624	-1.21413	0	0	0	1	0	0
NM_014391	ANKRD1	92671856	92681032	-	0.0410904	-1.214	1	0	1	0	0	0
NM_032776	JMJD1C	64926989	65225722	-	0.00109181	-1.21382	0	0	0	1	0	0
NM_005742	PDIA6	10923518	10952960	-	0.000131459	-1.21373	1	0	0	1	0	0
NM_020196	XAB2	7684411	7694439	-	0.000455334	-1.21372	0	0	0	0	0	1
NM_002796	PSMB4	151372040	151374412	+	0.00846156	-1.21339	1	0	0	0	0	0
NM_002927	RGS13	192605281	192629387	+	0.0746698	-1.2132	0	0	0	1	0	0
NM_024407	NDUFS7	1383882	1395587	+	0.00159526	-1.2131	1	0	0	0	0	0
NM_015932	POMP	29233240	29253091	+	0.000272456	-1.21307	1	0	0	0	0	0
NM_014616	ATP11B	182511290	182639419	+	0.00291236	-1.21282	0	0	0	2	0	0
NM_003341	UBE2E1	23847438	23932802	+	3.1e-05	-1.21266	0	0	0	2	0	0
NM_019053	EXOC6	94608224	94819250	+	0.00205289	-1.21197	0	0	0	3	0	0
NM_001023561	ZNF749	57946692	57957191	+	0.00427916	-1.21136	1	0	0	0	0	0
NM_002335	LRP5	68080107	68216739	+	0.000716234	-1.21117	0	0	0	3	0	0
NM_014388	C1orf107	210001332	210030908	+	0.00601393	-1.21115	1	0	0	1	0	0
NM_006980	MTERF	91502020	91510016	-	0.0579374	-1.21097	2	0	0	0	0	0
NM_006869	ADAP1	937537	994289	-	0.0473224	-1.21089	0	0	0	2	0	0
NM_006933	SLC5A3	35445869	35478560	+	9.75e-05	-1.21052	0	0	0	1	0	0
NM_016222	DDX41	176938578	176943967	-	0.0010239	-1.21038	1	0	0	0	0	0
NM_138391	TMEM183A	202976533	202993197	+	0.0142354	-1.21038	1	0	0	0	0	0
NM_004286	GTPBP1	39101806	39129590	+	0.000157524	-1.21035	1	0	0	0	0	0
NM_001018116	MURC	103340335	103350171	+	0.0982231	-1.21027	1	0	0	0	0	0
NM_175907	ZADH2	72909278	72921281	-	0.00292789	-1.20999	1	0	0	0	0	0
NM_001184	ATR	142168077	142297668	-	0.00534319	-1.20969	1	0	0	1	0	0
NM_020396	BCL2L10	52401823	52404972	-	0.194746	-1.20929	1	0	0	0	0	0
NM_021823	PPCDC	75315926	75343066	+	0.0311078	-1.20922	1	0	0	0	0	0
NM_207313	TMEM132E	32907767	32966336	+	0.0136165	-1.20861	0	0	0	5	0	0
NM_001012761	RGMB	98104998	98132196	+	0.00294164	-1.20836	0	0	0	4	0	0
NM_053053	TADA1	166825750	166845654	-	0.000624305	-1.20809	0	1	0	0	0	0
NM_014864	FAM20B	178995073	179045701	+	0.00253928	-1.20785	1	0	0	1	0	0
NM_015425	POLR1A	86253452	86333278	-	0.00404657	-1.20755	1	0	0	2	0	0
NM_001011	RPS7	3622852	3628508	+	3e-05	-1.20749	1	0	0	0	0	1
NR_002433	SNORD12C	47895481	47895559	+	0.00440669	-1.20689	1	0	0	0	0	0
NM_198988	LENG9	54972980	54974894	-	0.00557207	-1.20661	1	0	0	0	0	0
NM_012254	SLC27A5	59009699	59023432	-	0.0177515	-1.20634	0	0	1	0	0	0
NM_024902	DNAJC22	49741040	49745683	+	0.0521582	-1.20633	1	0	0	0	0	0
NM_003112	SP4	21467688	21554149	+	9.89e-05	-1.20627	0	0	0	0	1	0
NM_001031725	DDX59	200613165	200639126	-	0.0313947	-1.20619	0	0	0	1	0	0
NM_173081	ARMC3	23216953	23326512	+	0.0489207	-1.20615	0	0	0	1	0	0
NM_138441	C6orf150	74134855	74162043	-	0.166304	-1.20585	0	0	0	3	0	0
NM_004147	DRG1	31795538	31830171	+	0.00139329	-1.20565	0	1	0	1	0	0
NM_015340	LARS2	45430074	45590328	+	0.0109109	-1.20535	0	0	0	1	1	0
NM_001357	DHX9	182808438	182857115	+	0.0261784	-1.20485	0	1	0	0	0	0
NM_006052	DSCR3	38595725	38639833	-	0.0282347	-1.20446	0	0	0	1	0	1
NM_001031702	SEMA5B	122628042	122746576	-	0.00258605	-1.20431	1	0	0	5	0	0
NM_001865	COX7A2	75947392	75953644	-	0.0228342	-1.20425	0	1	0	0	0	0
NM_014671	UBE3C	156931654	157062065	+	0.000454234	-1.20422	0	0	1	2	0	0
NM_022757	CCDC14	123632275	123680255	-	0.000281493	-1.20421	0	1	0	2	0	0
NM_021809	TGIF2	35202009	35222350	+	0.00207499	-1.20368	0	0	0	2	0	0
NM_005228	EGFR	55086724	55275030	+	0.00286819	-1.20345	0	0	0	2	0	0
NM_033103	RHPN2	33469498	33555824	-	0.00888653	-1.20304	1	0	0	0	0	0
NM_145080	NSMCE1	27236314	27280113	-	0.00147692	-1.20276	1	0	0	0	0	0
NM_006247	PPP5C	46850293	46894103	+	5.86e-05	-1.20263	0	0	0	1	0	1
NM_152597	FSIP1	39892233	40075039	-	0.0115227	-1.20195	0	0	0	2	0	0
NM_001080481	USP45	99880183	99963252	-	0.00202732	-1.20174	0	0	0	2	0	0
NM_005153	USP10	84733554	84813525	+	0.000112829	-1.20144	0	0	0	2	0	0
NM_000294	PHKG2	30759619	30772495	+	0.000103698	-1.20117	1	0	0	0	0	0
NM_001131007	KIAA0922	154387497	154557860	+	0.000208665	-1.20112	0	0	0	2	0	0
NM_014730	MLEC	121124948	121139667	+	0.00167852	-1.201	1	0	0	0	0	0
NM_016052	RRP15	218458628	218511323	+	0.0231918	-1.20091	1	0	0	1	1	0
NM_001303	COX10	13972718	14111992	+	3.81e-05	-1.20066	0	0	0	2	0	0
NM_005370	RAB8A	16222489	16244443	+	0.00564241	-1.20053	0	1	0	0	0	0
NM_032815	NFATC2IP	28962317	28977765	+	0.0064089	-1.20051	1	0	0	0	0	0
NM_024313	NOL12	38082343	38089484	+	0.0144596	-1.20018	1	0	0	0	0	0
NM_006621	AHCYL1	110527307	110566363	+	0.0116834	-1.20004	0	0	0	1	0	0
NM_181705	LYRM7	130506640	130541119	+	0.0156373	-1.19945	1	0	0	0	0	0
NM_005402	RALA	39663161	39747715	+	0.00310178	-1.19772	0	0	0	1	1	0
NM_032256	TMEM117	44229961	44783540	+	0.0854009	-1.19747	0	0	0	12	0	1
NM_005146	SART1	65729159	65747606	+	0.0118114	-1.19742	1	0	0	0	0	0
NM_021937	EEFSEC	127872312	128127488	+	0.000566143	-1.19704	0	0	0	4	0	3
NM_138792	LEO1	52230224	52263958	-	0.0179697	-1.19685	1	0	0	0	0	0
NM_001042576	RRBP1	17594322	17662928	-	0.00491942	-1.19676	0	0	0	1	0	0
NM_022044	SDF2L1	21996541	21998587	+	0.0153484	-1.19598	1	0	0	0	0	1
NM_016023	OTUD6B	92082423	92099322	+	8.57e-05	-1.19542	1	0	0	0	0	0
NM_147156	SGMS1	52065345	52383737	-	0.0212622	-1.19524	1	0	0	5	0	0
NM_177402	SYT2	202559726	202679551	-	0.000692996	-1.19474	0	0	0	1	0	0
NM_022748	TNS3	47314752	47579199	-	0.00927507	-1.19453	0	0	0	4	0	0
NM_018050	MANSC1	12482217	12503169	-	0.00102744	-1.19399	0	0	0	0	0	1
NM_001533	HNRNPL	39327028	39340617	-	0.00662237	-1.19394	1	0	0	0	0	0
NM_173509	FAM163A	179712297	179785326	+	0.000376338	-1.19379	0	0	0	5	0	0
NM_144653	NACC2	138903204	138987131	-	0.036156	-1.19372	0	0	0	1	0	0
NM_153608	ZNF114	48774653	48790863	+	0.0188113	-1.19357	1	0	0	0	0	0
NM_033418	C1orf156	169761674	169764031	-	0.0177191	-1.19312	1	0	0	0	0	0
NM_148962	OXER1	42989640	42991401	-	0.0959528	-1.19312	0	0	0	0	0	1
NM_004515	ILF2	153634514	153643479	-	0.000155014	-1.19307	1	0	0	0	0	0
NM_004564	PET112L	152592001	152682146	-	0.000221665	-1.19279	0	0	0	2	0	1
NM_006402	HBXIP	110943878	110950546	-	0.0672424	-1.19226	0	1	0	0	0	0
NM_181426	CCDC39	180331796	180397283	-	0.0362262	-1.19214	0	0	0	1	0	0
NM_004373	COX6A1	120875903	120878529	+	0.000173356	-1.19207	1	0	0	0	0	0
NM_052859	RFT1	53122502	53164470	-	4.74e-05	-1.19205	1	0	0	0	0	0
NM_133259	LRPPRC	44113362	44223144	-	4.24e-06	-1.19189	1	0	0	4	0	0
NM_138694	PKHD1	51480144	51952423	-	0.0143302	-1.19184	0	0	0	9	0	0
NM_032273	TMEM126A	85358962	85367596	+	0.0849447	-1.19179	0	1	0	0	0	0
NM_018363	RNLS	90033620	90343082	-	0.00428498	-1.19146	0	0	0	11	0	0
NM_031485	GRWD1	48949029	48957163	+	0.00467549	-1.19126	1	0	0	0	0	0
NM_033213	ZNF670	247200086	247242069	-	0.0120115	-1.19123	1	0	0	0	0	0
NM_018224	C7orf44	43678858	43769083	-	0.00270293	-1.19109	1	0	0	3	0	0
NM_001730	KLF5	73633141	73651675	+	0.0105835	-1.19087	1	0	0	0	0	0
NM_020799	STAMBPL1	90640025	90683242	+	0.0297659	-1.19078	0	0	1	1	0	0
NM_015462	NOL11	65714060	65740266	+	0.00420333	-1.19062	1	0	0	0	0	0
NM_033364	C3orf15	119421868	119485947	+	0.0762811	-1.19037	0	0	0	1	0	0
NM_001035254	FAM102A	130702860	130742495	-	0.000214467	-1.19009	0	0	0	1	0	0
NM_006197	PCM1	17780365	17887455	+	0.00106787	-1.18938	0	0	0	1	0	0
NM_018346	RSAD1	48556189	48563336	+	0.0150482	-1.18937	0	0	0	1	0	0
NM_022170	EIF4H	73588705	73611429	+	8.93e-07	-1.18911	1	0	0	0	0	0
NM_003685	KHSRP	6413120	6424822	-	4.45e-05	-1.18892	1	0	0	0	0	0
NM_024016	HOXB8	46689708	46692301	-	0.0326791	-1.18884	1	0	0	0	0	0
NM_016360	TACO1	61678230	61685724	+	0.0118952	-1.18863	0	1	0	0	0	1
NM_133459	CCBE1	57098171	57364644	-	0.0459686	-1.18833	0	0	0	2	0	0
NM_031303	KATNAL2	44526786	44628613	+	0.00484167	-1.18829	0	0	0	1	0	0
NM_015525	IBTK	82879955	82957448	-	4.69e-06	-1.18786	0	0	0	1	0	1
NM_024753	TTC21B	166730453	166810348	-	0.000276112	-1.18784	0	0	1	1	0	0
NM_006504	PTPRE	129705324	129884162	+	0.052176	-1.18669	0	0	0	5	0	0
NM_001079802	FKTN	108320410	108403398	+	0.0171316	-1.1865	0	0	0	1	0	0
NM_032511	C6orf168	99720793	99797531	-	0.0386753	-1.18632	0	0	0	1	0	0
NM_020744	MTA3	42795670	42936352	+	7.27e-06	-1.18592	0	0	0	5	0	0
NM_018285	IMP3	75931425	75932664	-	0.0598192	-1.18591	2	0	0	0	0	0
NM_001163	APBA1	72042448	72287275	-	0.00757317	-1.18498	1	0	0	5	0	0
NM_014940	MON1B	77224835	77233541	+	0.0125211	-1.18455	0	1	0	0	0	0
NM_002267	KPNA3	50273442	50367057	-	0.00453582	-1.18441	1	0	0	0	0	0
NM_152713	STT3A	125462738	125491280	+	0.000124719	-1.1841	1	0	0	0	0	0
NM_018164	C12orf11	27058114	27091254	-	0.000132051	-1.18387	1	0	0	0	0	0
NM_003021	SGTA	2754711	2783354	-	0.0122266	-1.18368	1	0	0	0	0	0
NM_001039887	C19orf55	36249043	36260077	+	0.010164	-1.18359	1	0	0	0	0	0
NM_018464	CISD1	60028894	60049018	+	0.00335324	-1.18359	1	0	0	0	0	1
NM_006190	ORC2L	201774894	201828410	-	0.000589378	-1.18352	1	0	0	0	0	0
NM_001002858	ANXA2	60639350	60690185	-	0.0257557	-1.1834	1	0	0	4	0	0
NM_144981	IMMP1L	31453948	31531169	-	0.051222	-1.1828	0	0	0	1	0	0
NM_004642	CDK2AP1	123745541	123756687	-	0.00575619	-1.18278	0	0	0	1	0	0
NM_001040436	YARS2	32899478	32908874	-	0.209806	-1.18257	1	1	0	1	0	0
NM_003379	EZR	159186773	159239340	-	0.00152256	-1.18239	0	0	0	1	0	0
NM_001074	UGT2B7	69962192	69978704	+	0.22029	-1.18233	1	0	0	0	0	0
NM_006816	LMAN2	176758563	176778885	-	0.00160413	-1.1819	0	1	0	1	0	0
NM_000146	FTL	49468565	49470135	+	0.0019846	-1.18184	1	0	0	0	0	0
NM_021817	HAPLN2	156589085	156595517	+	0.0132944	-1.18125	1	0	0	0	0	1
NM_005983	SKP2	36152188	36182276	+	0.000187142	-1.18124	1	0	0	1	0	0
NM_024776	SGK269	77400470	77577333	-	0.144272	-1.1809	0	0	0	4	0	0
NM_032824	TMEM87B	112812799	112876895	+	0.024061	-1.18083	0	0	0	1	0	0
NM_014753	BMS1	43277953	43330383	+	0.0214351	-1.18005	0	1	0	0	0	0
NM_004317	ASNA1	12848305	12859138	+	0.00572482	-1.17986	1	0	0	0	0	0
NM_006260	DNAJC3	96329401	96447241	+	0.00747457	-1.17975	0	0	0	1	0	0
NM_004724	ZW10	113603910	113644425	-	0.0152965	-1.1796	0	0	0	2	0	1
NM_024782	NHEJ1	219940050	220025587	-	0.039481	-1.17958	0	0	0	2	0	0
NM_031212	SLC25A28	101370274	101380221	-	0.000519571	-1.17952	1	0	0	0	0	0
NM_139158	CDK15	202671197	202758263	+	0.0243965	-1.17929	0	0	0	5	0	0
NM_018120	ARMC1	66515071	66546432	-	0.0121868	-1.17924	1	0	0	0	0	0
NM_004582	RABGGTB	76251885	76260764	+	0.0018791	-1.17908	1	0	0	0	0	0
NM_014655	SLC25A44	156163729	156182586	+	0.196192	-1.1787	1	0	0	0	0	1
NM_033407	DOCK7	62920397	63153969	-	0.000269633	-1.17838	0	0	0	1	0	0
NM_015488	PNKD	219135114	219211515	+	0.00831249	-1.17817	0	0	0	1	0	0
NM_020840	FNIP2	159690181	159827951	+	0.00197611	-1.17799	0	0	0	2	0	0
NM_002265	KPNB1	45727274	45761004	+	0.00156486	-1.17793	0	1	0	1	0	0
NM_153251	ZDHHC20	21950509	22033423	-	0.0285134	-1.17783	0	0	0	2	0	0
NM_014303	PES1	30972611	30987894	-	0.00184923	-1.1778	1	0	0	0	0	0
NM_173517	VKORC1L1	65338256	65419799	+	0.00197924	-1.1778	0	0	0	1	0	0
NM_000189	HK2	75059781	75120474	+	0.0198969	-1.17681	0	0	0	1	0	0
NM_001010854	TTC7B	91006932	91282761	-	0.0209957	-1.17632	0	0	0	6	0	0
NM_001144831	PHB2	7074516	7079916	-	0.0124841	-1.17608	1	0	0	0	0	0
NM_015476	C18orf10	34376033	34409158	-	0.00111788	-1.17573	0	0	0	1	0	1
NM_152269	C12orf65	123717840	123742481	+	0.0474694	-1.17566	1	0	0	0	0	0
NM_003299	HSP90B1	104324188	104341703	+	0.00415154	-1.17563	1	0	0	0	0	0
NM_198859	PRICKLE2	64079526	64211131	-	0.0510485	-1.17549	0	0	0	5	0	0
NM_002794	PSMB2	36068739	36107143	-	5.5e-05	-1.17486	0	0	0	2	0	0
NM_014879	P2RY14	150929904	150996230	-	0.214718	-1.17426	1	0	0	0	0	0
NM_001109903	RNFT2	117176095	117291434	+	0.000270419	-1.17413	1	0	0	0	0	0
NM_001040619	ATF3	212781993	212794114	+	0.00292633	-1.17397	0	1	0	0	0	0
NM_017412	FZD3	28351772	28421959	+	0.00110547	-1.17363	1	0	0	2	0	0
NM_001010	RPS6	19376253	19380235	-	0.00616933	-1.17362	1	0	0	0	0	0
NR_003264	SDHAP1	195686791	195717150	-	8.99e-05	-1.1734	0	0	0	1	0	0
NM_006567	FARS2	5261583	5771816	+	0.0546993	-1.17186	0	0	0	10	0	0
NM_024814	CBLL1	107384278	107402082	+	0.00118101	-1.1716	1	0	0	0	0	0
NM_007159	SLMAP	57743173	57914894	+	0.0260326	-1.17148	0	0	0	2	0	0
NM_020198	CCDC47	61822610	61851088	-	0.0459459	-1.17102	1	0	0	0	0	0
NM_016046	EXOSC1	99195666	99205768	-	0.0446255	-1.17099	1	0	0	0	0	0
NM_130847	AMOTL1	94501507	94609917	+	0.0199595	-1.17089	1	0	0	2	0	0
NM_001039845	MDH1B	207602489	207630050	-	0.0908728	-1.17085	1	0	0	0	0	0
NM_203293	TRIM7	180620923	180632177	-	0.0449867	-1.17037	2	0	0	0	0	0
NM_014248	RBX1	41347384	41368666	+	0.000274873	-1.17024	0	0	0	1	0	0
NM_001296	CCBP2	42850963	42908774	+	0.190254	-1.17009	0	0	0	3	0	0
NM_012458	TIMM13	2425621	2427875	-	0.0160057	-1.16987	1	0	0	0	0	0
NM_002577	PAK2	196466727	196559516	+	0.00235253	-1.16986	0	0	0	1	0	0
NM_022365	DNAJC1	22045477	22292650	-	0.00357935	-1.16958	0	0	0	6	0	0
NM_015367	BCL2L13	18121484	18211987	+	0.0199202	-1.16954	0	0	0	3	0	0
NM_138375	CABLES1	20735788	20840434	+	0.0867313	-1.1694	1	0	0	4	0	0
NM_001087	AAMP	219128852	219134893	-	0.0191228	-1.16936	1	0	0	0	0	0
NM_031949	TTLL2	167738573	167756177	+	0.189459	-1.16923	1	0	0	0	0	0
NM_002809	PSMD3	38137059	38154212	+	0.00182368	-1.16917	1	0	0	0	0	0
NM_006100	ST3GAL6	98451571	98513234	+	0.00225697	-1.16853	0	0	0	5	0	0
NM_006009	TUBA1A	49578584	49582861	-	0.0113328	-1.16826	1	0	0	1	0	0
NM_000317	PTS	112097087	112104693	+	0.00432375	-1.16823	0	0	0	0	0	1
NM_012133	COPG2	130146079	130353598	-	0.00184183	-1.16788	0	0	0	1	0	0
NM_001136044	TMUB1	150778172	150780620	-	0.0113129	-1.16771	1	0	0	0	0	0
NM_003200	TCF3	1609292	1652326	-	0.000430786	-1.16757	1	0	0	0	0	0
NM_152536	FGD5	14860468	14976071	+	0.0457256	-1.16751	0	0	0	1	0	0
NM_012482	ZNF281	200375425	200379166	-	0.0133209	-1.16679	1	0	0	0	0	0
NM_017916	PIH1D1	49949549	49955115	-	0.0153228	-1.16654	1	0	0	0	0	0
NM_025065	RPF1	84944919	84964032	+	0.00843336	-1.16592	1	0	0	0	0	0
NM_006365	C1orf61	156374054	156399184	-	0.111082	-1.16582	0	0	0	1	0	0
NM_003100	SNX2	122110749	122165800	+	0.000103404	-1.1655	0	0	0	1	0	0
NM_005901	SMAD2	45359466	45456926	-	0.00871521	-1.16487	0	0	0	1	0	0
NM_001083614	EARS2	23533334	23568696	-	0.0103675	-1.16485	1	0	0	0	0	0
NM_014691	AQR	35148552	35261995	-	2.25e-06	-1.16456	0	1	0	0	0	2
NM_000212	ITGB3	45331207	45390076	+	0.00684825	-1.16402	0	0	0	1	0	0
NM_006838	METAP2	95867821	95909611	+	0.0277977	-1.16394	1	1	0	1	0	0
NM_001126240	TP73	3607235	3650467	+	0.000414363	-1.16353	0	0	0	2	0	0
NM_024928	OBFC1	105637319	105678045	-	0.0586864	-1.1634	0	0	0	1	0	0
NM_003369	UVRAG	75526211	75855281	+	0.00428086	-1.16329	0	1	0	11	0	0
NM_018989	RBM27	145583162	145668782	+	0.00592417	-1.16267	1	0	0	0	0	0
NM_152594	SPRED1	38545051	38649449	+	0.0128957	-1.16257	1	0	0	0	1	0
NM_001130524	AP1M1	16308664	16346156	+	0.000480174	-1.16246	1	0	0	0	0	0
NM_006246	PPP2R5E	63841354	64010079	-	0.00763359	-1.16221	0	0	0	3	0	0
NM_007068	DMC1	38914953	38966189	-	0.0126874	-1.16212	0	0	0	1	0	0
NM_004999	MYO6	76458908	76629254	+	0.0310261	-1.16194	0	0	0	2	0	0
NM_005831	CALCOCO2	46908371	46942228	+	0.0438315	-1.16171	0	0	0	1	0	0
NM_004608	TBX6	30097116	30103205	-	0.0235271	-1.16158	1	0	0	0	0	0
NM_001134875	C14orf80	105957585	105965584	+	0.0273791	-1.16147	1	0	0	0	0	0
NM_014913	ADNP2	77866914	77898226	+	0.0287136	-1.16147	0	0	0	0	0	1
NM_022133	SNX16	82711819	82754521	-	0.101238	-1.16131	1	0	0	0	0	0
NM_138775	ALKBH8	107373453	107436461	-	0.0530318	-1.16112	1	0	0	1	0	0
NM_194318	B3GALTL	31774111	31906409	+	0.0524757	-1.16082	0	0	0	3	0	0
NM_030792	GDPD5	75145685	75236599	-	0.037385	-1.16051	0	0	0	2	0	0
NM_006113	VAV3	108113781	108507545	-	0.0423996	-1.1603	0	0	0	2	0	0
NM_004863	SPTLC2	77973271	78083110	-	0.00212309	-1.16012	1	0	0	2	0	0
NM_000176	NR3C1	142657496	142783254	-	0.0158527	-1.15992	0	0	0	2	0	0
NM_000401	EXT2	44117098	44266979	+	0.00115166	-1.15986	0	0	0	2	0	0
NR_026555	GDEP	80748624	80784399	+	0.287737	-1.15943	0	0	0	2	0	0
NM_001040011	C9orf119	131038424	131051267	+	0.0344566	-1.15942	1	0	0	0	0	0
NM_014672	KIAA0391	35591775	35743268	+	0.00883211	-1.15926	1	0	0	0	0	0
NM_002595	CDK17	96672041	96794305	-	0.0332364	-1.15858	1	0	0	1	0	0
NM_017631	DDX60	169137442	169239958	-	0.00539211	-1.15814	0	0	0	1	0	0
NM_003196	TCEA3	23707554	23751261	-	0.0100712	-1.15796	0	0	0	1	0	0
NM_144575	CAPN13	30945639	31030311	-	0.0273567	-1.15792	0	0	0	4	0	0
NM_000532	PCCB	135969166	136049011	+	0.00550517	-1.15718	0	0	0	1	0	0
NM_005886	KATNB1	57769659	57791162	+	0.00110617	-1.15628	1	0	0	0	0	0
NM_015483	KBTBD2	32907777	32931468	-	0.015235	-1.15628	1	0	0	1	0	0
NM_001042539	MAZ	29817854	29822502	+	0.000719919	-1.15624	0	0	0	0	0	1
NM_001129885	CPSF4L	71244587	71258019	-	0.0848416	-1.15593	0	0	0	1	0	0
NM_012294	RAPGEF5	22157908	22396533	-	0.0224495	-1.15559	0	0	0	5	0	0
NM_017793	RPP25	75247442	75249775	-	0.0212217	-1.15517	1	0	0	0	0	2
NM_024102	WDR77	111982512	111991830	-	0.0901016	-1.15476	1	0	0	0	0	0
NR_026854	LOC401127	39481874	39483521	+	0.00837427	-1.15457	1	0	0	0	0	0
NM_001686	ATP5B	57031960	57039852	-	4.46e-07	-1.15453	1	0	0	0	0	0
NM_017865	ZNF692	249144204	249153271	-	0.00526847	-1.15413	1	0	0	0	0	0
NR_003500	RP9P	32956427	32982782	-	0.0229392	-1.1538	0	0	0	1	0	1
NM_015361	R3HDM1	136289082	136482836	+	0.00195337	-1.15372	1	0	0	0	0	0
NR_026778	NCRNA00201	245003940	245010243	-	0.00994071	-1.15356	0	0	0	0	0	1
NM_016155	MMP17	132312940	132336316	+	0.0266481	-1.15354	0	0	0	1	0	0
NM_001123364	C6orf186	110567148	110679475	-	0.217028	-1.15347	0	0	0	4	0	0
NM_002687	PNN	39644386	39652421	+	0.0595208	-1.15343	1	0	0	0	0	0
NM_005589	ALDH6A1	74526873	74551196	-	0.0836657	-1.15305	1	0	0	0	0	0
NM_017634	KCTD9	25285365	25315920	-	0.134327	-1.15297	0	0	0	0	0	1
NM_018838	NDUFA12	95365111	95397511	-	0.0448734	-1.15296	1	0	0	0	0	0
NM_145034	TOR1AIP2	179813067	179846941	-	0.00102517	-1.15282	1	0	0	0	0	0
NM_138798	MITD1	99785725	99797492	-	0.0388298	-1.15256	1	0	0	0	0	0
NM_014046	MRPS18B	30585485	30594174	+	0.0537174	-1.15219	2	0	0	0	0	0
NM_153634	CPNE8	39046001	39299420	-	0.0124873	-1.1521	0	0	0	6	0	1
NM_022746	MOSC1	220960038	220987740	+	0.00440537	-1.15181	0	0	0	0	0	1
NM_130902	COX7B2	46736848	46911252	-	0.382899	-1.15171	0	0	0	2	0	0
NM_001143968	ARL5C	37313147	37322414	-	0.204886	-1.15163	0	0	0	0	0	1
NM_019852	METTL3	21966282	21979457	-	0.0431398	-1.15149	1	0	0	0	0	0
NM_002562	P2RX7	121570677	121623856	+	0.08295	-1.15142	0	1	0	0	0	0
NM_004975	KCNB1	47988504	48099181	-	0.105412	-1.15127	0	0	0	1	0	0
NM_022474	MPP5	67708020	67802535	+	0.0718863	-1.15075	0	0	0	1	0	0
NM_001142685	ARHGAP32	128834955	129062093	-	0.0473248	-1.15057	0	0	0	1	0	0
NM_001024858	SPTB	65213001	65289866	-	0.00194167	-1.14991	1	0	0	0	0	0
NM_003536	HIST1H3H	27777841	27778313	+	0.0772192	-1.14966	1	0	0	0	0	0
NM_016454	TMEM85	34517244	34522350	+	0.000649319	-1.14933	1	0	0	0	0	0
NM_178448	C9orf140	139956580	139965028	-	0.114791	-1.149	1	0	0	0	0	0
NM_000082	ERCC8	60169658	60240905	-	0.0234156	-1.14892	0	0	1	0	0	0
NM_020905	RDH14	18735990	18741959	-	0.0154038	-1.14879	1	0	0	0	0	0
NM_030824	ZNF442	12460184	12476475	-	0.131506	-1.14867	1	0	0	0	0	0
NM_018407	LAPTM4B	98787808	98864829	+	0.00258162	-1.14866	0	0	0	0	0	1
NM_001863	COX6B1	36139124	36149685	+	0.00449782	-1.14851	1	0	0	0	0	0
NM_030802	FAM117A	47787688	47841518	-	0.00109538	-1.14836	0	0	0	1	0	0
NM_001077394	DPH5	101455179	101491362	-	0.00136881	-1.14832	1	0	0	0	0	0
NM_001433	ERN1	62120389	62207502	-	0.0138495	-1.14818	0	0	0	2	0	0
NM_016037	UTP11L	38478383	38490496	+	0.0447283	-1.1475	1	0	0	0	0	1
NM_004846	EIF4E2	233415356	233433919	+	7.09e-05	-1.14727	1	0	0	0	0	0
NM_022366	TFB2M	246703867	246729565	-	0.043548	-1.14715	1	0	0	0	0	0
NM_016033	FAM82B	87484578	87521009	-	0.0247897	-1.14709	1	0	0	0	0	0
NM_002807	PSMD1	231921608	232037473	+	0.0011531	-1.14639	0	0	0	2	0	0
NM_152572	C9orf98	135600964	135754198	-	0.00200812	-1.14635	0	0	0	3	0	0
NM_020701	ISY1	128848234	128880029	-	0.0896032	-1.14606	0	1	0	0	0	0
NM_032482	DOT1L	2164147	2232576	+	0.0142103	-1.14585	0	0	0	1	0	0
NM_000941	POR	75544419	75616172	+	0.021694	-1.14579	1	0	0	0	0	0
NM_000274	OAT	126085871	126107545	-	0.0208351	-1.14573	0	0	0	1	0	0
NM_016147	PPME1	73882367	73965747	+	0.0304946	-1.1455	0	0	0	1	0	0
NM_024045	DDX50	70661033	70706602	+	0.10541	-1.14544	1	0	0	0	0	0
NM_000112	SLC26A2	149340299	149366959	+	0.172725	-1.1451	1	0	0	0	0	0
NM_001145033	AG2	43964105	43965432	+	0.0121486	-1.14505	1	0	0	0	0	0
NM_005626	SFRS4	29474250	29508637	-	0.00351515	-1.14433	0	0	0	1	0	0
NM_019048	ASNSD1	190526124	190535556	+	0.0105533	-1.14423	1	0	0	0	0	0
NM_032151	PCBD2	134240809	134298335	+	0.0343931	-1.14399	0	0	0	1	0	0
NM_198391	FLRT3	14304642	14318270	-	0.0175842	-1.14399	1	0	0	0	0	0
NM_002038	IFI6	27992571	27998724	-	0.18165	-1.14396	1	0	0	0	0	0
NM_025150	TARS2	150459919	150479747	+	0.0449696	-1.14356	1	0	0	0	0	0
NM_024652	LRRK1	101459459	101610315	+	0.0399574	-1.14351	0	0	1	1	0	0
NM_015556	SIPA1L1	71996041	72206118	+	0.0005078	-1.14348	0	0	0	13	0	0
NM_006166	NFYB	104510857	104532040	-	0.0265199	-1.14332	0	0	0	1	0	0
NM_006023	CDC123	12237960	12292587	+	0.000876218	-1.14323	0	1	0	1	0	0
NM_000442	PECAM1	62399863	62401205	-	0.0301651	-1.14294	0	0	0	0	0	1
NM_002490	NDUFA6	42481530	42486888	-	0.000351213	-1.14242	1	0	0	0	0	0
NM_032182	FAM175B	126490353	126525238	+	0.0778753	-1.14239	0	1	0	0	0	0
NM_025228	TRAF3IP3	209929523	209955664	+	0.104341	-1.14211	0	0	0	1	0	0
NM_005646	TARBP1	234527059	234614849	-	0.0024236	-1.1412	0	0	0	1	0	0
NM_021183	RAP2C	131337053	131352189	-	0.00243995	-1.14103	0	0	0	1	0	0
NM_004939	DDX1	15731769	15771224	+	0.00586034	-1.14088	0	1	0	0	0	0
NM_004883	NRG2	139227259	139422879	-	0.00194859	-1.14078	0	0	0	1	0	0
NM_001146	ANGPT1	108261710	108510254	-	0.161009	-1.14051	0	0	0	4	0	0
NM_005832	KCNMB2	178276617	178562216	+	0.1859	-1.14034	0	0	0	0	0	1
NM_002676	PMM1	41972889	41985871	-	0.0261312	-1.13946	1	0	0	0	0	0
NM_002799	PSMB7	127115744	127177721	-	0.00420216	-1.13942	0	0	0	2	0	0
NM_152729	NT5DC1	116421998	116566852	+	0.00667814	-1.13936	0	0	0	2	0	0
NM_001743	CALM2	47387220	47403740	-	7.19e-05	-1.13858	0	1	0	0	0	0
NM_006200	PCSK5	78505559	78808338	+	0.0264337	-1.13837	0	1	0	0	0	0
NM_016200	NAA38	117824085	117844091	+	0.00162471	-1.13812	1	0	0	0	0	0
NM_172387	NFATC1	77160325	77289322	+	0.124015	-1.13807	0	0	0	1	0	0
NM_016497	MRPL51	6601315	6602471	-	0.00791396	-1.13753	1	0	0	0	0	0
NM_006335	TIMM17A	201924618	201939787	+	0.111829	-1.13747	1	0	0	0	1	1
NM_020962	IGDCC4	65673824	65715410	-	0.00908479	-1.13735	0	0	0	0	0	1
NM_000988	RPL27	41150445	41154965	+	0.00348849	-1.13693	1	0	0	0	0	0
NM_025031	C7orf69	47834888	47859442	+	0.268145	-1.13682	0	0	0	1	1	0
NM_000444	PHEX	22050920	22266476	+	0.0455444	-1.13679	0	0	0	1	0	0
NM_014840	NUAK1	106457124	106533811	-	0.0880047	-1.13679	0	0	0	3	0	0
NM_001031715	IQCH	67547137	67794141	+	0.0211024	-1.13678	0	0	0	1	0	0
NM_002473	MYH9	36677323	36784063	-	0.00129036	-1.1366	1	0	0	1	0	0
NM_001425	EMP3	48828628	48833810	+	0.0391735	-1.13624	0	0	0	0	0	1
NM_002938	RNF4	2470806	2517581	+	0.00176941	-1.13602	1	0	0	0	0	0
NM_017528	WBSCR22	73097897	73112541	+	0.0478897	-1.13572	1	0	0	0	0	0
NM_173562	KCTD20	36410543	36458313	+	0.00462271	-1.13562	0	1	0	0	0	0
NM_002952	RPS2	2012061	2014827	-	0.00275353	-1.13517	1	0	0	0	0	0
NM_006578	GNB5	52413122	52472162	-	0.00897401	-1.13492	0	0	0	1	1	0
NM_017971	MRPL20	1337276	1342693	-	0.00059321	-1.13491	1	0	0	0	0	0
NM_001344	DAD1	23033806	23058143	-	0.00666857	-1.13473	0	0	0	1	0	0
NM_020698	TMCC3	94960899	95044324	-	0.199322	-1.13448	0	0	0	1	0	0
NM_145648	SLC15A4	129277738	129308541	-	0.0139937	-1.13445	1	0	0	0	0	0
NM_148976	PSMA1	14526422	14665180	-	0.00049433	-1.134	0	0	0	3	0	0
NM_025152	NUBPL	32030590	32330417	+	0.034706	-1.13255	0	0	0	5	0	0
NM_005507	CFL1	65622286	65625804	-	0.00548153	-1.13251	1	0	0	0	0	0
NM_020693	DSCAML1	117298488	117667976	-	0.0756752	-1.13243	0	0	0	16	0	0
NM_000722	CACNA2D1	81579417	82073031	-	0.00156043	-1.13233	0	0	0	16	0	0
NM_020379	MAN1C1	25943958	26111258	+	0.153517	-1.13221	0	0	0	3	0	0
NM_003794	SNX4	125165494	125239058	-	0.0118663	-1.13204	0	0	0	2	0	0
NM_020836	BEGAIN	101003485	101036131	-	0.0133738	-1.13203	1	0	0	0	0	0
NM_021640	C12orf10	53693469	53700964	+	0.00221131	-1.132	1	0	0	0	0	0
NR_015441	LOC652276	2653384	2680495	+	0.017178	-1.13155	1	0	0	0	0	0
NM_003753	EIF3D	36906897	36925277	-	0.00280999	-1.13152	1	0	0	0	0	0
NM_006328	RBM14	66384052	66397390	+	0.00467468	-1.13092	1	0	0	0	0	0
NM_020381	PDSS2	107473760	107780779	-	0.0517822	-1.13088	0	1	0	6	0	0
NM_021203	SRPRB	133502876	133540335	+	0.0164765	-1.13084	0	1	0	0	0	0
NM_018149	C17orf71	57287370	57292610	+	0.15128	-1.1308	1	0	0	0	0	0
NM_152750	CDHR3	105603656	105676876	+	0.0663665	-1.13054	0	0	0	4	0	1
NM_006830	UQCR11	1597153	1605483	-	0.0239805	-1.13038	1	0	0	0	0	0
NM_138799	MBOAT2	8996700	9143876	-	0.0217506	-1.13031	0	0	0	2	0	0
NM_002491	NDUFB3	201936461	201950471	+	0.070952	-1.13023	1	0	0	0	0	0
NM_001105206	LAMA4	112429133	112575828	-	0.0182042	-1.1299	0	0	0	7	0	0
NM_024769	ASAM	122943034	123066007	-	0.0196458	-1.12982	0	0	0	5	0	0
NM_006828	ASCC3	100956608	101329224	-	0.0171743	-1.1297	0	0	0	8	0	0
NM_016144	COMMD10	115420726	115628978	+	0.0465479	-1.12964	0	0	0	3	0	0
NM_000803	FOLR2	71927818	71932993	+	0.173257	-1.12957	0	0	0	0	0	1
NM_016199	LSM7	2321521	2328614	-	0.00230734	-1.12941	1	0	0	0	0	0
NM_025208	PDGFD	103777914	104035027	-	0.167026	-1.12901	0	0	0	7	0	0
NM_016485	VTA1	142468409	142542083	+	5.03e-05	-1.12899	1	0	0	0	0	0
NM_007040	HNRNPUL1	41770119	41813810	+	0.000252786	-1.12884	1	0	0	0	0	1
NM_015065	EXPH5	108376158	108464374	-	0.187556	-1.12878	2	0	0	1	0	0
NM_013391	DMGDH	78293429	78365449	-	0.0639085	-1.12865	0	0	0	1	0	0
NR_027042	MDS2	23953823	23967056	+	0.372165	-1.12864	0	0	1	0	0	0
NM_000961	PTGIS	48120412	48184707	-	0.0982122	-1.12856	0	0	0	3	0	0
NM_001039029	LRTM2	1929432	1945918	+	0.103891	-1.12843	0	0	0	1	0	0
NM_005002	NDUFA9	4758282	4796397	+	0.0105169	-1.12807	1	0	0	0	0	0
NM_153702	ELMOD2	141445351	141471843	+	0.0231793	-1.12772	0	0	0	2	0	0
NM_012392	PEF1	32095470	32110477	-	0.157869	-1.12713	1	0	0	0	0	0
NM_138370	PKDCC	42275160	42285666	+	0.024504	-1.12671	0	0	0	1	0	0
NM_002858	ABCD3	94883932	94984218	+	0.0193052	-1.12669	0	0	0	1	0	0
NM_003268	TLR5	223282747	223316624	-	0.240032	-1.12652	0	0	0	1	0	0
NM_176814	ZNF800	127010353	127032767	-	0.0750337	-1.12648	0	0	0	0	0	1
NM_001011546	DSTN	17550598	17588651	+	0.111454	-1.12632	0	0	0	1	0	0
NM_004296	RGS6	72399785	73033237	+	0.0854156	-1.12613	0	0	0	2	1	0
NM_024667	VPS37B	123349878	123380712	-	0.102078	-1.12598	0	0	0	1	0	0
NM_001029996	PCDP1	120302024	120414236	+	0.427356	-1.12589	0	0	0	2	0	0
NM_001962	EFNA5	106712590	107006596	-	0.00259779	-1.12567	1	0	0	8	0	0
NM_001014380	KATNAL1	30776767	30881163	-	0.011351	-1.12522	0	0	0	0	1	0
NM_007186	CEP250	34043222	34099802	+	0.0992525	-1.12466	1	0	0	1	0	0
NM_001946	DUSP6	89741838	89746296	-	0.261636	-1.12443	1	0	0	0	0	1
NM_001100426	RAP1GDS1	99182526	99365010	+	0.0298971	-1.12408	0	0	0	1	0	0
NM_020700	PPM1H	63037762	63328665	-	0.277014	-1.12403	0	0	0	2	0	0
NM_020122	KCMF1	85198230	85286594	+	0.00647455	-1.12392	0	0	0	2	0	0
NM_014050	MRPL42	93861269	93896431	+	0.00798587	-1.12373	0	0	1	2	0	0
NM_015656	KIF26A	104605059	104647234	+	0.0299871	-1.12354	1	0	0	4	0	0
NM_006541	GLRX3	131934662	131977870	+	0.0504321	-1.12349	0	0	0	1	0	0
NM_002240	KCNJ6	38996785	39288696	-	0.196419	-1.12342	0	0	0	2	0	0
NM_024321	RBM42	36119979	36128586	+	0.017822	-1.12324	1	0	0	0	0	0
NM_006577	B3GNT2	62423261	62451864	+	0.152313	-1.12302	0	0	0	1	0	0
NM_018099	FAR2	29376597	29487005	+	0.0108488	-1.12277	0	0	1	4	0	0
NM_005732	RAD50	131892629	131979593	+	0.121613	-1.12247	0	0	0	1	0	0
NM_005001	NDUFA7	8376233	8386280	-	0.00281297	-1.12244	1	0	0	0	0	0
NM_000675	ADORA2A	24823529	24838324	+	0.053492	-1.12218	0	0	0	0	1	0
NM_017868	TTC12	113185250	113237113	+	0.0879433	-1.12212	0	0	0	1	0	0
NM_000674	ADORA1	203096835	203136533	+	0.177709	-1.12209	0	0	0	2	0	0
NM_017910	TRMT61B	29072689	29093175	-	0.0458856	-1.12177	0	1	0	0	0	0
NM_000591	CD14	140011312	140013035	-	0.427874	-1.12074	0	0	0	0	0	1
NM_017578	ROPN1	123687880	123710199	-	0.190538	-1.12041	0	0	0	1	0	0
NM_152334	TARSL2	102193955	102264645	-	0.218287	-1.12038	0	0	0	1	0	0
NR_004407	RNU11	28975111	28975246	+	0.345841	-1.1198	0	0	1	0	0	0
NM_005713	COL4A3BP	74666928	74807454	-	0.0205182	-1.11961	0	0	0	1	0	0
NM_004782	SNAP29	21213291	21245499	+	0.00207561	-1.11922	0	0	0	1	0	0
NM_001015882	DNAJC25	114393631	114416629	+	0.00927725	-1.11909	1	0	0	0	0	0
NM_014018	MRPS28	80831095	80942506	-	0.0703099	-1.11908	0	0	0	2	0	0
NM_012117	CBX5	54624731	54673915	-	0.00599238	-1.11882	0	0	0	1	0	0
NM_002486	NCBP1	100395704	100436027	+	0.000855771	-1.1186	1	0	0	0	0	0
NM_024770	METTL8	172173914	172291312	-	0.193888	-1.11848	0	0	0	2	0	0
NM_001114132	NBEAL1	203879601	204082717	+	0.138248	-1.11823	1	0	0	2	0	0
NM_001029883	C2orf71	29284557	29297127	-	0.0905504	-1.11801	0	0	0	1	0	1
NM_014106	ZNF770	35270544	35280454	-	0.00168165	-1.11787	1	0	0	0	0	0
NM_001007563	IGFBPL1	38408991	38424444	-	0.0238367	-1.11783	0	0	0	1	0	0
NM_022114	PRDM16	2985741	3355183	+	0.245732	-1.11774	0	0	0	5	0	0
NM_021957	GYS2	21689124	21757781	-	0.160307	-1.11725	0	0	0	1	0	0
NR_026550	BRP44	167887310	167905380	-	0.0315212	-1.11703	1	0	0	0	0	0
NM_002812	PSMD8	38865189	38874463	+	0.000912055	-1.11698	0	0	0	1	0	0
NM_016641	GDE1	19513016	19533450	-	0.0397653	-1.11635	1	0	0	0	0	0
NM_018699	PRDM5	121615929	121844013	-	0.0345155	-1.11621	0	0	0	3	0	0
NM_002736	PRKAR2B	106685177	106802255	+	0.0566664	-1.11619	0	0	0	4	0	0
NM_000127	EXT1	118811601	119124058	-	0.0229812	-1.11617	1	0	0	7	0	0
NM_005455	ZRANB2	71528974	71546745	-	0.0117002	-1.11614	1	0	0	0	0	0
NM_139159	DPP9	4675245	4723855	-	0.129121	-1.116	2	0	0	1	0	0
NM_018052	VAC14	70721343	70835061	-	0.0856476	-1.11597	0	0	0	10	0	0
NM_024548	CEP97	101443493	101486181	+	0.0164745	-1.11596	1	0	0	0	0	0
NM_001142674	CHID1	867859	910874	-	0.0465703	-1.11594	0	0	0	1	0	0
NM_003385	VSNL1	17721806	17837705	+	0.249201	-1.11564	0	0	0	1	0	0
NM_001030055	ARHGAP5	32546494	32628932	+	0.00143427	-1.11518	1	0	0	1	0	1
NM_001033503	SAR1B	133936840	133968533	-	0.0874507	-1.11486	1	0	0	0	0	0
NM_138493	C6orf129	37450698	37467700	-	0.156872	-1.11444	1	0	0	1	0	1
NM_005935	AFF1	87928152	88062190	+	0.0132215	-1.11416	0	0	0	3	0	0
NM_002239	KCNJ3	155555092	155713014	+	0.0780748	-1.11403	1	0	0	1	0	0
NM_014425	INVS	102861510	103063426	+	0.0834122	-1.11372	1	0	0	4	0	0
NR_026712	RPL13AP5	49990864	49995096	+	0.147498	-1.11315	1	0	0	0	0	0
NM_000136	FANCC	97861337	98079991	-	0.0383231	-1.11305	0	0	0	6	0	0
NM_203412	UBL4B	110655061	110656568	+	0.625461	-1.113	1	0	0	0	0	0
NM_173575	STK32C	134020995	134121477	-	0.00876862	-1.11295	0	0	0	2	0	0
NM_001004309	ZNF774	90895476	90904714	+	0.0268183	-1.11292	0	0	0	0	0	1
NM_014602	PIK3R4	130397778	130465696	-	0.000162566	-1.11287	0	0	0	1	0	0
NM_018115	SDAD1	76871068	76912113	-	0.00567725	-1.11271	1	0	0	0	0	0
NM_003028	SHB	37915895	38069210	-	0.118178	-1.11249	0	0	0	2	0	0
NM_016094	COMMD2	149458531	149470278	-	0.0396456	-1.11214	1	0	0	0	0	0
NM_002048	GAS1	89559278	89562104	-	0.199199	-1.11205	1	0	0	0	0	0
NR_027238	LOC654342	91824708	91847975	-	0.0114863	-1.11191	0	0	0	1	0	0
NM_153354	TMEM161B	87491023	87564665	-	0.00180245	-1.11175	0	0	0	1	0	0
NM_015144	ZCCHC14	87439851	87525460	-	0.0180594	-1.11174	1	0	0	2	0	0
NM_032360	ACBD6	180257352	180472022	-	0.0697986	-1.11165	0	0	0	1	0	0
NM_014817	TRIL	28992975	28998029	-	0.0232525	-1.11151	1	0	0	0	1	0
NM_003910	BUD31	99006600	99017238	+	0.0846123	-1.11149	2	0	0	0	0	0
NM_032373	PCGF5	92980368	93044020	+	0.328972	-1.11118	0	0	0	1	0	0
NM_000093	COL5A1	137533651	137736686	+	0.0532171	-1.11109	0	0	0	6	0	0
NM_030774	OR51E2	4701400	4719076	-	0.411134	-1.11073	0	0	0	0	1	0
NM_001100161	XPO7	21777179	21864095	+	0.0146049	-1.11072	0	0	0	1	0	0
NM_019098	CNGB3	87586163	87755903	-	0.202738	-1.11072	0	0	0	1	0	0
NM_001097579	GPR34	41548225	41556529	+	0.271668	-1.1107	0	0	0	1	0	0
NM_001126493	LOC402644	28318841	28319318	-	0.019546	-1.1104	0	0	0	0	0	1
NM_003502	AXIN1	337439	402464	-	0.0313575	-1.1097	0	0	0	1	0	0
NM_032168	WDR75	190306158	190340264	+	0.0239672	-1.10941	0	1	0	0	0	0
NM_014814	PSMD6	63996230	64009120	-	0.123405	-1.10938	1	0	0	0	0	0
NM_004225	MFHAS1	8641998	8751131	-	0.205629	-1.10886	0	0	0	5	0	0
NM_030806	C1orf21	184356149	184598155	+	0.0246229	-1.10863	0	0	0	9	1	0
NM_020225	STOX2	184826508	184938875	+	0.0338715	-1.10857	0	0	0	1	0	0
NM_033055	HIAT1	100503788	100548927	+	0.0317683	-1.10851	0	0	0	0	0	1
NM_000984	RPL23A	27046999	27051373	+	0.000620053	-1.10839	1	0	0	0	0	0
NM_006586	CNPY3	42896859	42907007	+	0.0430067	-1.10836	1	0	0	0	0	0
NM_002874	RAD23B	110045543	110094469	+	0.00683929	-1.10832	0	0	0	1	0	0
NM_004231	ATP6V1F	128502897	128505902	+	0.0520494	-1.10831	1	0	0	0	0	0
NM_015058	KIAA0564	42140961	42535221	-	0.0323762	-1.10812	0	0	0	2	0	0
NM_032477	MRPL41	140446308	140447006	+	0.464775	-1.10808	1	0	0	0	0	0
NM_000836	GRIN2D	48898131	48948187	+	0.345174	-1.10792	0	0	0	2	0	0
NM_015360	SKIV2L2	54603575	54721408	+	0.155619	-1.10782	0	0	0	2	0	0
NM_002485	NBN	90945563	90996899	-	0.0674882	-1.10718	1	0	0	2	0	0
NM_005313	PDIA3	44038589	44064803	+	0.00299906	-1.10717	0	0	0	1	0	0
NM_001136196	TNPO2	12810008	12833462	-	0.0320385	-1.10705	1	0	0	0	0	0
NM_173814	PRTG	55903747	56035177	-	0.259577	-1.10671	0	0	0	1	0	0
NM_015288	PHF15	133861797	133918918	+	0.072085	-1.1066	0	0	0	1	0	0
NM_000690	ALDH2	112204345	112247782	+	0.00682948	-1.10637	0	0	0	1	0	0
NM_020236	MRPL1	78783804	78873944	+	0.1018	-1.10632	0	0	0	0	0	1
NM_005772	RCL1	4792833	4861064	+	0.0647804	-1.10617	0	0	0	3	0	0
NM_001080426	DUSP27	167064086	167098402	+	0.0435616	-1.1058	0	0	0	1	0	0
NM_002754	MAPK13	36098261	36107841	+	0.0724665	-1.10577	1	0	0	1	0	1
NM_207398	GBP7	89597433	89641723	-	0.273324	-1.10558	0	0	0	1	0	0
NM_030628	INTS5	62414321	62420774	-	0.0170204	-1.10548	1	0	0	0	0	0
NM_016089	ZNF589	48282595	48312477	+	0.0154342	-1.10459	1	0	0	0	0	0
NM_144659	TCP10L	33947151	33957845	-	0.250371	-1.10453	0	0	0	0	0	1
NR_004380	SNORD104	62223437	62223517	+	0.415892	-1.10452	1	0	0	0	0	0
NM_006640	2011-09-09	75315596	75496676	+	0.0156343	-1.10446	0	0	0	1	0	0
NM_014732	KIAA0513	85061409	85127826	+	0.104343	-1.10444	0	0	0	3	0	0
NM_007069	PLA2G16	63341943	63381909	-	0.296179	-1.10423	0	0	0	1	0	0
NM_198486	RPL7L1	42847670	42854731	+	0.188882	-1.10423	1	0	0	0	0	0
NM_007026	DUSP14	35849950	35873588	+	0.15224	-1.10411	0	0	0	0	0	1
NM_018263	ASXL2	25962252	26101312	-	0.0372571	-1.10348	0	0	0	2	0	0
NM_007065	CDC37	10501808	10514271	-	0.0270418	-1.10346	1	0	0	0	0	0
NM_001101	ACTB	5566782	5570232	-	0.000285734	-1.10341	1	0	0	0	0	0
NM_012334	MYO10	16662016	16936385	-	0.110661	-1.10298	0	0	0	4	0	0
NM_173812	DPY19L2	63952692	64062354	-	0.615843	-1.10248	0	0	0	2	0	0
NM_152591	CCDC63	111284810	111345338	+	0.308444	-1.10244	0	0	0	1	0	0
NM_001867	COX7C	85913783	85916581	+	0.0588435	-1.10215	1	0	0	0	0	0
NM_001040424	PRDM15	43218386	43299582	-	0.071354	-1.102	0	0	0	1	0	0
NM_015689	DENND2A	140218226	140302342	-	0.128854	-1.10182	0	0	0	2	0	0
NM_015011	MYO16	109248499	109860355	+	0.120081	-1.10137	0	0	0	2	0	1
NM_207363	NCKAP5	133429372	134326031	-	0.317808	-1.10124	0	0	0	4	0	0
NM_000338	SLC12A1	48498497	48596273	+	0.145213	-1.10069	0	0	0	1	0	0
NM_002838	PTPRC	198608136	198726545	+	0.145013	-1.10066	0	0	0	1	0	0
NM_144701	IL23R	67632168	67725648	+	0.136277	-1.10063	0	0	0	0	0	1
NM_004884	IGDCC3	65619464	65670378	-	0.124528	-1.10027	1	0	0	1	0	1
NM_014067	MACROD1	63766030	63933585	-	0.0323365	-1.10025	0	0	0	5	0	0
NM_001130912	SUGT1	53226830	53262433	+	0.0291453	-1.09973	1	0	0	0	0	0
NM_020861	ZBTB2	151685250	151712677	-	0.018159	-1.0995	0	0	0	1	0	0
NM_007355	HSP90AB1	44214848	44221614	+	0.159083	-1.09947	1	0	0	0	0	0
NM_003310	TSSC1	3192740	3381653	-	0.105778	-1.09941	0	0	0	6	0	0
NM_139178	ALKBH3	43902356	43941825	+	0.04491	-1.09913	1	0	0	1	0	0
NM_004329	BMPR1A	88516395	88684944	+	0.00390083	-1.0991	0	0	0	3	0	0
NM_001040108	MLH3	75480466	75518235	-	0.148362	-1.09876	0	0	1	0	0	0
NM_016135	ETV7	36333971	36355467	-	0.149831	-1.09874	0	0	0	1	0	0
NM_198582	KLHL30	239047362	239061547	+	0.212675	-1.09862	0	0	0	1	0	0
NM_004663	RAB11A	66161795	66181791	+	0.0031977	-1.09844	1	0	0	1	0	0
NM_005066	SFPQ	35649202	35658743	-	0.0168971	-1.09844	1	0	0	0	0	0
NM_001014443	USP21	161129253	161135515	+	0.00109546	-1.09839	1	0	0	0	0	1
NM_020880	ZNF530	58111252	58119637	+	0.111487	-1.098	1	0	0	0	0	0
NM_022768	RBM15	110881944	110889303	+	0.00950123	-1.09772	2	0	0	0	0	0
NM_002622	PFDN1	139624634	139682689	-	0.0849562	-1.0977	0	0	0	2	0	1
NM_170686	ZNF398	148844559	148880116	+	0.109329	-1.09729	1	0	0	1	0	0
NM_006409	ARPC1A	98923509	98963885	+	0.0509739	-1.09702	0	0	0	1	0	0
NM_024518	ULBP3	150385743	150390202	-	0.223314	-1.09686	1	0	0	0	0	0
NM_002821	PTK7	43044028	43129457	+	0.00315635	-1.09649	0	0	0	2	0	0
NM_001080469	FBXO46	46213888	46234151	-	0.0621049	-1.09644	0	0	0	1	0	0
NM_001080393	GXYLT2	72937384	73024520	+	0.251624	-1.09641	1	0	0	1	0	0
NM_002111	HTT	3076407	3245686	+	0.111958	-1.09629	0	0	0	2	0	0
NM_152588	TMTC2	83080933	83528063	+	0.545813	-1.09624	0	0	0	10	0	0
NM_002315	LMO1	8245856	8285406	-	0.165921	-1.09617	0	1	0	1	0	0
NM_001080437	SNED1	241938254	242033643	+	0.0910476	-1.09608	0	0	0	1	0	0
NM_001130080	IFI27	94577078	94583033	+	0.284263	-1.09604	0	0	0	1	0	0
NM_005872	BCAS2	115110182	115124265	-	0.0220554	-1.096	1	0	0	0	0	0
NM_006393	NEBL	21068904	21186531	-	0.0408691	-1.09598	0	0	0	1	0	0
NM_015045	WAPAL	88195013	88281541	-	0.0363911	-1.09573	0	0	0	1	0	0
NM_004210	NEURL	105253734	105352308	+	0.0856467	-1.09567	1	0	0	2	0	0
NM_006821	ACOT2	74035771	74042357	+	0.0691774	-1.09567	0	1	0	0	0	0
NM_007118	TRIO	14143828	14509450	+	0.147216	-1.09558	0	0	0	12	0	0
NM_018206	VPS35	46693590	46723144	-	0.0842716	-1.09544	1	0	0	0	0	0
NM_002023	FMOD	203309752	203320289	-	0.490261	-1.09518	0	0	0	0	0	1
NM_139056	ADAMTS16	5140442	5320411	+	0.135554	-1.09512	0	0	0	2	0	0
NM_017807	OSGEP	20915216	20923198	-	0.166107	-1.09474	1	0	0	0	0	0
NR_002187	TPI1P2	128695279	128697293	+	0.00900941	-1.0946	1	0	0	0	0	0
NM_016224	SNX9	158244293	158366109	+	0.103967	-1.09437	0	0	0	1	0	0
NM_181713	UBXN2A	24163375	24223691	+	0.0822235	-1.09435	0	0	0	1	0	0
NM_005057	RBBP5	205055978	205091131	-	0.280348	-1.09374	1	0	0	1	0	0
NM_013377	PDZRN4	41831540	41968384	+	0.0519725	-1.09312	0	0	0	1	0	0
NM_003025	SH3GL1	4360367	4400471	-	0.0553816	-1.09269	1	0	0	0	0	0
NM_002314	LIMK1	73498155	73536854	+	0.00673903	-1.09266	1	0	0	0	0	0
NM_019029	CPVL	29035248	29186153	-	0.263381	-1.09234	0	0	0	1	0	0
NM_144716	CCDC12	46963219	47018270	-	0.0801096	-1.09224	1	0	0	1	0	0
NM_005869	CWC27	64064754	64314590	+	0.0920148	-1.09192	0	0	0	2	0	0
NM_001135187	AGFG1	228336887	228425938	+	0.000420988	-1.09187	0	0	0	4	0	0
NM_017982	SUSD4	223394162	223537544	-	0.149901	-1.09157	0	0	0	1	0	0
NR_027062	EEF1DP3	32420919	32533720	+	0.100265	-1.09154	0	0	0	5	0	0
NM_203434	IER5L	131937830	131940540	-	0.10287	-1.09111	0	0	0	0	0	1
NM_014015	DEXI	11022749	11036257	-	0.0103635	-1.09079	1	0	0	0	0	0
NM_024594	PANK3	167982629	168006588	-	0.00606543	-1.09072	1	0	0	0	0	0
NM_024946	FAM192A	57186381	57219976	-	0.114319	-1.09049	0	0	0	1	0	0
NM_004836	EIF2AK3	88856260	88927094	-	0.147978	-1.09038	1	0	0	1	0	0
NM_139241	FGD4	32655040	32798982	+	0.329192	-1.09023	0	1	0	1	1	0
NM_003902	FUBP1	78413592	78444777	-	3.35e-07	-1.09021	0	0	0	1	0	0
NM_003777	DNAH11	21582832	21941455	+	0.154824	-1.09019	0	0	0	1	0	0
NM_030666	SERPINB1	2833735	2842081	-	0.175029	-1.09003	0	0	0	1	0	0
NM_001030001	RPS29	50044052	50053094	-	0.139933	-1.08955	2	0	0	0	0	0
NM_001042481	FRMD6	51955854	52197442	+	0.0047351	-1.08941	0	0	0	3	0	0
NM_006826	YWHAQ	9724106	9771106	-	0.00011975	-1.08919	1	0	0	2	0	0
NM_006353	HMGN4	26538571	26547162	+	0.010985	-1.08911	1	0	0	0	0	0
NM_152489	UBE2U	64669489	64710027	+	0.0296975	-1.08887	0	0	0	1	0	0
NM_004297	GNA14	80037995	80263232	-	0.225184	-1.08874	0	0	0	5	0	0
NM_016237	ANAPC5	121746049	121790265	-	0.0408385	-1.08872	0	1	0	1	0	0
NM_015221	DNMBP	101635333	101769676	-	0.0115198	-1.08868	0	0	0	1	0	0
NM_022496	ACTR6	100594573	100618201	+	0.124478	-1.08849	0	1	0	0	0	0
NM_018649	H2AFY2	71812356	71872039	+	0.0871345	-1.08798	0	1	0	0	0	0
NM_016551	TM7SF3	27124507	27167339	-	0.0163166	-1.08794	1	0	0	1	0	0
NM_138401	FAM125A	17530911	17536140	+	0.0947504	-1.08792	1	0	0	0	0	0
NM_178171	GSDMA	38119225	38134019	+	0.310484	-1.0876	1	0	0	0	0	0
NM_012288	TRAM2	52362201	52441862	-	0.230711	-1.08742	0	0	0	4	0	0
NM_024940	DOCK5	25042286	25270618	+	0.19149	-1.08723	0	0	0	3	0	0
NM_014466	TEKT2	36549675	36553875	+	0.226267	-1.08687	0	0	0	0	0	1
NM_015052	HECW1	43152197	43602938	+	0.33281	-1.08675	0	0	0	1	0	0
NM_015310	PSD3	18384813	18871196	-	0.00788923	-1.08672	0	0	0	1	0	0
NM_144665	SESN3	94906132	94964246	-	0.156639	-1.08669	1	0	0	0	0	0
NM_015102	NPHP4	5922869	6052531	-	0.132845	-1.08637	1	0	0	2	0	0
NM_006300	ZNF230	44507076	44518072	+	0.475027	-1.08627	1	0	0	0	0	0
NM_018110	DOK4	57505871	57520385	-	0.107343	-1.08618	0	0	0	0	0	1
NM_144982	ZFC3H1	72003378	72057749	-	0.272905	-1.08607	0	0	0	1	0	0
NM_021813	BACH2	90636247	91006562	-	0.307074	-1.08603	0	0	0	4	0	0
NM_017553	INO80	41271080	41408340	-	0.0125675	-1.08602	1	0	0	0	0	1
NM_005830	MRPS31	41303432	41345347	-	0.145854	-1.08599	1	0	0	0	0	0
NM_021619	PRDM12	133539980	133558384	+	0.270832	-1.08574	0	0	0	1	0	0
NR_003191	GGTA1	124217318	124262306	-	0.172516	-1.08545	0	0	0	2	0	0
NM_018303	EXOC2	485138	693109	-	0.0913358	-1.08523	0	0	0	3	0	0
NM_004447	EPS8	15773075	15942510	-	0.236609	-1.08511	0	0	0	1	0	0
NM_001042475	C6orf204	118786238	118973020	-	0.207351	-1.08498	0	0	0	1	0	0
NM_020928	ZSWIM6	60628099	60841998	+	0.00658927	-1.08466	1	0	0	7	0	0
NM_001031623	ZNF451	56954827	57035098	+	0.00236258	-1.08459	0	0	0	1	0	0
NM_015909	NBAS	15307031	15701454	-	0.0120791	-1.08442	1	0	0	9	0	0
NM_018119	POLR3E	22308740	22345341	+	0.0210646	-1.0844	1	0	0	1	0	0
NM_153369	KIAA1919	111580481	111590259	+	0.285242	-1.08436	1	0	0	0	0	0
NM_138811	C7orf31	25174315	25219817	-	0.176404	-1.08435	0	0	0	1	0	0
NM_020722	KIAA1211	57036360	57196890	+	0.19908	-1.08431	0	0	0	2	0	0
NM_017521	FEV	219845808	219850379	-	0.297003	-1.08419	0	0	0	1	0	0
NM_000942	PPIB	64448014	64455354	-	0.0192462	-1.08415	1	0	0	0	0	0
NM_013335	GMPPA	220363612	220371710	+	0.0146008	-1.08336	1	0	0	0	0	0
NM_178454	DRAM2	111659954	111682838	-	0.0246667	-1.08317	1	0	0	0	0	0
NM_004810	GRAP2	40297085	40367384	+	0.479555	-1.08304	0	0	0	1	0	0
NM_006699	MAN1A2	117910084	118068320	+	0.0126417	-1.08288	0	0	0	1	0	0
NM_014705	DOCK4	111366164	111846462	-	0.0670371	-1.08262	0	0	0	16	0	0
NM_000150	FUT6	5830636	5839742	-	0.0641552	-1.08261	0	0	0	0	0	1
NM_012225	NUBP2	1832932	1839191	+	0.194839	-1.08253	1	0	0	0	0	0
NM_005035	POLRMT	617222	633568	-	0.119548	-1.08252	1	0	0	0	0	0
NM_032383	HPS3	148847370	148891305	+	0.160435	-1.08246	0	0	0	3	0	0
NM_006597	HSPA8	122928200	122932844	-	0.000607729	-1.08224	1	0	0	0	0	0
NM_013375	ABT1	26597179	26600275	+	0.51396	-1.08214	1	0	0	0	0	0
NM_015473	HEATR5A	31760994	31858181	-	0.119837	-1.08166	0	0	0	1	0	0
NM_001144978	MTHFD2L	75023828	75168812	+	0.190225	-1.08107	0	0	0	2	0	0
NM_015138	RTF1	41709301	41775760	+	0.0376878	-1.08094	0	0	0	1	0	0
NM_032408	BAZ1B	72854727	72936615	-	0.00929414	-1.08094	1	0	0	0	0	0
NM_032226	ZCCHC7	37120468	37358143	+	0.110596	-1.0807	0	0	0	5	0	0
NM_006428	MRPL28	417395	420540	-	0.148738	-1.08066	1	0	0	0	0	0
NM_022786	ARV1	231114822	231136471	+	0.205052	-1.08066	0	0	0	1	0	0
NM_001361	DHODH	72042642	72058954	+	0.209316	-1.08043	1	0	0	0	0	0
NM_021005	NR2F2	96874110	96883490	+	0.0351182	-1.08031	1	0	0	0	0	0
NM_001033047	NPNT	106816604	106892827	+	0.326616	-1.08019	0	0	0	0	1	0
NM_012224	NEK1	170314428	170533614	-	0.271893	-1.08018	0	0	0	4	0	0
NM_003876	TMEM11	21101262	21117908	-	0.203163	-1.07995	0	0	0	0	0	1
NM_012086	GTF3C3	197629104	197664425	-	0.0699801	-1.0797	1	0	0	0	0	0
NM_022730	COPS7B	232651161	232673434	+	0.110888	-1.07968	0	0	0	1	0	0
NM_005611	RBL2	53468350	53525559	+	0.260705	-1.07964	0	0	0	1	0	0
NM_001728	BSG	572536	583492	+	0.0265057	-1.07961	1	0	0	0	0	0
NM_015016	MAST3	18208602	18262498	+	0.0620445	-1.0795	0	0	0	1	0	0
NM_016246	HSD17B14	49316273	49339934	-	0.179479	-1.07922	0	0	0	0	0	1
NM_004077	CS	56665482	56694175	-	0.0240809	-1.07871	2	0	0	1	0	0
NM_002235	KCNA6	4918341	4960277	+	0.447961	-1.07865	0	0	0	1	0	0
NM_022763	FNDC3B	171757417	172118490	+	0.0326862	-1.07862	1	0	0	0	0	0
NM_014239	EIF2B2	75469611	75476293	+	0.0427217	-1.07836	0	0	0	1	0	0
NM_175733	SYT9	7273180	7490276	+	0.316709	-1.07834	0	0	0	5	0	0
NM_022480	KLHL25	86302560	86338189	-	0.458231	-1.07829	1	0	0	0	0	0
NM_001146069	MFSD10	2932289	2936586	-	0.0495208	-1.07796	1	0	0	0	0	0
NM_001008493	ENAH	225674533	225840845	-	0.0175325	-1.07762	1	0	0	1	0	0
NM_014931	SAPS1	55741147	55770038	-	0.00945977	-1.0773	1	0	0	0	0	0
NR_024388	LOC152217	196669493	196670884	+	0.179601	-1.07719	1	0	0	0	0	0
NM_198477	CXCL17	42932695	42947136	-	0.205251	-1.07717	0	0	0	1	0	1
NM_001009905	B3GNTL1	80901666	81009686	-	0.107067	-1.07698	1	0	0	0	0	0
NM_016218	POLK	74807656	74895644	+	0.194528	-1.07679	0	0	0	2	0	0
NM_001145206	KIAA1671	25423940	25593413	+	0.218678	-1.07651	0	0	0	2	0	0
NM_152629	GLIS3	3824127	4152183	-	0.383249	-1.07647	0	0	0	0	1	0
NM_001130965	SUN1	872141	914557	+	0.0110895	-1.07646	0	0	0	1	0	0
NM_007254	PNKP	50364461	50370818	-	0.0352023	-1.07624	1	0	0	0	0	0
NM_005835	SLC17A2	25912985	25930946	-	0.288234	-1.07602	0	0	0	2	0	0
NM_002772	TMPRSS15	19641433	19775970	-	0.376831	-1.07601	0	0	0	1	0	0
NM_152403	EGFLAM	38258532	38464648	+	0.0568837	-1.07601	0	0	0	2	0	0
NM_012430	SEC22A	122920773	122992980	+	0.298409	-1.07571	0	0	0	1	0	0
NM_001260	CDK8	26828755	26978569	+	0.198327	-1.07569	0	0	0	1	0	0
NM_001099294	KIAA1644	44639556	44708731	-	0.309221	-1.07559	0	0	0	1	0	0
NM_015308	FNBP4	47738069	47788993	-	0.270982	-1.07501	1	0	0	0	0	0
NM_005525	HSD11B1	209878190	209908294	+	0.359394	-1.0746	1	0	0	0	0	0
NM_017706	WDR55	140044383	140050551	+	0.2299	-1.07437	1	0	0	0	0	0
NM_181552	CUX1	101460881	101893323	+	0.0922698	-1.07419	0	0	0	9	0	1
NM_001795	CDH5	66400524	66438688	+	0.355028	-1.07413	0	0	0	1	0	0
NM_052904	KLHL32	97372495	97588630	+	0.240859	-1.0741	0	0	0	1	0	0
NM_001122823	GTF3C5	135906061	135933888	+	0.0385053	-1.07387	0	1	0	0	0	0
NM_005273	GNB2	100271362	100276791	+	0.0940538	-1.07384	1	0	0	0	0	0
NM_001001330	REEP3	65281122	65384881	+	0.0119899	-1.07363	0	0	0	2	0	2
NM_005338	HIP1	75163408	75368279	-	0.0664107	-1.0736	0	0	0	2	0	0
NM_021219	JAM2	27011588	27087235	+	0.00671417	-1.07356	1	0	0	2	0	0
NM_145003	TSNARE1	143293441	143484543	-	0.425928	-1.07336	0	0	0	1	0	0
NM_001464	ADAM2	39601255	39695779	-	0.37987	-1.07333	0	0	0	1	0	0
NM_007021	C10orf10	45471710	45474330	-	0.358908	-1.0732	0	1	0	0	0	0
NM_153356	TBC1D21	74165967	74181553	+	0.410103	-1.07309	0	0	0	0	0	1
NM_139058	ARX	25021814	25034065	-	0.571594	-1.07286	0	0	0	1	0	0
NM_005556	KRT7	52626953	52642709	+	0.537642	-1.07255	0	0	0	2	0	0
NM_153690	FAM43A	194406621	194409764	+	0.285074	-1.07238	1	1	0	0	0	0
NM_012302	LPHN2	82266081	82458106	+	0.0110784	-1.07185	0	0	0	3	0	0
NM_015420	DCAF13	104426941	104455678	+	0.13195	-1.07183	0	0	0	1	0	0
NM_139164	STARD4	110834021	110848157	-	0.0531034	-1.07166	2	0	0	1	0	1
NM_002533	NVL	224415036	224517872	-	0.0448049	-1.07146	1	0	0	2	0	0
NM_152592	C14orf49	95883831	95942173	-	0.164015	-1.07072	0	0	0	1	0	0
NM_024567	HMBOX1	28748224	28910240	+	0.377484	-1.07048	0	0	0	1	0	0
NM_007170	TESK2	45809554	45956840	-	0.516214	-1.07027	0	0	0	1	0	0
NM_001019	RPS15A	18794276	18801656	-	0.070789	-1.07013	1	0	0	0	0	0
NM_000827	GRIA1	152870083	153193428	+	0.415102	-1.07008	0	0	0	3	0	0
NM_015162	ACSBG1	78463188	78526899	-	0.326046	-1.06966	0	0	0	1	0	0
NR_004401	SEC1	49141295	49185501	+	0.412867	-1.06954	1	0	0	0	0	0
NM_173685	NSMCE2	126104082	126379367	+	0.44902	-1.06905	0	0	0	2	0	0
NM_012190	ALDH1L1	125822407	125899485	-	0.316125	-1.0687	1	0	0	1	0	1
NM_001080826	SGK223	8175258	8239257	-	0.247859	-1.06856	0	0	0	1	0	0
NM_002439	MSH3	79950293	80172633	+	0.171208	-1.06854	0	0	0	2	0	0
NR_026705	VTRNA1-3	140105743	140105831	+	0.631019	-1.06854	0	0	1	0	0	0
NM_006184	NUCB1	49404040	49426525	+	0.077982	-1.06849	1	0	0	0	0	0
NM_001145547	RBM17	6131308	6159420	+	0.119481	-1.06847	0	0	0	1	0	0
NM_213568	SLC39A3	2734524	2740074	-	0.112056	-1.06796	0	0	0	0	0	1
NM_002435	MPI	75182409	75190565	+	0.24596	-1.06795	0	0	0	0	0	1
NM_001083962	TCF4	52889561	53255860	-	0.0359809	-1.06782	0	0	0	16	0	0
NM_152903	KBTBD6	41701708	41706936	-	0.0617252	-1.06773	1	0	0	0	0	0
NM_152431	PIWIL4	94300473	94354586	+	0.199821	-1.06769	0	0	0	0	0	1
NM_025072	PTGES2	130882972	130890474	-	0.0761636	-1.06768	0	0	0	0	0	1
NM_145214	TRIM11	228581378	228594517	-	0.19207	-1.06758	1	0	0	0	0	0
NM_016625	RSRC1	157827891	158262574	+	0.444868	-1.06731	1	0	0	18	0	1
NM_001371	DNAH8	38690551	38998567	+	0.0324576	-1.06715	0	0	0	3	0	0
NM_152635	OIT3	74653338	74692787	+	0.407991	-1.0671	0	0	0	1	0	0
NM_001116	ADCY9	4012652	4166186	-	0.185356	-1.067	0	0	0	2	0	0
NR_003661	UBE2Q2P1	85070426	85114026	-	0.324552	-1.06694	1	0	0	0	0	0
NM_003291	TPP2	103249285	103331521	+	0.0786944	-1.0669	1	0	0	0	0	0
NM_001142393	NEDD9	11183530	11382581	-	0.242823	-1.0666	0	0	0	1	0	0
NM_020451	SEPN1	26126666	26144713	+	0.0360512	-1.06644	1	0	0	0	0	0
NM_020980	AQP9	58430407	58478110	+	0.40453	-1.06642	0	0	0	2	0	0
NM_015969	MRPS17	56019610	56023031	+	0.113148	-1.06629	1	0	0	0	0	0
NM_001042683	SHPRH	146205946	146285233	-	0.119713	-1.06626	1	0	0	0	0	0
NM_032796	SYAP1	16737706	16780806	+	0.248699	-1.06621	0	0	0	0	0	1
NM_144589	COMTD1	76993729	76995770	-	0.0977332	-1.06597	1	0	0	0	0	0
NM_183061	SLC9A10	111859754	112013074	-	0.0903594	-1.06596	0	0	0	0	0	1
NM_000569	FCGR3A	161511552	161519818	-	0.447926	-1.06576	0	0	0	0	0	1
NM_032728	PPAPDC3	134165080	134184649	+	0.0732573	-1.06573	1	0	0	0	0	0
NM_014722	FAM65B	24804512	24911195	-	0.360956	-1.06561	0	0	0	2	0	0
NM_015540	RPAP1	41809376	41836464	-	0.0618165	-1.06559	1	0	0	1	0	0
NM_173824	C3orf38	88198892	88207113	+	0.421807	-1.06537	0	1	0	0	0	0
NM_025268	TMEM121	105992952	105996539	+	0.395339	-1.06536	0	0	0	0	0	1
NM_006091	CORO2B	68871572	69020142	+	0.294994	-1.06533	0	0	0	5	0	0
NM_002431	MNAT1	61201469	61435396	+	0.640694	-1.06517	1	0	0	8	0	0
NM_019059	TOMM7	22852253	22862421	-	0.280537	-1.06517	1	0	0	0	0	0
NM_001002912	C1orf173	75033795	75139422	-	0.248748	-1.06505	0	0	0	3	0	0
NM_006042	HS3ST3A1	13399005	13505244	-	0.589451	-1.06493	0	0	0	2	0	0
NM_002410	MGAT5	135011829	135206468	+	0.00870112	-1.06481	0	0	0	14	0	0
NM_018091	ELP3	27950583	28048667	+	0.0793892	-1.06444	0	0	0	2	1	0
NM_018396	METTL2B	128116782	128142977	+	0.289836	-1.06444	0	1	0	0	0	0
NM_032632	PAPOLA	96968719	97033446	+	0.0594926	-1.06437	1	0	0	0	0	0
NM_173554	C10orf107	63422718	63526089	+	0.218585	-1.06434	0	0	0	8	0	0
NM_019606	MEPCE	100027528	100031740	+	0.142554	-1.06426	1	0	0	0	0	0
NM_001080529	WIPF3	29874340	29945791	+	0.420626	-1.06424	0	0	0	1	0	0
NM_139057	ADAMTS17	100511642	100882183	-	0.606779	-1.0642	1	0	0	4	0	0
NM_012304	FBXL7	15500304	15939900	+	0.247652	-1.06413	0	0	0	12	0	0
NM_152531	C3orf21	194789014	194991895	-	0.0903367	-1.06413	1	0	0	9	0	0
NM_006320	PGRMC2	129190392	129209984	-	0.312124	-1.06411	0	0	0	1	0	0
NM_006153	NCK1	136581072	136667967	+	0.168244	-1.06405	0	0	0	1	0	0
NM_199000	LHFPL3	103969103	104549001	+	0.624551	-1.06377	0	0	0	3	0	0
NM_002305	LGALS1	38071612	38075807	+	0.350254	-1.06376	0	0	0	1	0	0
NM_001040157	KIAA1712	175204827	175241481	+	0.149096	-1.06364	0	0	0	0	1	0
NM_178544	ZNF546	40502942	40523514	+	0.596086	-1.06354	0	1	0	0	0	0
NM_001128636	ELFN1	1748797	1787590	+	0.424855	-1.06351	0	0	0	2	0	0
NM_020191	MRPS22	139062860	139075885	+	0.414373	-1.0635	1	0	0	0	0	0
NM_012265	RHBDD3	29655843	29663914	-	0.223595	-1.06333	1	0	0	0	0	0
NM_003617	RGS5	163112097	163172872	-	0.0554785	-1.06316	0	1	0	5	1	0
NM_020695	REXO1	1815245	1848452	-	0.0853264	-1.06315	1	0	0	0	0	0
NM_016029	DHRS7	60611501	60632211	-	0.326212	-1.06303	0	0	0	1	0	0
NM_014706	SART3	108915990	108955165	-	0.11601	-1.06299	1	0	0	0	0	0
NM_001145	ANG	21152335	21162343	+	0.51717	-1.06264	3	0	0	0	0	0
NM_001006617	MAPKAP1	128199673	128469513	-	0.0470232	-1.06252	0	0	0	11	0	1
NM_003681	PDXK	45138977	45182187	+	0.180732	-1.06249	0	0	0	1	0	0
NM_006537	USP3	63796809	63883659	+	0.00268577	-1.06248	0	0	0	1	0	0
NM_014867	KBTBD11	1922043	1955108	+	0.0875362	-1.06242	1	0	0	0	0	0
NM_004739	MTA2	62360674	62369303	-	0.0705161	-1.06237	0	0	0	0	0	1
NM_015149	RGL1	183605207	183897665	+	0.214872	-1.06228	0	0	0	2	0	0
NM_002336	LRP6	12268962	12419811	-	0.10233	-1.06227	0	0	1	2	0	0
NM_018897	DNAH7	196602427	196933536	-	0.132422	-1.06193	0	0	0	2	0	0
NM_001855	COL15A1	101706137	101833068	+	0.289458	-1.0619	0	0	0	1	0	0
NM_006503	PSMC4	40477072	40487351	+	0.0658094	-1.06144	1	0	0	0	0	0
NM_020525	IL22	68642024	68647281	-	0.483497	-1.06114	0	0	0	0	0	1
NM_025098	MOGAT2	75428933	75442330	+	0.499325	-1.06101	1	0	0	0	0	0
NM_022051	EGLN1	231499496	231560790	-	0.291993	-1.06099	0	0	0	1	1	0
NM_018170	RPRD1A	33569793	33647373	-	0.0308785	-1.06098	0	0	0	2	0	0
NM_152429	FGFBP3	93666345	93669258	-	0.525642	-1.06076	1	0	0	0	0	0
NM_014298	QPRT	29690440	29709309	+	0.0975509	-1.06064	0	0	0	1	0	1
NR_003063	TUBA4B	220117964	220136910	+	0.570147	-1.06061	1	0	0	0	0	0
NM_001417	EIF4B	53400061	53435992	+	0.0537238	-1.06058	1	0	0	0	0	0
NM_004460	FAP	163027200	163100045	-	0.386495	-1.06019	0	0	0	1	0	0
NM_022733	SMAP2	40839727	40888992	+	0.197037	-1.06017	0	0	0	1	0	0
NM_052901	SLC25A25	130860816	130871523	+	0.0199162	-1.0601	1	0	0	0	0	0
NM_025216	WNT10A	219745254	219758651	+	0.501233	-1.06006	1	0	0	0	0	0
NM_018480	TMEM126B	85339661	85347535	+	0.161604	-1.05996	1	0	0	0	0	0
NM_018896	CACNA1G	48638448	48704431	+	0.178181	-1.05995	0	0	0	0	0	1
NM_001029884	PLEKHG1	150920998	151164799	+	0.548831	-1.05971	0	0	0	2	0	0
NM_014872	ZBTB5	37438101	37465407	-	0.0987467	-1.05935	1	0	0	0	0	0
NM_001002	RPLP0	120634509	120639014	-	0.0381934	-1.05925	0	1	0	0	0	0
NM_022913	GPBP1	56469774	56560505	+	0.0455739	-1.05925	1	0	0	0	0	0
NM_198721	COL25A1	109734971	110223799	-	0.589707	-1.059	0	0	0	1	0	0
NM_001009	RPS5	58898635	58906170	+	0.0987113	-1.05887	1	0	0	0	0	0
NM_004733	SLC33A1	155545370	155572167	-	0.284599	-1.0588	1	0	0	0	0	0
NM_030773	TUBB1	57594308	57601707	+	0.456009	-1.05856	0	0	0	1	0	1
NM_001034852	SMOC1	70346142	70499083	+	0.463864	-1.05836	0	0	0	1	0	0
NM_030877	CTNNBL1	36322433	36500519	+	0.335966	-1.0583	0	0	0	7	0	0
NM_014390	SND1	127292201	127732658	+	0.0722061	-1.05819	0	0	0	21	0	1
NM_020205	OTUD7B	149912232	149982686	-	0.160287	-1.05816	0	0	0	1	0	0
NM_005658	TRAF1	123664671	123689173	-	0.470563	-1.05805	0	0	0	0	0	1
NM_000126	ETFA	76508628	76603810	-	0.13109	-1.05798	1	0	0	1	0	0
NM_001739	CA5A	87921624	87970112	-	0.518076	-1.05792	0	0	0	1	0	0
NM_001012754	NHLRC3	39612454	39624242	+	0.363209	-1.05786	1	0	0	0	0	0
NM_002299	LCT	136545414	136594750	-	0.256661	-1.05771	1	0	0	0	0	0
NM_018361	AGPAT5	6565877	6619019	+	0.27008	-1.0577	0	0	0	1	0	0
NM_014681	DHX34	47852537	47885961	+	0.271906	-1.05742	1	0	0	0	0	0
NM_005259	MSTN	190920426	190927455	-	0.412762	-1.05716	1	0	0	0	0	0
NM_004715	CTDP1	77439800	77514507	+	0.137293	-1.05689	0	0	0	1	0	0
NM_020135	WRNIP1	2765665	2785978	+	0.297957	-1.05669	1	0	0	1	0	0
NM_172251	MRPL54	3762664	3767562	+	0.433506	-1.05663	1	0	0	0	0	0
NM_033401	CNTNAP4	76311175	76593135	+	0.363506	-1.05644	0	0	0	1	0	0
NM_012473	TXN2	36863092	36877687	-	0.343765	-1.05614	1	0	0	1	0	0
NM_199427	ZFP64	50700550	50808524	-	0.030099	-1.05605	0	0	0	1	0	0
NM_004719	SFRS2IP	46312915	46384401	-	0.317811	-1.05604	2	0	0	0	0	0
NM_138820	HIGD2A	175815783	175816750	+	0.153105	-1.05602	1	0	0	0	0	0
NM_002495	NDUFS4	52856464	52979171	+	0.472997	-1.05575	0	1	0	1	0	0
NM_144643	SCLT1	129805151	130014764	-	0.337738	-1.05546	0	0	0	2	0	1
NM_032933	C18orf45	20875980	21017925	-	0.403894	-1.05542	0	0	0	1	0	0
NM_152268	PARS2	55222572	55230187	-	0.351752	-1.05537	1	0	0	0	0	0
NM_001085411	C5orf33	36192694	36241900	-	0.317872	-1.05517	1	0	0	0	0	0
NR_000035	CASP12	104757416	104769397	-	0.379428	-1.05485	0	0	0	1	0	0
NM_016848	SHC3	91628046	91793682	-	0.0715969	-1.05481	1	0	0	1	0	0
NM_003248	THBS4	79331169	79379105	+	0.418874	-1.05471	0	0	0	2	0	0
NM_015110	SMC5	72873877	72969789	+	0.404321	-1.05465	0	0	0	1	0	0
NM_001010846	SHE	154451954	154474526	-	0.398607	-1.05463	0	0	0	0	1	0
NM_022802	CTBP2	126676418	126716453	-	0.202087	-1.0546	0	0	0	2	0	0
NM_144652	LETM2	38244019	38266061	+	0.137386	-1.05421	1	0	0	0	0	0
NM_001430	EPAS1	46524540	46613842	+	0.180719	-1.05358	0	0	0	5	0	0
NR_001593	RPL18AP3	17970726	17974118	+	0.190028	-1.05353	1	0	0	0	0	0
NM_207111	RNF216	5659677	5821292	-	0.416985	-1.05351	0	0	0	2	0	0
NM_001100880	ST20	80191182	80216077	-	0.159946	-1.05333	1	0	0	0	0	0
NM_014614	PSME4	54091203	54197977	-	0.19825	-1.05325	0	0	0	2	0	0
NM_080820	DTD1	18568555	18744558	+	0.205389	-1.05299	0	0	0	3	0	0
NM_014244	ADAMTS2	178540850	178772329	-	0.190324	-1.05293	0	0	0	1	0	0
NM_003217	TMBIM6	50135292	50158717	+	0.367123	-1.05266	1	0	0	0	0	0
NM_014632	MICAL2	12132137	12285329	+	0.503242	-1.05234	0	0	0	1	0	0
NM_001044305	SMAP1	71377478	71571714	+	0.0986963	-1.05206	0	0	0	3	0	0
NM_003388	CLIP2	73703804	73820272	+	0.368789	-1.05203	0	0	0	1	0	0
NM_030923	TMEM163	135213330	135476571	-	0.482802	-1.05197	0	0	0	1	0	0
NM_004599	SREBF2	42229105	42302373	+	0.153646	-1.05194	1	0	0	2	0	0
NM_016284	CNOT1	58553855	58663750	-	0.0125686	-1.05177	1	0	0	0	0	0
NM_004924	ACTN4	39138326	39221170	+	0.0843191	-1.05167	0	0	0	2	0	0
NM_206943	LTBP1	33172368	33624573	+	0.498669	-1.05167	0	0	0	1	0	0
NM_001001924	MTUS1	17501303	17658426	-	0.35232	-1.05145	0	0	0	1	0	0
NM_007067	MYST2	47866070	47906456	+	0.180425	-1.05143	0	0	0	1	0	0
NM_024969	CSRNP3	166428845	166545916	+	0.561518	-1.05135	0	1	0	5	0	0
NM_012160	FBXL4	99321600	99395849	-	0.490352	-1.05129	0	0	0	2	0	0
NM_016429	COPZ2	46103534	46115152	-	0.612212	-1.0511	0	0	0	0	0	1
NM_002492	NDUFB5	179322574	179342287	+	0.137871	-1.05109	1	0	0	0	0	0
NM_152513	MEI1	42095517	42195459	+	0.51469	-1.05097	0	0	0	1	0	0
NM_000381	MID1	10413596	10588674	-	0.363665	-1.05084	0	0	0	4	0	0
NM_014207	CD5	60869929	60895321	+	0.383093	-1.05081	0	0	0	0	0	1
NM_000867	HTR2B	231972951	231989824	-	0.271341	-1.05065	1	0	0	0	0	0
NM_005020	PDE1C	31829247	32110991	-	0.420817	-1.05048	0	0	0	1	0	0
NM_018668	VPS33B	91541773	91565833	-	0.123169	-1.05024	1	0	0	0	0	0
NM_032266	C2orf16	27799388	27805588	+	0.737875	-1.05002	0	0	0	0	0	1
NM_024715	TXNDC15	134209459	134237323	+	0.271639	-1.05001	0	0	0	0	0	1
NM_025128	MUS81	65627871	65633912	+	0.484828	-1.04966	0	0	0	0	0	1
NM_021235	EPS15L1	16472407	16582762	-	0.0105067	-1.04948	0	0	0	1	0	0
NM_194278	C14orf43	74181825	74227001	-	0.522296	-1.04945	0	0	0	2	0	0
NM_016952	CDON	125826714	125933187	-	0.244455	-1.04929	0	0	0	7	0	0
NM_002017	FLI1	128563812	128683161	+	0.446868	-1.04899	0	0	0	1	1	0
NM_001135098	UPP2	158851690	158992665	+	0.63615	-1.04861	1	0	0	2	0	0
NM_153681	PIGP	38437663	38445103	-	0.597198	-1.04861	0	0	0	0	0	1
NM_018034	WDR70	37379411	37752772	+	0.0606071	-1.04858	1	0	0	7	0	0
NM_181645	CCDC67	93063882	93171634	+	0.649214	-1.0484	0	0	0	1	0	0
NM_005047	PSMD5	123578333	123605206	-	0.18176	-1.04831	1	0	0	0	0	0
NM_016486	TMEM69	46153846	46160108	+	0.36676	-1.04828	2	0	0	0	0	0
NM_004254	SLC22A8	62760296	62783311	-	0.492643	-1.0475	1	0	0	0	0	0
NM_013438	UBQLN1	86274878	86323168	-	0.11122	-1.04746	0	1	0	0	0	0
NM_016563	RASL12	65345674	65360388	-	0.561621	-1.04738	0	0	0	0	0	1
NM_033212	CCDC102A	57546091	57570477	-	0.166286	-1.0472	0	0	0	0	0	2
NM_007178	STRAP	16035287	16056403	+	0.486056	-1.04715	0	0	0	1	0	0
NM_030971	SFXN3	102790995	102800997	+	0.178303	-1.04691	0	0	0	0	0	1
NM_012384	GMEB2	62218954	62258381	-	0.087738	-1.04674	1	0	0	0	0	0
NM_001010987	IFIT1B	91137812	91144961	+	0.53979	-1.0467	1	0	0	0	0	0
NM_145316	TMEM217	37179954	37225413	-	0.642221	-1.04648	0	0	0	0	0	1
NM_016401	C11orf73	86013252	86056984	+	0.269598	-1.04634	1	0	0	0	0	0
NM_031903	MRPL32	42971938	42977451	+	0.489547	-1.04626	0	0	0	0	0	1
NM_052855	ANKRD40	48770551	48785270	-	0.391479	-1.04612	1	0	0	0	0	0
NM_000621	HTR2A	47407512	47471169	-	0.752252	-1.0461	0	0	0	3	0	1
NM_144578	MAPK1IP1L	55518361	55536912	+	0.131154	-1.04598	1	0	0	0	0	0
NM_024784	ZBTB3	62518436	62521656	-	0.497839	-1.04597	1	0	0	0	0	0
NM_005246	FER	108083522	108523373	+	0.34862	-1.04587	0	0	0	6	0	1
NM_014734	KIAA0247	70078309	70181859	+	0.497632	-1.04579	1	0	0	0	0	0
NM_015198	COBL	51083909	51384515	-	0.610378	-1.04579	0	0	0	1	0	0
NM_017934	PHIP	79644136	79788011	-	0.237227	-1.04577	1	0	0	0	0	0
NM_052905	FMNL2	153191750	153506346	+	0.458162	-1.04572	0	0	0	4	0	0
NM_016030	TTC15	3383445	3483342	+	0.0705055	-1.04564	1	0	0	2	0	0
NM_015210	KIAA0802	8717368	8832775	+	0.456665	-1.04556	0	0	0	4	0	0
NM_002803	PSMC2	102988088	103008655	+	0.388565	-1.04535	1	0	0	0	0	0
NM_006496	GNAI3	110091185	110138452	+	0.196792	-1.04534	0	0	0	2	0	0
NM_152453	TMCO5A	38227456	38243622	+	0.713959	-1.04497	1	0	0	0	0	0
NM_016463	CXXC5	139028300	139062680	+	0.216918	-1.04494	0	0	0	3	0	0
NM_006415	SPTLC1	94793426	94877690	-	0.180588	-1.04474	0	1	0	0	0	0
NM_032178	SLC7A6OS	68334519	68344868	-	0.0296681	-1.04467	1	0	0	0	0	1
NM_014352	POU2F3	120110950	120190653	+	0.219222	-1.04457	0	0	0	1	0	0
NM_015156	RCOR1	103059232	103196912	+	0.195955	-1.04455	1	0	0	1	0	0
NM_032160	DSEL	65173818	65183967	-	0.247306	-1.04427	0	0	0	0	1	0
NM_004637	RAB7A	128444978	128533641	+	0.0265514	-1.04423	0	1	0	0	0	0
NM_005870	SAP18	21714652	21723223	+	0.409834	-1.04417	1	0	0	0	0	0
NM_002956	CLIP1	122755980	122907116	-	0.419188	-1.04414	0	0	0	2	0	0
NM_007115	TNFAIP6	152214104	152236559	+	0.613281	-1.04412	0	0	0	1	0	0
NM_015608	C10orf137	127408083	127452712	+	0.104514	-1.04383	0	1	0	0	0	0
NM_212481	ARID5A	97202463	97218370	+	0.516879	-1.04366	1	0	0	0	0	0
NM_001144932	PSMB5	23495060	23504354	-	0.340414	-1.04362	0	0	0	0	0	1
NM_015039	NMNAT2	183217378	183387737	-	0.26795	-1.04353	0	0	0	1	0	0
NM_152383	DIS3L2	232826292	233201907	+	0.449482	-1.04353	0	1	0	2	0	0
NM_012179	FBXO7	32870706	32894817	+	0.104173	-1.04313	2	0	0	0	0	0
NM_024838	THNSL1	25305507	25315591	+	0.693445	-1.04305	1	0	0	0	0	0
NM_018414	ST6GALNAC1	74620846	74639894	-	0.623105	-1.04282	0	0	0	0	0	1
NR_004389	SNORA16B	212526159	212526292	+	0.608698	-1.04282	0	0	0	0	0	1
NM_000023	SGCA	48243365	48253292	+	0.474858	-1.04241	1	0	0	0	0	0
NM_013275	ANKRD11	89334034	89556969	-	0.130427	-1.04228	1	0	0	3	0	0
NM_016403	CWC15	94695788	94706776	-	0.504739	-1.04221	1	0	0	0	0	0
NM_001145195	SLC39A12	18240767	18332221	+	0.276878	-1.04218	0	0	0	1	0	0
NM_024735	FBXO31	87362943	87417394	-	0.184664	-1.04204	1	0	0	0	0	0
NM_001930	DHPS	12786533	12792677	-	0.326643	-1.04189	1	0	0	0	0	0
NM_138353	DCAF15	14063318	14072254	+	0.219576	-1.04179	1	0	0	0	0	0
NM_004878	PTGES	132500615	132515344	-	0.384251	-1.04173	0	0	0	1	0	0
NM_032804	ADO	64564515	64568238	+	0.247769	-1.04173	1	0	0	0	0	0
NM_004452	ESRRB	76837689	76968178	+	0.473959	-1.04153	1	0	0	5	0	0
NM_002031	FRK	116262692	116381921	-	0.639231	-1.04142	0	0	0	2	0	0
NM_001031680	RUNX3	25226002	25291501	-	0.387974	-1.04136	0	0	0	1	0	0
NM_017993	ENOX1	43787679	44361106	-	0.725754	-1.04131	0	0	0	3	0	0
NM_004136	IREB2	78730517	78793798	+	0.175329	-1.04125	0	0	0	1	0	0
NM_013262	MYLIP	16129316	16148476	+	0.148333	-1.04095	0	0	0	0	1	0
NM_001017	RPS13	17095939	17099220	-	0.36877	-1.04082	1	0	0	0	0	0
NM_001001676	LCN9	138555167	138557755	+	0.515819	-1.04072	2	0	0	0	0	0
NM_014225	PPP2R1A	52693054	52729678	+	0.252768	-1.04071	0	0	0	1	0	0
NM_020830	WDFY1	224740065	224810052	-	0.185757	-1.04062	0	0	0	1	0	0
NM_007210	GALNT6	51745832	51785200	-	0.423766	-1.04046	0	0	0	2	0	0
NM_006608	PHTF1	114239823	114301777	-	0.369187	-1.04037	1	0	0	0	0	0
NM_005117	FGF19	69513006	69519106	-	0.583622	-1.04035	1	0	0	0	0	0
NM_023112	OTUB2	94492723	94515274	+	0.491389	-1.04035	1	0	0	0	0	1
NM_022065	THADA	43457975	43823185	-	0.310111	-1.04015	1	0	0	0	0	0
NM_016468	COX16	70791798	70826444	-	0.708479	-1.03996	1	0	0	0	0	0
NM_152740	HIBADH	27565062	27702602	-	0.481278	-1.03963	1	0	0	6	0	0
NM_003470	USP7	8985950	9057341	-	0.179939	-1.03954	0	0	0	1	0	0
NM_022755	IPPK	95375465	95432547	-	0.544073	-1.03907	0	1	0	1	0	0
NM_015658	NOC2L	879583	894679	-	0.365529	-1.03901	0	0	0	0	0	2
NM_000996	RPL35A	197677051	197682719	+	0.323002	-1.03875	1	0	0	0	0	0
NM_001281	TBCB	36605887	36616849	+	0.466411	-1.03858	0	0	0	0	0	1
NM_024654	NOL9	6581408	6614658	-	0.358069	-1.03833	0	0	0	0	0	1
NR_024593	POM121L10P	25041132	25055114	-	0.514534	-1.03832	0	0	0	0	0	1
NM_006648	WNK2	95947211	96082853	+	0.418044	-1.03827	0	0	0	2	0	0
NM_017754	UHRF1BP1	34759793	34845289	+	0.439758	-1.03825	0	0	0	1	0	0
NM_022128	RBKS	28004265	28113223	-	0.632401	-1.03824	0	0	0	4	0	0
[truncated: 2,994 more rows]
