# Supplementary material for: HOXC9 directly regulates distinct sets of genes to coordinate diverse cellular processes during neuronal differentiation
Source: BMC Genomics. 2013 Nov 25;14:830. doi: 10.1186/1471-2164-14-830 (PMC3906982; doi:10.1186/1471-2164-14-830)
Supplement: Additional file 7: Table S6 — HOXC9-target genes. [file 1471-2164-14-830-S7.xls]

## Sheet: Sheet
Table S6. HOXC9 target genes
RefSeq	Symbol	Start	End	Strand	P value	Expression fold change	5'end	5'UTR	CDS	intron	3'UTR	3'end
NM_004938	DAPK1	90112755	90323548	+	1.22e-10	-6.73842	0	0	0	4	0	0
NM_018685	ANLN	36429431	36493398	+	2.17e-09	-6.53535	0	0	0	1	0	0
NM_032043	BRIP1	59759984	59940755	-	4.49e-09	-6.32164	0	0	0	2	0	0
NM_015123	FRMD4B	69219145	69435430	-	8.23e-09	-5.62483	0	0	0	3	0	0
NM_005711	EDIL3	83238125	83680611	-	1e-08	-5.26051	0	0	0	8	0	0
NM_001211	BUB1B	40453209	40513335	+	7.4e-11	-5.15251	1	0	0	0	0	0
NM_031217	KIF18A	28042162	28129746	-	9.16e-10	-5.11141	0	0	0	2	0	0
NM_014791	MELK	36572904	36677678	+	3.96e-11	-5.02739	0	0	0	1	0	1
NM_014783	ARHGAP11A	32907690	32931868	+	2.72e-08	-4.95306	0	0	0	0	0	1
NM_006101	NDC80	2571509	2616633	+	2.59e-08	-4.91111	0	0	0	1	0	0
NM_005708	GPC6	93879077	95060267	+	6.8e-10	-4.82008	0	0	0	26	0	0
NM_003537	HIST1H3B	26031816	26032288	-	6.12e-08	-4.75114	1	0	0	0	0	0
NM_007174	CIT	120123597	120315092	-	2.32e-10	-4.66916	0	0	0	6	0	0
NM_012112	TPX2	30326903	30389603	+	4.21e-09	-4.52944	0	1	0	0	0	0
NM_018290	PGM2	37828281	37864559	+	8.83e-10	-4.51337	0	0	0	1	0	0
NM_016343	CENPF	214776531	214837912	+	1.97e-08	-4.46079	1	0	0	0	0	0
NM_016448	DTL	212208918	212278186	+	1.53e-09	-4.38371	1	0	0	2	1	1
NM_003384	VRK1	97263683	97347950	+	2.55e-10	-4.37836	1	0	0	0	0	0
NM_014708	KNTC1	123011808	123110946	+	3.48e-09	-4.35564	0	0	0	0	0	1
NM_004701	CCNB2	59397319	59417243	+	5.47e-09	-4.35254	1	0	0	1	0	0
NM_130398	EXO1	242011492	242053239	+	2.11e-08	-4.29971	1	0	0	0	0	0
NM_017760	NCAPG2	158424002	158497520	-	1.96e-09	-4.28227	0	0	0	1	0	0
NM_152259	C15orf42	90118817	90171251	+	1.86e-09	-4.25575	1	0	0	0	0	0
NM_024629	MLF1IP	185615219	185655286	-	3.55e-09	-4.24968	1	0	0	0	0	0
NM_018136	ASPM	197053257	197115824	-	3.16e-08	-4.24666	1	0	0	0	0	0
NM_018304	PRR11	57233092	57279147	+	1.73e-08	-4.20574	1	0	0	1	0	0
NM_005308	GRK5	120967196	121215130	+	1.17e-08	-4.17912	0	0	0	3	0	0
NM_007280	OIP5	41601467	41624819	-	8.23e-10	-4.01711	1	0	0	0	0	0
NM_001145316	DSN1	35380194	35402154	-	2e-10	-3.98103	0	0	0	1	0	0
NM_018353	C14orf106	45672393	45722605	-	3.88e-09	-3.96788	0	1	0	0	0	0
NM_199420	POLQ	121150273	121264853	-	1.16e-08	-3.93168	1	0	0	0	0	0
NM_021067	GINS1	25388322	25429191	+	9.08e-10	-3.89445	0	0	0	0	0	1
NM_020242	KIF15	44803208	44894746	+	7.24e-09	-3.87557	0	0	0	1	0	0
NM_003504	CDC45	19467415	19508134	+	9.07e-09	-3.803	0	0	0	1	0	0
NM_000057	BLM	91260578	91358684	+	7.75e-09	-3.79027	1	0	0	2	0	0
NM_001039841	ARHGAP11B	30918878	30931011	+	4.08e-09	-3.74731	1	0	0	0	0	0
NM_018101	CDCA8	38158158	38175389	+	5.48e-09	-3.71811	1	0	0	0	0	0
NM_002966	S100A10	151955386	151966714	-	8.4e-10	-3.71574	0	0	0	0	0	1
NM_018248	NEIL3	178230990	178284092	+	7.9e-08	-3.69604	0	0	0	2	0	0
NM_145018	C11orf82	82612736	82645697	+	8.06e-09	-3.67898	1	0	0	0	0	0
NM_015173	TBC1D1	37892719	38140793	+	1.05e-07	-3.64216	0	0	0	1	0	0
NM_145307	RTKN2	63952955	64028466	-	1.05e-06	-3.63855	0	0	0	2	0	0
NM_020796	SEMA6A	115779251	115910551	-	1.18e-09	-3.62781	0	0	0	7	0	2
NM_138342	GLB1L2	134201767	134246217	+	2.37e-10	-3.51263	0	0	0	1	0	0
NM_006868	RAB31	9708227	9862553	+	1.55e-09	-3.51022	1	0	0	0	0	1
NR_002605	DLEU1	50656413	50679431	+	6.16e-10	-3.50314	1	0	0	0	0	0
NM_001042517	DIAPH3	60239724	60738119	-	8.72e-09	-3.4514	0	0	0	9	0	0
NM_017409	HOXC10	54378945	54384060	+	3.04e-09	-3.41947	1	0	0	0	0	0
NM_001005735	CHEK2	29083730	29137822	-	8.31e-07	-3.40027	0	0	0	2	0	0
NM_005956	MTHFD1	64854758	64926727	+	1.84e-07	-3.39466	0	1	0	2	0	0
NM_018098	ECT2	172472297	172539263	+	7.51e-08	-3.36685	1	0	0	1	0	0
NM_001080430	TOX3	52471917	52580806	-	5.79e-08	-3.35927	0	0	0	4	0	2
NM_031966	CCNB1	68462912	68474066	+	3.51e-06	-3.31546	1	1	0	0	0	0
NM_001080479	RGNEF	72921982	73237817	+	1.41e-10	-3.29348	0	0	0	8	0	0
NM_152573	RASEF	85597316	85678043	-	1.35e-05	-3.28651	0	0	0	4	0	0
NM_020890	KIAA1524	108268719	108308491	-	1.12e-08	-3.24864	0	0	0	0	0	1
NM_198468	C6orf167	97590037	97731052	-	2.51e-10	-3.20768	0	0	1	3	0	0
NM_006591	POLD3	74303628	74353765	+	5.89e-09	-3.19919	0	0	0	1	0	0
NM_002737	PRKCA	64298925	64806862	+	5.98e-06	-3.17171	0	0	0	17	0	0
NM_004163	RAB27B	52495839	52557207	+	4.26e-08	-3.15263	0	0	0	1	0	0
NM_032485	MCM8	5931297	5975829	+	1.83e-08	-3.14757	0	0	0	1	0	0
NM_003798	CTNNAL1	111704850	111775764	-	1.63e-10	-3.13672	0	0	0	1	0	0
NM_001099286	FAM54A	136552167	136571449	-	1.88e-07	-3.1337	1	0	0	0	0	0
NM_182513	SPC24	11257830	11266484	-	8.3e-08	-3.12403	1	0	0	0	0	0
NM_006231	POLE	133200347	133263945	-	2.86e-08	-3.1197	1	0	0	0	0	0
NM_031299	CDCA3	6957971	6960456	-	6.06e-08	-3.11904	1	0	0	0	0	0
NM_001031701	NT5DC3	104166080	104234975	-	7.56e-07	-3.11196	0	0	0	1	0	0
NM_014586	HUNK	33245627	33376376	+	1.13e-06	-3.10971	0	0	0	7	0	0
NM_003924	PHOX2B	41746099	41750987	-	6.08e-09	-3.10461	1	1	0	0	0	0
NM_002592	PCNA	5095599	5107268	-	1.21e-09	-3.09884	1	0	0	0	0	0
NM_014900	COBLL1	165541259	165697928	-	1.8e-08	-3.08628	1	0	0	1	0	0
NM_004982	KCNJ8	21917889	21927747	-	1.35e-07	-3.06822	0	1	0	0	1	0
NM_194298	SLC16A9	61410521	61469649	-	4.18e-08	-3.04351	1	0	0	0	0	0
NM_002388	MCM3	52128811	52149582	-	2.77e-08	-3.01518	1	0	0	0	0	0
NM_003513	HIST1H2AB	26033319	26033796	-	4.07e-05	-2.98775	1	0	0	0	0	0
NM_005077	TLE1	84198599	84303596	-	1.23e-06	-2.94881	0	0	0	8	0	0
NM_152446	C14orf145	80962820	81405884	-	1.44e-07	-2.88608	1	0	0	8	0	0
NM_024857	ATAD5	29159022	29222295	+	1.03e-09	-2.88575	1	0	0	0	0	0
NM_003667	LGR5	71833812	71978619	+	3.08e-06	-2.88005	0	0	0	4	0	0
NM_006486	FBLN1	45898718	45997014	+	2.05e-08	-2.846	0	0	0	1	1	1
NM_004400	DDX12	9570287	9600768	-	1.57e-08	-2.83222	0	0	0	0	0	1
NM_001080443	KIF18B	43003448	43025082	-	1.71e-08	-2.82154	0	0	0	0	0	1
NM_001130963	TMEM194A	57449426	57472574	-	1.9e-08	-2.80666	1	0	0	0	0	0
NM_006681	NMU	56461404	56502465	-	1.03e-07	-2.80466	0	0	0	1	0	0
NM_018154	ASF1B	14230321	14247440	-	7.54e-06	-2.7708	1	0	0	0	0	0
NM_001130064	GAP43	115342150	115440334	+	5.49e-09	-2.75745	0	1	0	6	0	0
NM_003619	PRSS12	119202416	119273922	-	8.42e-08	-2.75592	0	0	0	1	0	0
NM_003149	STAC	36422096	36589496	+	1.01e-08	-2.73738	0	0	0	2	0	0
NM_001080539	CCDC150	197504355	197597530	+	3.57e-08	-2.73359	1	0	0	0	0	0
NM_015653	RIBC2	45809573	45828293	+	2.56e-06	-2.73142	0	0	0	0	0	1
NM_201280	MUTED	8014216	8064647	-	1.33e-09	-2.72652	0	0	0	1	1	1
NM_003539	HIST1H4D	26188938	26189304	-	3.04e-06	-2.71576	1	0	0	0	0	0
NM_002285	AFF3	100163717	100759037	-	7.42e-07	-2.70913	0	0	0	2	0	0
NM_000790	DDC	50526135	50628768	-	2.64e-09	-2.69592	1	0	0	6	0	0
NM_005164	ABCD2	39945021	40013843	-	1.19e-08	-2.68636	0	1	0	0	0	0
NM_014344	FJX1	35639734	35642419	+	0.00277079	-2.68496	1	0	0	0	0	1
NM_022451	NOC3L	96092988	96122683	-	2.47e-07	-2.67977	1	0	0	0	0	0
NM_178229	IQGAP3	156495197	156542396	-	5.69e-08	-2.67438	0	0	0	0	1	0
NM_003104	SORD	45315340	45367038	+	1.41e-09	-2.67362	0	0	0	1	0	0
NM_020165	RAD18	8918881	9005159	-	3.41e-07	-2.66617	0	0	0	2	0	0
NM_018026	PACS1	65837823	66012213	+	2.17e-07	-2.65026	0	0	0	1	0	0
NM_138410	CMTM7	32433162	32496333	+	2.78e-08	-2.64459	0	0	0	1	0	0
NM_005483	CHAF1A	4402659	4443393	+	1.16e-07	-2.6342	1	0	0	0	0	0
NM_003535	HIST1H3J	27858093	27858570	-	6.89e-05	-2.62481	1	0	0	0	0	0
NM_007317	KIF22	29802057	29816706	+	5.76e-10	-2.60857	1	0	0	0	0	1
NM_021018	HIST1H3F	26250369	26250835	-	9.31e-06	-2.59185	1	0	0	0	0	0
NM_000746	CHRNA7	32322725	32461233	+	3.36e-11	-2.58872	0	0	0	2	0	0
NM_024945	RMI1	86595636	86618982	+	4.68e-08	-2.58684	1	0	0	0	0	0
NM_019042	PUS7	105096961	105162685	-	1.38e-09	-2.57584	0	0	0	0	0	1
NM_032336	GINS4	41386724	41402563	+	1.73e-08	-2.56363	0	0	0	1	0	0
NM_021069	SORBS2	186506598	186877870	-	9.93e-08	-2.55664	0	0	0	7	0	0
NM_015895	GMNN	24775163	24786276	+	5.45e-08	-2.5548	0	0	0	1	0	0
NM_016937	POLA1	24712063	25015100	+	1.07e-08	-2.54189	0	0	0	3	0	0
NM_001123375	HIST2H3D	149784827	149785236	-	1.02e-06	-2.53311	1	0	0	0	0	0
NM_012138	AATF	35306174	35414170	+	7.93e-07	-2.52361	0	0	0	3	0	0
NM_153697	ANKRD44	197859249	198062762	-	3.49e-09	-2.51972	0	0	0	4	0	0
NM_016426	GTSE1	46692637	46726706	+	8.79e-09	-2.47481	0	0	0	1	0	0
NM_005413	SIX3	45169036	45173215	+	5.6e-08	-2.47263	1	0	0	0	0	0
NM_138340	ABHD3	19230857	19284766	-	2.76e-08	-2.47105	0	0	0	1	0	0
NM_001083961	WDR62	36545782	36596012	+	2.94e-08	-2.46422	1	0	0	0	0	0
NM_000885	ITGA4	182321618	182402466	+	2.01e-06	-2.45547	0	0	0	0	0	1
NM_020647	JPH1	75146940	75233562	-	8.52e-06	-2.45517	0	0	0	1	0	0
NM_000791	DHFR	79922044	79950800	-	7.95e-11	-2.44968	1	0	0	0	0	0
NM_004093	EFNB2	107142097	107187337	-	1.7e-08	-2.44028	0	0	0	3	0	0
NM_005573	LMNB1	126112832	126172709	+	8.15e-09	-2.43365	0	0	0	0	0	1
NM_001034173	ALDH1L2	105413563	105478341	-	5.46e-10	-2.42797	0	0	1	0	0	0
NM_022836	DCLRE1B	114448037	114456692	+	2.08e-07	-2.42492	1	0	0	0	0	0
NM_015480	PVRL3	110790864	110853062	+	1.08e-07	-2.42283	0	0	0	1	0	0
NR_002612	DLEU2	50556687	50699677	-	0.000123211	-2.42094	0	0	1	0	0	0
NM_013296	GPSM2	109419602	109473043	+	1.86e-08	-2.41934	0	0	0	1	0	0
NM_001159	AOX1	201450730	201536215	+	5.68e-07	-2.41899	0	0	0	1	0	0
NM_007349	PAXIP1	154735400	154794682	-	2.08e-11	-2.40323	0	0	0	1	0	0
NM_021066	HIST1H2AJ	27782079	27782518	-	4.21e-05	-2.39499	1	0	0	0	0	0
NM_006088	TUBB2C	140135710	140138159	+	6.36e-09	-2.3468	1	0	0	0	0	0
NM_001076786	QSER1	32914791	33001812	+	2.23e-09	-2.3408	1	0	0	0	0	0
NM_001136218	TMEM51	15480228	15546973	+	6.08e-07	-2.33473	0	0	0	1	0	0
NM_006502	POLH	43543877	43588259	+	2.31e-07	-2.33151	0	0	0	0	1	0
NM_020733	HEG1	124684554	124774802	-	2.75e-06	-2.32318	0	0	0	1	0	0
NM_080818	OXGR1	97637972	97646604	-	5.3e-06	-2.31507	0	0	0	1	0	1
NM_024913	C7orf58	120628750	120937497	+	2.6e-07	-2.31262	0	0	0	1	0	2
NM_024734	CLMN	95648275	95786245	-	1.11e-07	-2.3087	0	0	0	3	1	0
NM_003523	HIST1H2BE	26184023	26184457	+	6.37e-09	-2.30614	1	0	0	0	0	0
NM_001080512	BICC1	60272903	60588845	+	3.12e-09	-2.30433	0	0	0	4	0	1
NM_001012267	CENPP	95087740	95377435	+	1.66e-09	-2.29275	1	0	0	2	0	0
NM_001130415	APOLD1	12878850	12944397	+	2.14e-05	-2.28704	1	0	0	2	0	0
NM_003389	CORO2A	100883257	100935174	-	2.4e-09	-2.2829	0	0	0	1	0	0
NM_032777	GPR124	37654423	37701492	+	1.34e-08	-2.2807	0	0	0	1	0	0
NM_000135	FANCA	89803958	89883065	-	2.72e-08	-2.27644	0	0	0	2	0	0
NM_213596	FOXN4	109715783	109747025	-	2.46e-07	-2.25901	0	0	0	2	0	0
NM_005964	MYH10	8377531	8534036	-	1.29e-08	-2.25221	0	0	0	3	0	0
NM_016354	SLCO4A1	61273796	61303647	+	4.98e-07	-2.24729	0	0	0	1	0	0
NM_012338	TSPAN12	120427375	120498177	-	5.4e-06	-2.24665	0	0	0	1	0	0
NM_145231	C14orf143	90263470	90421089	-	1.8e-06	-2.2281	1	0	0	6	0	0
NM_004787	SLIT2	20255234	20620788	+	3.64e-07	-2.22554	0	0	0	4	0	0
NM_005257	GATA6	19749415	19782227	+	3.49e-06	-2.22237	0	0	0	1	0	0
NM_020188	C16orf61	81009700	81040502	-	6.83e-09	-2.20654	1	0	0	1	0	0
NM_022045	MTBP	121457665	121535875	+	6.41e-06	-2.20568	0	0	0	0	0	1
NM_018132	CENPQ	49431095	49460820	+	4e-06	-2.20402	1	0	0	0	0	0
NM_003486	SLC7A5	87863629	87903100	-	8.66e-08	-2.20215	1	0	0	1	0	0
NM_018376	NIPSNAP3B	107526450	107536290	+	1.29e-06	-2.20124	0	0	0	1	0	0
NM_001102562	MARCH11	16067473	16179897	-	3.41e-05	-2.19821	0	0	0	2	0	0
NM_021244	RRAGD	90074336	90121995	-	2.27e-07	-2.19734	0	0	0	1	0	0
NM_005270	GLI2	121554866	121750228	+	2.17e-07	-2.19577	0	0	0	3	0	0
NM_001809	CENPA	27008881	27017453	+	6.77e-07	-2.19231	1	0	0	0	0	0
NM_006371	CRTAP	33155449	33189264	+	1.04e-06	-2.18624	0	0	0	1	0	0
NM_003054	SLC18A2	119000583	119038941	+	6.67e-08	-2.18078	0	0	0	1	0	0
NM_002214	ITGB8	20370724	20455378	+	5.09e-07	-2.17571	1	0	0	0	0	0
NM_182920	ADAMTS9	64501332	64673365	-	3.2e-06	-2.17478	1	0	0	4	0	0
NM_002223	ITPR2	26488286	26986131	-	1.71e-07	-2.16928	0	0	0	10	0	0
NM_018012	KIF26B	245318286	245866428	+	5.31e-07	-2.16011	0	0	0	17	0	0
NM_018186	C1orf112	169764549	169822227	+	8.6e-07	-2.15947	0	0	0	1	0	0
NM_153026	PRICKLE1	42852140	42983572	-	1.9e-07	-2.15437	0	0	0	2	0	0
NM_001033723	ZNF704	81550768	81787016	-	9e-07	-2.14952	0	0	0	3	0	0
NM_003542	HIST1H4C	26104175	26104564	+	0.00347168	-2.14718	1	0	0	0	0	0
NM_032173	ZNRF3	29279889	29453475	+	1.84e-06	-2.14271	0	0	0	1	0	0
NM_006519	DYNLT1	159057505	159065740	-	7.25e-07	-2.14134	0	0	0	0	0	1
NM_000947	PRIM2	57182421	57513375	+	3.65e-08	-2.13767	1	0	0	5	0	1
NM_024096	DCTPP1	30435020	30441373	-	5.18e-07	-2.13408	1	0	0	0	0	0
NM_014985	CEP152	49030348	49103184	-	5.57e-05	-2.12998	1	0	0	3	0	0
NM_032270	LRRC8C	90098643	90185093	+	5.05e-05	-2.12109	0	0	0	1	0	0
NM_005261	GEM	95261486	95274547	-	2.99e-06	-2.11085	0	0	0	0	0	1
NM_006379	SEMA3C	80371854	80548667	-	1.46e-05	-2.09897	1	0	1	11	0	0
NM_003564	TAGLN2	159887902	159895284	-	4.05e-05	-2.08827	0	0	0	0	0	1
NM_001098816	ODZ4	78364328	79151695	-	3.73e-07	-2.08777	1	0	0	23	0	0
NM_001814	CTSC	88026760	88070941	-	1.49e-07	-2.0851	0	0	0	2	0	0
NM_024949	WWC2	184020462	184241927	+	4.57e-07	-2.08102	0	0	0	3	0	0
NM_031953	SNX25	186131283	186285111	+	8.38e-07	-2.07484	0	0	0	1	0	0
NM_031293	PMFBP1	72152996	72206064	-	1.26e-06	-2.06989	0	0	0	2	0	0
NM_006810	PDIA5	122785855	122880953	+	1.78e-06	-2.0664	0	0	0	5	0	0
NM_020401	NUP107	69080730	69136472	+	1.28e-05	-2.05632	1	0	0	0	0	0
NM_030925	CAB39L	49882786	49975735	-	0.000122961	-2.05204	0	0	0	1	0	0
NR_002754	RNU5E	80501461	80746718	+	0.00140099	-2.05025	1	0	0	0	0	0
NM_012242	DKK1	54074040	54077416	+	6.15e-06	-2.04357	0	1	0	0	0	0
NM_018323	PI4K2B	25235652	25280831	+	7.78e-06	-2.03914	0	0	0	1	0	0
NM_024896	ERMP1	5784571	5833081	-	3.92e-06	-2.03487	0	0	0	1	0	0
NM_018124	RFWD3	74655297	74700779	-	1.67e-07	-2.02992	1	0	0	1	0	0
NM_013302	EEF2K	22217591	22300065	+	7.75e-07	-2.02766	0	0	0	2	0	0
NM_001032283	TMPO	98909408	98942734	+	1.07e-06	-2.02735	1	0	0	1	0	0
NM_004075	CRY1	107385142	107487598	-	5.42e-07	-2.02237	0	0	0	2	0	0
NM_012137	DDAH1	85784168	85930889	-	4.2e-09	-2.02218	0	0	0	1	0	0
NM_006240	PPEF1	18709044	18846032	+	2.15e-05	-2.01351	0	0	0	2	0	0
NM_173216	ST6GAL1	186648515	186796339	+	1.97e-05	-2.00016	0	0	0	1	0	0
NM_199249	C19orf48	51300961	51307974	-	5.32e-06	-1.99773	1	0	0	0	0	0
NM_007270	FKBP9	32997004	33046542	+	0.000121294	-1.99525	0	0	0	1	0	0
NM_014629	ARHGEF10	1772148	1906806	+	1.12e-06	-1.99451	0	0	0	1	0	0
NM_014317	PDSS1	26986594	27035724	+	1.02e-07	-1.99396	0	0	0	1	0	0
NM_005845	ABCC4	95672083	95953687	-	3.1e-07	-1.98862	0	0	0	4	0	0
NM_001047160	NET1	5454517	5500424	+	2.36e-08	-1.98788	1	0	0	0	0	0
NM_206808	CLYBL	100258918	100549387	+	0.000104313	-1.98287	0	0	0	1	0	0
NM_152653	UBE2E2	23244783	23632296	+	2.89e-06	-1.98212	0	0	0	2	0	0
NM_173515	CNKSR3	154726433	154831753	-	1.88e-06	-1.98021	0	0	0	1	0	0
NM_001316	CSE1L	47662837	47713484	+	3.3e-09	-1.97997	1	0	0	0	0	0
NM_017516	RAB39	107799276	107834206	+	2.81e-06	-1.97951	1	0	0	1	0	0
NM_004099	STOM	124101353	124132545	-	1.44e-08	-1.97692	1	0	0	1	0	0
NM_001827	CKS2	91926112	91931617	+	5.48e-07	-1.97209	1	0	0	0	0	1
NM_001031746	C10orf72	50222332	50323559	-	2.19e-05	-1.97112	0	0	0	1	0	0
NM_019558	HOXD8	176994476	176996726	+	7.82e-06	-1.96868	0	0	0	0	0	1
NM_003514	HIST1H2AM	27860476	27860963	-	0.00025117	-1.96474	1	0	0	0	0	0
NM_003940	USP13	179370932	179507187	+	3.1e-07	-1.95757	0	0	0	1	0	0
NM_005230	ELK3	96588206	96661606	+	7.61e-08	-1.9548	0	0	0	3	0	1
NM_007027	TOPBP1	133319449	133380737	-	1.12e-09	-1.95149	0	0	0	1	0	0
NM_001136002	TMEM229A	123670970	123673523	-	0.00023699	-1.94898	0	0	0	0	0	2
NM_016292	TRAP1	3708038	3767598	-	8.27e-08	-1.94786	0	0	0	1	0	0
NM_133329	KCNG3	42669158	42721237	-	8.29e-06	-1.94679	1	0	0	0	0	0
NM_000436	OXCT1	41730167	41870791	-	1.44e-07	-1.94488	0	0	0	3	0	0
NM_006191	PA2G4	56498102	56507693	+	1.29e-08	-1.94036	1	0	0	0	0	0
NM_000050	ASS1	133320093	133376660	+	3.95e-05	-1.93737	0	0	0	3	0	0
NM_173083	LIN9	226418860	226497198	-	5.74e-08	-1.93648	0	0	0	1	0	0
NM_003533	HIST1H3I	27839623	27840099	-	1.81e-08	-1.93388	1	0	0	0	0	0
NM_014363	SACS	23902964	24007841	-	3.41e-06	-1.9273	0	0	0	2	0	0
NM_003221	TFAP2B	50786438	50815325	+	7.84e-06	-1.9198	0	0	0	3	0	1
NM_003368	USP1	62902382	62917473	+	1.3e-07	-1.91695	1	0	0	0	0	0
NM_003522	HIST1H2BF	26199786	26200215	+	1.8e-07	-1.91434	1	0	0	0	0	0
NM_015183	MAST4	66124603	66465422	+	8.17e-06	-1.91053	0	0	1	7	0	0
NM_020119	ZC3HAV1	138728267	138794465	-	7.16e-11	-1.9059	0	0	1	0	0	0
NM_033515	ARHGAP18	129898240	130031370	-	7.53e-07	-1.90547	0	0	0	5	0	0
NM_022750	PARP12	139723548	139763521	-	6.09e-05	-1.89995	0	0	0	2	0	0
NM_024830	LPCAT1	1461543	1524076	-	2.02e-07	-1.89983	0	0	0	1	0	0
NM_004390	CTSH	79214091	79237420	-	1.97e-05	-1.89924	0	0	0	1	0	0
NM_003082	SNAPC1	62229074	62263145	+	3.35e-05	-1.89823	0	0	0	1	0	0
NM_022648	TNS1	218664511	218808796	-	1.46e-07	-1.89561	0	0	0	8	0	0
NM_080862	SPSB4	140770742	140867452	+	1.6e-05	-1.89386	0	0	0	2	0	0
NM_001098272	HMGCS1	43289493	43313595	-	1e-06	-1.89363	1	0	0	2	0	0
NM_001029858	SLC35F1	118228688	118638837	+	6.4e-07	-1.88848	0	0	0	4	0	0
NM_015567	SLITRK5	88324869	88331868	+	8.36e-05	-1.88523	0	0	0	2	0	0
NM_014906	PPM1E	56833231	57062532	+	4.43e-06	-1.88482	0	0	0	4	0	0
NM_144978	CCDC138	109403218	109492847	+	0.000128618	-1.8779	0	0	0	1	0	0
NM_006721	ADK	75910964	76469059	+	7.56e-09	-1.87588	1	0	0	0	0	0
NM_003829	MPDZ	13105708	13250365	-	2.03e-07	-1.86864	0	0	0	3	0	0
NM_138285	NUP35	183989082	184026407	+	1.55e-06	-1.86531	0	1	0	0	0	0
NM_015440	MTHFD1L	151186690	151423020	+	1.98e-09	-1.86233	0	0	0	3	0	0
NM_020921	NIN	51186481	51297839	-	1.58e-06	-1.85877	0	0	0	2	0	0
NM_145016	GLYATL2	58601541	58611997	-	0.00125502	-1.85689	1	0	0	0	0	0
NM_006996	SLC19A2	169433150	169455208	-	2.55e-06	-1.853	1	0	0	0	0	0
NM_024766	C2orf34	44589042	44999729	+	2.67e-06	-1.85251	0	0	0	14	0	2
NM_002627	PFKP	3109751	3178995	+	5.14e-08	-1.8524	0	0	0	1	0	0
NM_002296	LBR	225589204	225615784	-	7.44e-07	-1.85087	0	0	0	2	0	0
NM_025146	NAA50	113437840	113465096	-	1.12e-08	-1.85086	0	0	0	1	0	0
NM_001143688	DIS3L	66585919	66626235	+	1.66e-05	-1.85053	0	0	0	1	0	0
NM_003091	SNRPB	2442280	2451499	-	5.33e-06	-1.84751	0	1	0	0	0	0
NM_024057	NUP37	102467974	102512361	-	1.65e-06	-1.8469	0	0	0	2	0	1
NM_017421	COQ3	99817348	99842082	-	2.14e-07	-1.84639	1	0	1	0	0	0
NM_003520	HIST1H2BN	27806439	27806887	+	4.09e-05	-1.84407	1	0	0	0	0	0
NM_031453	FAM107B	14560558	14816896	-	7.66e-06	-1.84395	0	0	0	5	0	0
NM_006092	NOD1	30464143	30518393	-	5.53e-06	-1.84248	1	1	0	0	0	0
NM_003966	SEMA5A	9035137	9546233	-	5.24e-07	-1.84209	0	0	0	2	0	0
NM_006506	RASA2	141205925	141331197	+	1.68e-06	-1.84066	0	0	1	3	0	1
NM_032194	RPF2	111303290	111346793	+	1.33e-07	-1.83977	0	0	0	0	0	1
NM_000251	MSH2	47630262	47710360	+	7.91e-09	-1.83854	0	0	0	2	0	0
NM_007235	XPOT	64798232	64842461	+	0.000465155	-1.8371	0	0	0	1	0	0
NM_145290	GPR125	22388998	22517672	-	2.09e-06	-1.83368	0	0	0	3	0	0
NR_027107	MGC45800	183060158	183065668	-	4.18e-07	-1.82823	0	0	1	0	0	0
NM_012431	SEMA3E	82993221	83278324	-	7.69e-06	-1.82818	0	0	0	3	0	0
NM_006898	HOXD3	177028804	177037826	+	2.47e-06	-1.8216	0	0	0	0	0	1
NM_020244	CHPT1	102091416	102122845	+	5.58e-07	-1.82081	0	0	1	0	0	0
NM_014881	DCLRE1A	115594483	115613859	-	1.46e-06	-1.81584	1	0	0	0	0	0
NM_001748	CAPN2	223900118	223963718	+	2.42e-05	-1.81325	0	0	0	1	0	0
NM_138801	GALM	38893051	38961908	+	3.03e-05	-1.81091	1	0	0	0	0	0
NM_000254	MTR	236958580	237067280	+	3.46e-07	-1.81055	1	0	0	1	0	0
NM_004196	CDKL1	50796720	50862617	-	5.86e-05	-1.80725	0	0	0	1	0	0
NM_005912	MC4R	58038563	58040001	-	0.00026802	-1.80684	1	0	0	0	0	1
NM_006281	STK3	99466861	99837909	-	2.01e-06	-1.80559	0	0	0	1	0	0
NM_002945	RPA1	1733272	1802848	+	3.12e-07	-1.80489	0	0	0	0	2	0
NM_000917	P4HA1	74766981	74856732	-	8.63e-07	-1.80265	0	0	0	1	0	0
NM_001029880	SFMBT2	7204248	7453450	-	3.56e-08	-1.80202	0	0	0	9	0	0
NM_005804	DDX39	14519632	14530171	-	8.48e-07	-1.7923	0	0	0	1	0	0
NM_006951	TAF5	105127723	105148820	+	6e-05	-1.7915	1	0	0	0	0	0
NM_030965	ST6GALNAC5	77333185	77529735	+	1.54e-07	-1.78985	1	0	0	1	0	1
NM_014501	UBE2S	55912649	55919325	-	1.2e-06	-1.77876	1	0	0	0	0	0
NM_003071	HLTF	148747903	148804341	-	7.71e-06	-1.77751	0	0	0	1	0	0
NM_020204	LHX9	197886516	197899273	+	8.61e-05	-1.77121	1	0	0	0	0	0
NM_152540	SCFD2	53739151	54232242	-	4.48e-07	-1.77009	0	0	0	7	0	0
NM_024572	GALNT14	31133333	31361571	-	1.57e-06	-1.76746	0	0	0	9	0	0
NM_013417	IARS	94972624	95055972	-	8.96e-09	-1.76602	0	0	0	2	0	0
NM_001145199	C12orf75	105724413	105765295	+	6.88e-06	-1.76304	0	0	0	1	0	0
NM_005544	IRS1	227596033	227663506	-	0.00150825	-1.76292	1	0	0	2	0	0
NM_006666	RUVBL2	49497155	49519182	+	4.4e-06	-1.76092	2	0	0	0	0	0
NM_173654	C3orf64	69024368	69062774	-	1.23e-05	-1.75945	0	0	0	1	0	0
NM_014584	ERO1L	53108606	53162419	-	1.05e-08	-1.75919	0	0	0	0	0	1
NM_001142645	TMEM194B	191371619	191399468	-	1.84e-05	-1.75784	0	0	0	1	0	0
NM_015101	GLT25D2	183904966	184006863	-	2.77e-05	-1.75766	0	0	0	2	0	0
NM_015135	NUP205	135242661	135333489	+	5.33e-09	-1.75649	1	0	0	0	0	0
NM_017735	TTC27	32853128	33046116	+	1.32e-05	-1.75147	0	0	0	1	0	0
NM_022743	SMYD3	245912641	246580714	-	1.49e-08	-1.75093	0	0	0	21	0	0
NM_016338	IPO11	61708572	61924415	+	1.41e-07	-1.75011	1	0	0	0	0	0
NM_030915	LBH	30454396	30482899	+	8.38e-06	-1.74987	2	0	0	1	0	0
NM_001039844	ACBD7	15117474	15130775	-	1e-05	-1.7492	0	0	0	1	0	0
NM_033104	STON2	81736910	81864927	-	0.000175508	-1.74603	1	0	0	4	0	0
NM_015550	OSBPL3	24836164	25019760	-	2.14e-07	-1.74585	1	0	0	3	0	0
NM_133367	PAQR8	52226925	52272574	+	2.45e-05	-1.74393	0	0	0	1	0	0
NM_001130966	TBXAS1	139478046	139720123	+	1.41e-05	-1.74324	1	0	0	0	0	0
NM_013261	PPARGC1A	23793644	23891700	-	0.000138356	-1.74224	0	0	0	3	0	0
NM_003875	GMPS	155588324	155655518	+	1.5e-07	-1.74094	0	0	0	2	0	0
NM_002395	ME1	83920111	84140779	-	2.59e-07	-1.73763	0	0	0	2	0	0
NM_002237	KCNG1	49620193	49639675	-	3.58e-06	-1.73689	0	0	0	1	0	0
NM_006011	ST8SIA2	92937139	93011956	+	0.000305187	-1.73505	0	0	0	1	0	0
NM_003544	HIST1H4B	26027124	26027480	-	0.00163644	-1.73319	1	0	0	0	0	0
NM_001018111	PODXL	131185022	131241376	-	1.69e-07	-1.73136	0	0	0	1	0	0
NM_003518	HIST1H2BG	26216427	26216872	-	6.22e-05	-1.72995	1	0	0	0	0	0
NM_181503	EXOSC8	37574677	37583749	+	4.29e-07	-1.72938	0	0	0	0	0	1
NM_005045	RELN	103112232	103629963	-	1.79e-08	-1.72906	1	0	0	13	0	0
NM_002570	PCSK6	101844133	102030187	-	9.31e-06	-1.72462	1	0	0	4	0	0
NM_014720	SLK	105727469	105787342	+	1.32e-05	-1.72098	0	0	0	1	0	0
NM_024678	NARS2	78147016	78285909	-	5.09e-07	-1.71868	0	0	0	1	0	0
NM_178006	STARD13	33677272	33859901	-	1.02e-06	-1.7169	0	0	0	3	0	0
NM_007074	CORO1A	30194925	30200396	+	3.42e-06	-1.71649	1	0	0	0	0	0
NM_024704	KIF16B	16252748	16554078	-	1.7e-06	-1.71592	0	0	0	4	0	0
NM_001099645	RPL22L1	170582666	170588045	-	1.17e-05	-1.71136	0	1	0	0	0	0
NM_032900	ARHGAP19	98981930	99052413	-	5.86e-06	-1.70998	0	0	0	2	0	0
NM_005124	NUP153	17615268	17706818	-	1.61e-09	-1.70915	1	0	0	1	0	0
NM_003234	TFRC	195776155	195808961	-	1.33e-05	-1.70846	0	0	0	0	1	0
NM_001017995	SH3PXD2B	171760504	171881527	-	2.61e-05	-1.70384	0	0	0	2	0	0
NM_030640	DUSP16	12628830	12715317	-	2.8e-07	-1.70254	0	0	0	1	0	0
NM_022073	EGLN3	34393422	34420284	-	1.17e-07	-1.70139	1	0	0	2	0	1
NM_174899	FBXO36	230787206	230877824	+	0.000570898	-1.69905	0	0	0	2	0	0
NM_004629	FANCG	35073834	35080013	-	2.5e-07	-1.69876	0	0	0	0	0	1
NM_020937	FANCM	45605135	45670092	+	6.78e-05	-1.69717	1	0	0	0	0	0
NM_001552	IGFBP4	38599675	38613981	+	6.71e-07	-1.69525	0	0	0	0	0	1
NM_001093729	CCDC102B	66382490	66722426	+	5.79e-05	-1.69471	0	0	0	1	0	0
NM_152309	PIK3AP1	98353070	98480279	-	2.08e-06	-1.69356	0	0	0	2	0	0
NM_182503	ADAT2	143743969	143771841	-	0.000141819	-1.69142	1	0	0	0	0	0
NM_017769	G2E3	31028328	31089046	+	8.68e-08	-1.69115	0	1	0	1	0	0
NM_002184	IL6ST	55236694	55290763	-	7.16e-08	-1.6909	1	0	0	0	0	0
NM_015069	ZNF423	49524521	49860918	-	2.68e-05	-1.69043	0	0	0	11	1	0
NM_024051	GGCT	30536238	30544452	-	4.29e-05	-1.69023	2	0	0	0	0	0
NM_175861	TMTC1	29653758	29937692	-	4.93e-05	-1.68966	0	0	0	10	0	0
NM_005923	MAP3K5	136878187	137113656	-	0.00063897	-1.68815	0	0	0	4	0	0
NM_018242	SLC47A1	19437166	19482346	+	0.000709688	-1.68477	0	0	0	0	1	0
NM_006317	BASP1	17217749	17276935	+	1.28e-07	-1.68312	1	0	0	1	0	0
NM_005620	S100A11	152004982	152009511	-	8.95e-05	-1.68222	0	0	0	1	0	0
NM_006708	GLO1	38643703	38670952	-	1.14e-09	-1.68206	1	0	0	0	0	0
NM_198150	ARSK	94890824	94940805	+	2.62e-05	-1.68131	1	0	0	2	0	0
NM_014878	KIAA0020	2804154	2844130	-	4.13e-07	-1.68068	1	0	0	0	0	0
NM_194313	KIF24	34252378	34329198	-	0.000230893	-1.67815	0	0	0	1	0	0
NR_027363	C12orf32	2986364	2998624	+	2.82e-05	-1.67774	0	0	1	0	0	0
NM_003615	SLC4A7	27414214	27498245	-	1.54e-05	-1.67714	0	0	0	1	0	0
NM_018469	TEX2	62224795	62340653	-	7.26e-07	-1.67564	0	0	0	3	0	0
NM_000527	LDLR	11200056	11244503	+	5.91e-07	-1.67542	1	0	0	0	0	1
NM_006255	PRKCH	61788514	62017695	+	1.11e-05	-1.6704	0	0	0	4	0	0
NM_016447	MPP6	24613084	24727497	+	9.77e-06	-1.67019	0	0	0	1	0	0
NM_001126	ADSS	244571796	244615413	-	2.22e-05	-1.66954	0	0	0	1	0	0
NM_018086	FIGN	164464117	164592513	-	5.87e-05	-1.66943	0	0	0	1	0	0
NM_001128211	NUDCD1	110253148	110342162	-	3.79e-05	-1.66848	0	0	0	1	0	0
NM_018640	LMO3	16701306	16759431	-	0.000697652	-1.6678	0	0	0	3	0	0
NM_003707	RUVBL1	127799800	127842671	-	5.94e-08	-1.66769	1	0	0	1	0	0
NM_001010875	SLC25A30	45967455	45992516	-	0.000211896	-1.66657	0	0	0	1	0	0
NM_014431	KIAA1274	72238563	72328205	+	8.73e-05	-1.66585	0	0	0	1	0	0
NM_138809	CMBL	10277707	10308168	-	1.09e-06	-1.66469	0	0	0	1	0	0
NM_007018	CEP110	123850573	123939886	+	5.9e-05	-1.66461	0	0	0	1	0	0
NM_014325	CORO1C	109038888	109125295	-	2.24e-09	-1.66289	0	0	0	3	0	0
NM_002097	GTF3A	27998680	28009846	+	1.58e-06	-1.66268	0	0	0	1	0	0
NM_001902	CTH	70876954	70905252	+	0.000162008	-1.66225	0	1	0	0	0	0
NM_014412	CACYBP	174968891	174981163	+	3.01e-07	-1.66125	0	1	0	0	0	0
NM_020382	SETD8	123868703	123893898	+	1.67e-09	-1.65664	1	0	0	0	0	0
NM_006270	RRAS	50138551	50143400	-	7.06e-07	-1.65216	1	0	0	0	0	0
NM_080491	GAB2	77926336	78128868	-	4.13e-06	-1.65206	1	0	0	0	0	0
NM_178013	PRIMA1	94184643	94254766	-	6.99e-06	-1.65117	0	0	0	3	0	0
NM_007368	RASA3	114747194	114898095	-	3.63e-06	-1.65116	0	0	0	2	0	0
NM_004111	FEN1	61560149	61564707	+	1.63e-05	-1.64996	0	0	0	0	0	1
NM_024322	CENPO	25016332	25042784	+	1.34e-05	-1.64751	1	0	0	0	0	0
NM_015984	UCHL5	192984899	193028521	-	5.58e-07	-1.64624	1	0	0	0	0	0
NM_014212	HOXC11	54366909	54370201	+	5.57e-05	-1.64623	1	0	0	0	0	0
NM_001084	PLOD3	100849258	100861011	-	4.77e-08	-1.64559	1	0	0	0	0	0
NM_052852	ZNF486	20278082	20308984	+	3.63e-05	-1.64543	0	0	0	1	0	0
NM_004272	HOMER1	78669786	78809700	-	0.000457145	-1.64293	1	0	0	1	0	0
NM_025049	PIF1	65107832	65117838	-	5.77e-06	-1.64122	1	0	0	0	0	0
NM_002202	ISL1	50678957	50690557	+	1.7e-07	-1.64029	0	1	0	1	0	0
NM_025196	GRPEL1	7061779	7069800	-	9.75e-06	-1.63614	1	0	0	0	0	0
NM_004664	LIN7A	81191170	81331694	-	3.97e-06	-1.62624	0	0	0	5	0	0
NM_014272	ADAMTS7	79051545	79103773	-	1.95e-05	-1.62611	0	0	0	1	0	0
NM_014165	NDUFAF4	97337187	97345767	-	2.14e-07	-1.62522	1	0	0	0	0	0
NM_052928	SMYD4	1682829	1733175	-	8.3e-08	-1.62334	0	0	0	1	0	0
NM_000302	PLOD1	11994745	12035593	+	1.24e-05	-1.61965	0	0	0	1	0	0
NM_000795	DRD2	113280317	113346001	-	7.9e-08	-1.61963	1	0	0	0	0	0
NM_020651	PELI1	64319787	64371605	-	2.04e-06	-1.61818	1	0	0	0	0	0
NM_021100	NFS1	34256610	34287274	-	1.17e-07	-1.61746	0	0	0	0	0	1
NM_032343	CHCHD6	126423117	126679244	+	1.54e-07	-1.61575	0	0	0	3	0	0
NM_018841	GNG12	68167148	68299142	-	4.43e-06	-1.61403	1	0	0	2	0	0
NM_025076	UXS1	106709759	106810795	-	1.8e-06	-1.61398	0	0	0	1	0	0
NM_138341	TMEM116	112369102	112450935	-	7.85e-07	-1.6135	0	0	0	1	0	0
NM_018837	SULF2	46286150	46414808	-	7.76e-08	-1.60854	0	0	0	5	0	0
NM_144593	RHEBL1	49458467	49463775	-	1.59e-05	-1.60585	1	0	0	0	0	1
NM_021205	RHOU	228870868	228882409	+	4.89e-06	-1.60522	0	0	0	0	0	1
NM_005099	ADAMTS4	161159538	161168845	-	7.32e-05	-1.60496	1	0	0	0	0	1
NM_003338	UBE2D1	60094738	60130509	+	7.06e-06	-1.60253	0	0	0	2	0	0
NM_005932	MIPEP	24304328	24463559	-	4.25e-06	-1.60226	0	0	0	3	0	0
NM_020365	EIF2B3	45316193	45452361	-	1.84e-05	-1.59807	0	0	0	2	0	0
NM_022459	XPO4	21351468	21476913	-	2.67e-07	-1.59759	0	0	0	2	0	0
NM_004749	TBRG4	45139699	45151317	-	1.11e-06	-1.59671	1	0	0	0	0	0
NM_080546	SLC44A1	108006928	108153680	+	8.76e-06	-1.59568	0	0	0	1	0	0
NM_012425	RSU1	16632618	16859453	-	3.91e-06	-1.59539	0	1	0	2	0	0
NM_003509	HIST1H2AI	27775976	27776444	+	0.000320638	-1.59421	2	0	0	0	0	0
NM_032222	FAM188B	30811032	30932001	+	4.94e-06	-1.59405	0	0	0	0	0	1
NM_173662	RNF175	154631312	154681387	-	4.3e-06	-1.59328	0	0	0	1	0	0
NM_007005	TLE4	82186877	82341657	+	8.3e-08	-1.59075	1	0	0	12	0	1
NM_014749	KIAA0586	58894709	59015548	+	2.65e-07	-1.58953	1	0	0	1	0	0
NM_004435	ENDOG	131580778	131584954	+	0.000592101	-1.58879	1	0	0	0	0	0
NM_018233	OGFOD1	56485423	56511406	+	7.47e-06	-1.58842	1	0	0	1	0	0
NM_007062	PWP1	108079589	108106257	+	1.75e-06	-1.5875	1	0	0	0	0	0
NM_014498	GOLIM4	167727653	167813417	-	1.61e-06	-1.58676	1	0	0	3	0	0
NM_004529	MLLT3	20344967	20622514	-	6.77e-06	-1.58644	0	0	0	5	0	0
NM_032523	OSBPL6	179059373	179260873	+	0.00225586	-1.58624	0	0	0	1	0	0
NM_021214	FAM108C1	80987651	81047960	+	3.57e-05	-1.58576	0	0	0	1	0	0
NM_013272	SLCO3A1	92396937	92709137	+	1.9e-07	-1.58529	0	0	0	5	0	0
NM_024638	QTRTD1	113775610	113807266	+	0.00173106	-1.58456	1	0	0	2	0	0
NM_003526	HIST1H2BC	26123695	26124132	-	0.00458507	-1.5838	1	0	0	0	0	0
NM_152422	PTPDC1	96846745	96872136	+	0.00238089	-1.58201	0	0	0	1	0	0
NM_002291	LAMB1	107564245	107643804	-	5.06e-07	-1.57975	0	0	0	1	0	0
NM_172240	POC1B	89813500	89919777	-	2.18e-08	-1.57694	1	0	0	2	0	0
NM_015954	DERA	16064185	16190314	+	2.83e-05	-1.57601	0	0	0	4	0	0
NM_180989	GPR180	95254103	95281944	+	3.29e-06	-1.5754	1	0	0	0	0	0
NM_020752	GPR158	25464289	25891155	+	2.06e-05	-1.57522	0	0	0	1	0	0
NM_002488	NDUFA2	140024958	140027240	-	2.93e-05	-1.5745	1	0	0	0	0	0
NM_147182	KCNIP4	20730238	21950374	-	0.000314666	-1.57191	0	0	0	3	0	0
NM_021129	PPA1	71962585	71993190	-	6.64e-05	-1.57112	1	0	0	1	0	0
NM_005766	FARP1	98795433	99102016	+	9.65e-08	-1.56599	0	0	0	5	0	0
NM_182960	PRELID2	145138581	145214867	-	8.02e-05	-1.5639	0	0	0	1	0	0
NM_031271	TEX15	30689061	30706533	-	0.0192522	-1.56246	1	0	0	0	0	0
NM_004060	CCNG1	162864576	162872020	+	2.52e-07	-1.55782	1	0	0	0	0	0
NM_003045	SLC7A1	30083551	30169825	-	3.09e-08	-1.55775	0	0	0	2	0	0
NM_018947	CYCS	25158276	25164955	-	8.72e-05	-1.55692	1	0	0	0	0	0
NM_032180	FAM161A	62051984	62081278	-	0.00121103	-1.55677	1	0	0	0	0	0
NM_001103	ACTN2	236849769	236927558	+	0.000400139	-1.55672	0	0	0	1	0	0
NM_139281	WDR36	110427869	110466201	+	1.43e-07	-1.55619	0	1	0	0	0	1
NM_004562	PARK2	161768590	163148834	-	0.000134998	-1.55413	0	0	0	23	0	0
NM_152295	TARS	33440897	33468194	+	4.7e-07	-1.55354	1	0	0	1	0	0
NM_024628	SLC12A8	124801481	124931609	-	6.97e-07	-1.55304	0	0	0	2	0	0
NM_014161	MRPL18	160211491	160219460	+	0.000431126	-1.55272	1	0	0	0	0	0
NM_001037132	NRCAM	107788083	108096826	-	8.27e-07	-1.55259	0	0	0	11	0	0
NM_178169	RASSF3	65004292	65089190	+	0.00030136	-1.55243	0	0	0	5	0	0
NM_001098426	SMARCD2	61909440	61920351	-	3.23e-06	-1.55167	0	1	0	0	0	0
NM_020864	KIAA1486	226265601	226518734	+	3.16e-05	-1.55101	0	0	0	8	0	0
NM_001013627	NHSL2	71130937	71363422	+	0.000153716	-1.55046	0	0	0	1	0	0
NM_058187	C21orf63	33784751	33887697	+	0.000112859	-1.55046	0	0	0	1	0	0
NM_003146	SSRP1	57093459	57103351	-	1.47e-07	-1.54974	1	0	0	0	0	0
NM_033390	ZC3H12C	109964086	110042564	+	2.45e-05	-1.54903	0	0	0	5	0	0
NR_003561	DPY19L2P2	102815463	102920759	-	0.000626111	-1.54547	0	0	0	2	0	0
NM_002079	GOT1	101156627	101190530	-	1.09e-06	-1.54442	1	0	0	0	0	0
NM_017802	HEATR2	766337	826116	+	7.97e-07	-1.54057	0	0	0	1	0	0
NM_006802	SF3A3	38422653	38455761	-	1.41e-07	-1.53966	1	0	0	0	0	0
NM_021814	ELOVL5	53132195	53213942	-	3.76e-05	-1.53818	0	1	0	1	0	0
NM_016396	CTDSPL2	44719578	44819427	+	5.17e-08	-1.53682	1	0	0	0	1	0
NM_004094	EIF2S1	67827033	67853232	+	1.6e-07	-1.53679	1	0	0	0	0	0
NM_004793	LONP1	5691845	5720176	-	1.99e-05	-1.53569	1	0	0	0	0	0
NM_019619	PARD3	34400097	35103923	-	0.000177232	-1.53439	0	0	0	20	0	0
NM_004227	CYTH3	6201413	6312242	-	6.79e-06	-1.53436	0	0	0	2	0	0
NM_004457	ACSL3	223725731	223808118	+	3.02e-07	-1.5321	0	0	0	1	0	0
NM_003115	UAP1	162531295	162569632	+	0.000491721	-1.53204	0	0	0	2	0	0
NM_000214	JAG1	10618331	10654694	-	6.19e-05	-1.52915	0	0	0	1	0	0
NM_006750	SNTB2	69221049	69342954	+	4.93e-07	-1.52888	0	0	0	2	0	0
NM_058165	MOGAT1	223536456	223574649	+	0.000589521	-1.52813	0	0	0	1	0	0
NM_152834	TMEM18	667974	677439	-	2.99e-06	-1.5267	1	0	0	0	0	0
NM_005761	PLXNC1	94542498	94699224	+	0.000661279	-1.52485	0	0	0	9	0	0
NM_001510	GRID2	93225549	94693648	+	0.00413152	-1.52468	0	0	0	7	0	0
NM_000859	HMGCR	74632992	74657924	+	2.81e-05	-1.52377	0	1	0	0	0	0
NM_004850	ROCK2	11321777	11484711	-	4.94e-06	-1.5235	1	0	0	3	0	0
NM_001127257	SLC39A10	196521531	196602425	+	3.19e-07	-1.52176	1	0	0	0	0	0
NR_027481	ZNF876P	206388	249771	+	0.0244757	-1.51995	0	0	0	1	0	0
NM_000143	FH	241660905	241683054	-	0.000261851	-1.51989	1	0	0	1	0	0
NM_014777	URB2	229761980	229795946	+	0.000117233	-1.51782	0	0	0	1	0	1
NM_005993	TBCD	80709939	80901060	+	1.3e-06	-1.51573	0	0	0	2	0	0
NM_005384	NFIL3	94171328	94186144	-	0.0038342	-1.51472	0	0	0	1	0	0
NM_015974	CRYL1	20977808	21100012	-	0.000135409	-1.51464	0	0	0	2	0	0
NM_017653	DYM	46570171	46987079	-	6.6e-07	-1.51456	0	0	0	6	0	0
NM_001080509	TSPAN11	31079837	31149536	+	5.22e-06	-1.51438	0	0	0	1	0	0
NR_027251	LOC100129726	43454349	43455994	+	8.36e-07	-1.51423	0	0	0	0	0	1
NM_032852	ATG4C	63249802	63330049	+	1.26e-05	-1.51342	1	0	0	0	0	0
NM_000965	RARB	25469833	25639420	+	4.99e-06	-1.51226	0	0	0	2	0	1
NM_003106	SOX2	181429721	181432221	+	0.00173396	-1.51181	0	0	0	0	0	1
NM_005529	HSPG2	22148737	22263750	-	1.62e-07	-1.5118	0	0	0	1	0	0
NR_027180	LOC728264	148786439	148812399	+	0.000246515	-1.51165	0	0	0	1	0	0
NM_015292	ESYT1	56522053	56538452	+	7.64e-05	-1.50912	2	0	0	0	0	0
NM_020777	SORCS2	7194373	7744563	+	1.24e-05	-1.50873	0	0	0	6	0	0
NM_004905	PRDX6	173446485	173457946	+	0.00121917	-1.50859	1	0	0	0	0	0
NM_001031713	CCDC90A	13791020	13814789	-	8.53e-06	-1.50829	1	0	0	0	0	0
NM_017943	FBXO34	55738020	55820327	+	0.000283171	-1.50774	1	0	0	0	0	0
NM_054027	ANKH	14704909	14871887	-	3.06e-07	-1.50767	1	0	0	2	0	0
NM_000932	PLCB3	64019121	64035027	+	8.02e-06	-1.50763	0	0	0	1	0	1
NM_005689	ABCB6	220074493	220083672	-	5.8e-05	-1.50741	1	0	0	0	0	0
NM_020650	RCN3	50030874	50046889	+	0.000561025	-1.50624	0	0	0	0	0	1
NM_178834	LAYN	111411232	111431788	+	0.000602567	-1.50599	0	0	0	1	0	0
NM_003709	KLF7	207945528	208030614	-	2.18e-07	-1.50454	1	0	0	1	0	0
NM_022779	DDX31	135469675	135545788	-	0.000283486	-1.50352	0	0	0	1	0	0
NM_013396	USP25	17102495	17252377	+	1.87e-06	-1.5027	0	0	0	4	0	0
NM_001018072	BTBD11	107712196	108053419	+	2.31e-06	-1.50244	0	0	0	5	0	0
NR_027280	SAE1	47634114	47713892	+	2.51e-06	-1.50186	0	0	0	0	0	1
NM_173674	DCBLD1	117803819	117891018	+	5.32e-06	-1.50119	0	0	0	3	0	0
NM_014285	EXOSC2	133569157	133580452	+	1.22e-08	-1.50084	2	0	0	0	0	1
NM_006432	NPC2	74946643	74960084	-	1.74e-05	-1.50083	1	0	0	0	0	0
NM_182557	BCL9L	118766851	118781613	-	0.00013118	1.50006	0	0	0	1	0	0
NM_032291	SGIP1	66999824	67210767	+	6.62e-05	1.50053	0	0	1	3	0	0
NM_004100	EYA4	133562494	133853257	+	0.000355416	1.50062	0	0	0	9	0	1
NM_003512	HIST1H2AC	26124372	26124917	+	0.00341808	1.50112	2	0	0	0	0	0
NM_014396	VPS41	38763543	38948800	-	1.92e-06	1.5019	0	0	0	4	0	0
NM_012281	KCND2	119913721	120390387	+	0.00346273	1.50255	0	0	0	3	0	0
NM_022828	YTHDC2	112849390	112930984	+	8.98e-07	1.50263	1	0	0	0	0	0
NM_024616	C3orf52	111805181	111837043	+	0.000342933	1.50333	0	0	0	2	0	0
NM_015074	KIF1B	10270763	10441659	+	3.62e-08	1.5051	0	0	0	0	1	0
NM_014488	RAB30	82692478	82782884	-	2.62e-05	1.50648	1	0	0	0	0	0
NM_006380	APPBP2	58520519	58603580	-	2.29e-05	1.50733	0	0	0	2	0	0
NM_002892	ARID4A	58765221	58840448	+	0.000191127	1.50769	0	0	0	2	0	0
NM_005160	ADRBK2	25960860	26125256	+	2.46e-05	1.51059	0	0	0	4	0	1
NM_014987	IGSF9B	133785185	133826880	-	0.000122106	1.5145	0	0	0	3	0	0
NM_181711	GRASP	52400747	52409671	+	5.15e-05	1.51504	0	0	0	1	0	0
NM_001145348	JMJD5	27215295	27233089	+	0.000179413	1.5178	0	0	1	1	0	0
NM_053064	GNG2	52327049	52436517	+	4.21e-05	1.51919	1	0	0	5	0	0
NM_001142800	EYS	64429875	66417118	-	6.11e-05	1.52052	1	0	0	38	0	0
NM_152749	ATXN7L1	105400635	105517031	-	5.94e-07	1.52101	0	0	0	0	1	0
NM_203282	ZNF254	24269975	24312652	+	1.1e-06	1.52401	1	0	0	1	0	0
NM_001013659	ZNF793	37997840	38034237	+	0.000942165	1.52904	1	0	0	0	0	0
NM_003437	ZNF136	12273918	12300063	+	2.87e-06	1.52988	1	0	0	0	0	0
NM_005113	GOLGA5	93260649	93306304	+	3.2e-05	1.5299	0	0	0	1	0	0
NM_194286	SRRM4	119419395	119600857	+	4.27e-05	1.53009	0	0	0	4	0	0
NM_003957	BRSK2	1411128	1483326	+	0.000732678	1.53217	0	0	0	1	0	0
NM_173511	FAM117B	203499900	203634479	+	4.55e-07	1.53394	0	0	0	1	0	0
NM_021135	RPS6KA2	166822853	167040726	-	1.98e-05	1.53571	0	0	0	6	0	0
NM_018717	MAML3	140637545	141075233	-	2.46e-05	1.53635	0	0	0	13	0	0
NM_001079537	TRAPPC6B	39617014	39639634	-	9.81e-05	1.53715	1	0	0	0	0	0
NM_032826	SLC35B4	133974090	134001827	-	3.31e-05	1.53715	0	0	0	1	0	2
NM_032312	YIPF4	32502957	32531657	+	0.000105634	1.53754	1	0	0	0	0	0
NM_020911	PLXNA4	131808091	132261323	-	0.000611708	1.54037	0	0	0	33	0	0
NM_014293	NPTXR	39214457	39240017	-	1.04e-05	1.54094	0	0	0	1	0	0
NM_003655	CBX4	77806955	77813213	-	4.69e-06	1.54183	0	0	0	1	0	0
NM_025231	ZSCAN16	28092386	28097854	+	0.000641766	1.54199	1	0	0	0	0	0
NM_014653	WSCD2	108523510	108644311	+	2.47e-05	1.54277	0	0	0	2	0	0
NM_175929	FGF14	102373204	103054124	-	5.37e-05	1.54328	1	0	0	14	0	0
NM_032726	PLCD4	219472631	219501904	+	9.57e-06	1.54334	2	0	0	0	0	0
NM_020725	ATXN7L1	105245220	105517031	-	6.14e-07	1.54389	0	0	0	1	0	0
NM_001017969	KIAA2026	5919009	6008003	-	0.00090824	1.54496	1	0	0	1	0	0
NM_012082	ZFPM2	106331146	106816765	+	2.39e-05	1.54875	0	0	0	15	0	0
NM_001024843	TNRC6B	40440820	40731811	+	1.24e-05	1.55116	2	0	0	0	0	0
NM_006143	GPR19	12813994	12849121	-	0.000188772	1.55369	1	0	0	2	0	0
NM_003316	TTC3	38455246	38575406	+	9.03e-06	1.55388	0	0	0	2	0	0
NM_006181	NTN3	2521499	2524145	+	1.79e-05	1.55469	1	0	0	0	0	0
NM_022783	DEPDC6	120885899	121063156	+	0.000251526	1.55477	0	0	0	7	0	0
NM_001127715	STXBP5	147525507	147708707	+	6.96e-06	1.55718	2	0	0	1	0	0
NM_024532	SPAG16	214149115	215275224	+	0.000868126	1.55889	0	0	0	12	0	1
NM_020856	TSHZ3	31765852	31840190	-	0.000429095	1.56056	0	0	0	4	0	0
NM_005486	TOM1L1	52978051	53039328	+	8.39e-07	1.56069	0	0	0	1	0	0
NM_152356	ZNF491	11909390	11919306	+	0.000769721	1.56099	1	0	0	0	0	0
NM_002825	PTN	136912091	137028546	-	0.000154041	1.56125	0	0	0	3	0	0
NM_033064	ATCAY	3880617	3928078	+	2.93e-05	1.56226	1	0	0	0	0	0
NM_024721	ZFHX4	77593514	77779520	+	1.06e-05	1.56315	1	0	0	7	0	0
NM_004717	DGKI	137074385	137531609	-	4.11e-05	1.56525	0	0	0	7	0	0
NM_153426	PITX2	111538581	111558508	-	9.55e-05	1.56574	0	0	0	1	0	0
NM_012264	TMEM184B	38615297	38669016	-	2.5e-06	1.56825	0	0	0	2	0	0
NM_025209	EPC1	32557858	32636113	-	0.000153511	1.57182	0	1	0	4	0	0
NM_003901	SGPL1	72575703	72640930	+	2.39e-05	1.57274	0	0	0	3	0	0
NM_020714	ZNF490	12686919	12721623	-	0.000178932	1.57346	1	0	0	0	0	0
NM_004218	RAB11B	8455204	8469315	+	6.96e-05	1.5739	1	0	0	0	0	0
NM_004987	LIMS1	109204766	109300887	+	1.04e-05	1.57441	0	0	0	5	0	0
NM_015009	PDZRN3	73431651	73674072	-	1.91e-05	1.57468	0	0	0	10	0	0
NR_023938	C14orf132	96505661	96560133	+	3.39e-07	1.57789	0	0	1	3	0	1
NM_015358	MORC3	37692486	37748943	+	6.51e-05	1.57792	1	0	0	1	0	0
NM_177401	MIDN	1248551	1259139	+	5.63e-07	1.57881	0	0	0	1	0	0
NM_002254	KIF3C	26149454	26205443	-	2.03e-07	1.57953	0	0	0	2	0	0
NM_032504	UNC80	210636716	210864024	+	3.86e-07	1.5806	0	0	0	2	0	0
NM_015938	NMD3	160939098	160969795	+	7.58e-07	1.58138	1	0	0	0	0	0
NM_001010895	C9orf102	98637899	98731121	+	6.9e-07	1.5818	1	0	0	2	0	0
NM_176815	DHFRL1	93776769	93781660	-	0.000227561	1.58344	1	0	0	0	0	0
NM_023072	ZSWIM4	13906273	13943044	+	2.14e-06	1.58381	1	0	0	0	0	0
NM_006262	PRPH	49688908	49692480	+	1.32e-05	1.58403	1	0	0	0	0	0
NM_032124	HDHD2	44633781	44676871	-	2.31e-06	1.58408	0	0	0	2	0	0
NM_152556	C7orf60	112459201	112579932	-	0.000223549	1.58463	1	0	0	1	0	0
NM_000945	PPP3R1	68405988	68479651	-	2.21e-06	1.58533	0	0	0	3	0	0
NM_003081	SNAP25	10199476	10288065	+	2.34e-06	1.58608	0	1	0	4	0	1
NM_025212	CXXC4	105393344	105412467	-	6.33e-06	1.58675	1	1	0	0	0	0
NM_014238	KSR1	25799035	25950717	+	4.71e-06	1.58692	0	0	0	1	0	0
NR_024630	C14orf162	70036531	70037918	-	7.1e-05	1.58801	1	0	0	0	0	0
NM_014801	PCNXL2	233119881	233431459	-	3.27e-05	1.58858	0	0	0	8	0	0
NM_032638	GATA2	128198264	128212030	-	4.38e-07	1.58885	3	0	0	0	0	0
NM_005909	MAP1B	71403117	71505396	+	4.89e-07	1.58905	0	0	0	2	0	1
NM_005252	FOS	75745480	75748935	+	0.00171384	1.58943	1	1	0	0	0	0
NM_015678	NBEA	35516423	36246872	+	2.93e-07	1.5912	0	0	0	14	0	0
NM_006299	ZNF193	28193072	28201260	+	5.69e-06	1.59124	1	0	0	0	0	0
NM_016941	DLL3	39989556	39999121	+	3.89e-06	1.59211	1	0	0	0	0	0
NM_001029997	ZNF181	35225479	35233774	+	3.82e-05	1.5969	1	0	0	0	0	0
NM_052936	ATG4A	107334933	107397895	+	0.000294835	1.5978	0	0	0	1	0	0
NM_001145678	C5orf36	93486556	93954309	-	4.36e-05	1.60152	0	0	0	12	0	0
NM_017643	MBTD1	49254787	49337427	-	1.86e-06	1.60178	0	0	0	2	0	0
NM_015441	OLFML2B	161952983	161993644	-	8.45e-06	1.60404	0	0	0	1	0	0
NM_005422	TECTA	120973374	121061513	+	7.73e-05	1.60488	0	0	0	3	0	0
NM_032242	PLXNA1	126707436	126756235	+	3.44e-08	1.60569	1	0	0	3	0	0
NM_018100	EFHC1	52284993	52360581	+	3.48e-05	1.60644	1	0	0	0	0	0
NM_002750	MAPK8	49609686	49643182	+	1.08e-05	1.60786	0	0	0	2	0	0
NM_001024593	ZMYND17	75183338	75193319	-	7.42e-06	1.60846	0	0	0	0	1	0
NM_001142550	WDR47	109512839	109584850	-	5.89e-07	1.609	0	1	0	0	0	0
NM_014970	KIFAP3	169890471	170043879	-	5.74e-05	1.61194	0	1	0	2	0	0
NM_025055	CCDC33	74528666	74628481	+	3.45e-07	1.6121	1	0	0	10	0	0
NM_017599	VEZT	95611521	95696566	+	1.08e-05	1.61387	0	0	0	1	0	0
NM_138415	PHF21B	45277044	45405581	-	1.94e-07	1.61452	0	0	0	4	0	0
NM_018697	LANCL2	55433140	55501433	+	1.55e-07	1.61458	1	0	0	1	0	0
NM_182948	PRKACB	84609951	84704179	+	1.91e-06	1.61695	0	0	0	1	0	0
NM_001008781	FAT3	92085261	92629633	+	2.24e-05	1.62037	0	0	0	17	0	0
NM_001039350	DPP6	153584418	154685994	+	2.86e-06	1.62187	1	0	0	1	0	0
NM_001137550	LRRFIP1	238536223	238690288	+	3.88e-06	1.62297	0	0	0	1	0	0
NM_001128620	PAK1	77033060	77185108	-	4.94e-06	1.62347	0	0	0	1	0	0
NM_001024660	KALRN	123813557	124440035	+	1.62e-06	1.6243	0	0	0	1	0	0
NM_001512	GSTA4	52842746	52860178	-	2.09e-07	1.62474	1	1	0	0	0	0
NM_016231	NLK	26369687	26523402	+	4.11e-07	1.62745	0	0	0	2	0	0
NM_180991	SLCO4C1	101569693	101632253	-	7.56e-07	1.62773	0	0	0	1	0	0
NM_018318	CCDC91	28410132	28703098	+	2.51e-06	1.63024	0	0	0	5	0	0
NM_133369	UNC5A	176237559	176307897	+	3.71e-06	1.63917	0	0	0	3	0	1
NM_173822	FAM126B	201838441	201936392	-	1.1e-05	1.64044	1	0	0	2	0	0
NM_153813	ZFPM1	88520013	88601573	+	2.35e-05	1.64419	0	0	0	7	0	0
NM_003469	SCG2	224461659	224467121	-	7.89e-05	1.64474	1	0	0	0	0	0
NM_016053	CCDC53	102406717	102455899	-	1.78e-06	1.64576	0	0	0	1	0	0
NM_001025266	C3orf70	184795839	184870802	-	0.00029115	1.64626	0	0	0	3	0	0
NM_015018	DOPEY1	83777384	83878127	+	3.55e-06	1.64656	0	0	0	1	0	0
NM_001109662	C12orf51	112597991	112819896	-	1.18e-05	1.64881	0	0	0	2	0	0
NM_004571	PKNOX1	44394642	44453688	+	2.81e-06	1.64959	0	0	0	2	0	0
NM_002372	MAN2A1	109025155	109203429	+	1.18e-05	1.6502	0	0	0	4	0	0
NM_001081	CUBN	16865965	17171816	-	3.03e-05	1.65099	0	0	0	6	0	0
NM_000740	CHRM3	239792372	240072715	+	0.000557434	1.65114	0	0	0	8	0	0
NM_178502	DTX3	57998603	58003583	+	6.57e-07	1.6518	1	0	0	0	0	0
NM_001130438	SPTAN1	131314865	131395938	+	3.1e-07	1.6533	0	0	0	2	0	0
NM_001146220	ZNF226	44669214	44679582	+	0.000121142	1.6535	1	0	0	0	0	0
NM_014747	RIMS3	41086351	41131324	-	3.09e-06	1.65357	0	0	0	3	0	0
NM_001137552	LRRFIP1	238600806	238674556	+	3.87e-06	1.65445	0	0	0	5	0	0
NM_004443	EPHB3	184279586	184300195	+	5.65e-06	1.65651	1	0	0	0	0	0
NM_001023560	ZNF187	28234787	28245978	+	0.000452698	1.6577	0	1	0	0	0	0
NM_015879	ST8SIA3	55019720	55036159	+	5.43e-09	1.66204	1	0	0	0	0	0
NM_001964	EGR1	137801180	137805004	+	0.00256595	1.66271	1	0	0	0	0	0
NM_001400	S1PR1	101702304	101707076	+	1.52e-05	1.66277	0	1	0	1	0	0
NM_016056	TMBIM4	66530717	66563807	-	0.00675121	1.66302	0	1	0	1	0	0
NM_001797	CDH11	64980684	65155919	-	0.000783211	1.66313	0	0	0	6	0	0
NR_024247	MUM1	1356322	1378430	+	1.3e-05	1.66356	0	0	0	1	0	0
NM_001004196	CD200	112051915	112081656	+	2.07e-06	1.6663	0	0	0	1	0	0
NM_017652	ZNF586	58281024	58291982	+	3.61e-06	1.66786	1	0	0	0	0	0
NM_001859	SLC31A1	115983807	116026771	+	1.7e-05	1.66856	0	0	0	3	0	0
NM_003489	NRIP1	16333555	16437126	-	3.51e-06	1.67053	0	0	0	1	0	0
NM_013320	HCFC2	104458235	104500296	+	2.09e-05	1.67115	0	0	0	0	0	1
NM_000720	CACNA1D	53529030	53846491	+	2.95e-06	1.67263	0	0	0	2	0	0
NM_020133	AGPAT4	161551056	161695107	-	1.28e-05	1.67481	1	0	0	1	0	0
NM_001098482	CRTC1	18794424	18893142	+	5.82e-07	1.67727	0	0	0	5	0	0
NM_001030060	SAMD5	147830062	147891157	+	9.43e-05	1.67801	0	0	0	1	0	0
NM_018145	FAM82A2	41028085	41047458	-	3.98e-08	1.68174	1	0	0	0	0	1
NM_021160	BAT5	31654727	31671137	-	3.45e-06	1.6826	1	0	0	0	0	0
NM_014819	PJA2	108670410	108745675	-	4.82e-06	1.68288	1	0	0	0	0	0
NM_178835	ZNF827	146681891	146859607	-	1.17e-06	1.68406	0	0	0	2	0	0
NM_006738	AKAP13	85923870	86292586	+	5.36e-09	1.68493	0	0	0	8	0	0
NM_015892	CHST15	125767185	125806241	-	8.48e-06	1.68887	0	0	0	0	0	1
NM_015037	KIAA0913	75545604	75561550	+	1.24e-06	1.69251	1	0	0	0	0	0
NM_001025252	TPD52	80947104	80993010	-	1.76e-06	1.69324	1	0	0	0	0	0
NM_198185	OVCH2	7712444	7727941	-	0.0012065	1.69828	0	0	0	0	0	1
NM_001010883	FAM102B	109102970	109181948	+	9.9e-06	1.69918	1	0	0	5	0	0
NM_001024596	ZNF772	57980954	57988938	-	0.000100018	1.7003	1	0	0	0	0	0
NM_014648	DZIP3	108308336	108413692	+	5.3e-06	1.70082	1	0	0	2	0	0
NM_001039570	KREMEN1	29469065	29542803	+	7.75e-08	1.70258	0	0	0	1	0	0
NM_001229	CASP9	15818796	15850790	-	1.09e-06	1.70332	0	0	0	1	0	0
NM_014701	SECISBP2L	49280966	49338630	-	2.24e-05	1.70391	1	0	0	0	0	0
NM_015204	THSD7A	11410063	11871824	-	1.27e-08	1.70433	2	0	0	20	0	0
NM_003873	NRP1	33466419	33623833	-	3.65e-07	1.70588	0	0	0	3	0	0
NM_001101372	IGLON5	51815101	51834102	+	0.00415322	1.71265	0	0	0	1	0	0
NM_006178	NSF	44668037	44834833	+	5.68e-08	1.71444	0	0	0	1	0	0
NM_032146	ARL6	97483594	97517369	+	8.4e-06	1.71862	1	0	0	0	0	0
NM_001731	BTG1	92534053	92539673	-	6.8e-08	1.72163	0	1	0	1	1	0
NM_002971	SATB1	18389265	18466829	-	4.15e-05	1.72166	0	0	0	1	0	0
NM_032221	CHD6	40031169	40247133	-	4.76e-07	1.72239	1	0	0	2	0	0
NM_139245	PPM1L	160473995	160788813	+	1.98e-05	1.72415	0	0	0	7	0	0
NM_003747	TNKS	9413444	9639855	+	6.52e-07	1.72811	0	0	0	2	0	0
NM_015097	CLASP2	33537740	33759848	-	3.95e-06	1.72989	0	0	0	2	1	0
NM_000553	WRN	30890777	31031276	+	1.2e-06	1.73201	0	0	0	1	0	0
NM_001040260	DCLK2	151000079	151178606	+	3.14e-06	1.73414	0	0	0	3	0	0
NM_001142353	PPP3CB	75196563	75255782	-	2.46e-06	1.7348	0	0	0	1	0	0
NM_138962	MSI2	55333930	55757299	+	6.07e-07	1.73481	0	0	0	3	0	0
NM_153605	CRYBG3	97595818	97663811	+	1.2e-05	1.73677	1	0	0	0	0	0
NM_032812	PLXDC2	20105371	20569115	+	0.000265403	1.74134	0	0	0	4	0	0
NM_017799	C14orf101	57046510	57116230	+	1.13e-05	1.74339	0	0	0	1	0	0
NM_005467	NAALAD2	89867817	89925770	+	4.38e-06	1.74444	0	1	0	0	0	0
NM_000362	TIMP3	33196801	33259027	+	1.89e-06	1.74478	0	0	0	1	0	0
NM_138796	SPATA17	217804694	218040484	+	8.93e-05	1.74638	1	0	0	0	0	1
NM_173632	ZNF776	58258163	58269525	+	4.29e-07	1.74756	1	0	0	0	0	0
NM_012326	MAPRE3	27193524	27250086	+	6.83e-06	1.7478	1	0	0	0	0	0
NM_001001415	ZNF429	21688436	21721079	+	5.82e-05	1.75166	1	0	0	0	0	0
NM_144650	ADHFE1	67344717	67381042	+	2.82e-05	1.752	0	0	0	0	0	1
NM_001394	DUSP4	29193619	29208185	-	5.86e-05	1.75253	1	0	0	0	0	0
NM_018177	N4BP2	40058523	40157017	+	4.22e-05	1.75502	1	0	0	0	0	0
NM_013361	ZNF223	44556163	44572142	+	4.78e-06	1.75581	0	1	0	0	0	0
NM_004952	EFNA3	155051347	155060006	+	2.3e-06	1.75716	0	0	0	1	0	0
NM_173485	TSHZ2	51588876	52103965	+	3.27e-06	1.759	1	0	0	21	0	0
NM_001165	BIRC3	102188193	102208464	+	3.62e-06	1.76254	1	0	0	0	0	0
NM_005981	TSPAN31	58138783	58142025	+	5.84e-07	1.76794	1	0	0	0	0	0
NM_020747	ZNF608	123972609	124080805	-	4.45e-09	1.76903	2	0	0	15	0	1
NM_001166	BIRC2	102217965	102249394	+	5.65e-05	1.77005	0	0	0	0	0	1
NM_023940	RASL11B	53728494	53732995	+	4.41e-05	1.77302	0	0	0	1	1	1
NM_018013	SOBP	107811316	107982508	+	4.17e-06	1.77372	0	0	0	12	1	0
NM_005994	TBX2	59477256	59486825	+	2.46e-05	1.77433	1	0	0	0	0	0
NM_003884	KAT2B	20081523	20195894	+	1.98e-06	1.77501	0	0	0	1	0	0
NM_178011	LRRTM3	68685791	68860867	+	0.000152537	1.7806	1	0	0	2	0	0
NM_016247	IMPG2	100945287	101039419	-	0.000765875	1.78193	0	0	0	2	0	0
NM_021150	GRIP1	66741223	67072925	-	0.000461269	1.78234	0	0	0	2	0	0
NM_000550	TYRP1	12693385	12710265	+	3.18e-05	1.78461	0	0	0	1	0	0
NM_016518	PIPOX	27369917	27384236	+	1.16e-07	1.78474	0	0	0	3	0	0
NM_012330	MYST4	76586378	76792639	+	5.6e-08	1.78596	3	0	0	10	0	0
NM_178831	GATS	99798278	99869855	-	1.39e-07	1.78767	0	0	0	1	0	0
NM_152721	DOK6	67068283	67516320	+	6.56e-06	1.79169	1	0	0	7	0	0
NM_000313	PROS1	93591881	93692934	-	6.44e-06	1.79179	0	0	0	1	0	0
NM_022072	NSUN3	93781854	93845630	+	3.23e-05	1.79223	1	0	0	2	0	1
NM_003917	AP1G2	24028776	24037279	-	3.89e-07	1.79318	0	0	0	0	0	1
NM_014845	FIG4	110012423	110146634	+	1.69e-05	1.79412	0	0	0	1	0	0
NM_014751	MTSS1	125563027	125740730	-	1.66e-07	1.79505	0	0	0	5	0	0
NM_001860	SLC31A2	115913237	115926421	+	9.5e-07	1.79643	2	0	0	0	0	0
NM_153252	BRWD3	79931682	80065233	-	4.02e-07	1.79705	0	0	0	1	0	0
NM_019073	SPATA6	48764277	48937845	-	2.12e-05	1.79758	0	0	0	1	0	0
NM_003806	HRK	117299027	117319232	-	2.18e-07	1.80291	1	0	0	0	0	1
NM_024948	FAM188A	15820174	15902519	-	2.22e-08	1.80322	1	0	0	4	0	0
NM_024874	KIAA0319L	35899091	36023037	-	1.34e-08	1.80855	0	0	0	2	0	0
NM_007207	DUSP10	221874765	221915461	-	2.27e-05	1.80912	1	0	0	0	0	0
NM_152519	C2orf67	210885436	211036051	-	1.98e-07	1.80948	1	0	0	1	0	0
NM_020859	SHROOM3	77356252	77704403	+	9.19e-07	1.81189	0	0	0	8	0	0
NM_138328	RHBDL3	30593194	30651680	+	8.58e-08	1.81209	0	0	0	2	0	0
NM_004535	MYT1	62795826	62873604	+	1.84e-06	1.81578	1	0	0	2	0	0
NM_020808	SIPA1L2	232533713	232651243	-	1.83e-07	1.81701	0	0	0	0	0	1
NM_183376	ARRDC4	98503932	98517067	+	9.4e-07	1.81837	1	0	0	1	0	0
NM_007077	AP4S1	31494682	31555007	+	4.6e-06	1.81943	0	0	0	1	0	0
NM_004308	ARHGAP1	46698633	46722120	-	2.93e-07	1.82439	0	0	0	2	0	1
NM_138295	PKD1L1	47814289	47988037	-	2.43e-06	1.82503	0	0	0	2	0	0
NM_130773	CNTNAP5	124782863	125672861	+	2.63e-07	1.82685	0	0	0	4	0	0
NM_001080424	KDM6B	7743234	7758118	+	3.61e-07	1.82913	1	0	0	0	0	0
NM_153487	MDGA1	37600283	37665766	-	3.67e-05	1.84434	1	0	0	2	0	0
NM_013313	YPEL1	22051827	22090071	-	0.000239432	1.84509	0	1	0	0	0	0
NM_002088	GRIK5	42502472	42569957	-	1.81e-05	1.84526	0	0	0	1	0	1
NM_022096	ANKRD5	10015696	10037405	+	1.57e-06	1.84777	0	0	0	0	0	1
NM_020755	SERINC1	122764492	122792952	-	1.85e-07	1.84811	0	0	1	0	0	1
NM_003485	GPR68	91698876	91720224	-	1.11e-06	1.85181	0	0	0	1	0	0
NM_005222	DLX6	96635289	96640351	+	1.11e-06	1.85246	2	0	0	0	0	0
NM_178568	RTN4RL1	1837972	1928178	-	6.85e-05	1.85511	0	0	0	2	0	0
NM_001024948	FNBP1L	93913687	94020216	+	7.35e-07	1.85789	0	0	0	3	0	0
NM_173076	ABCA12	215796266	216003151	-	9e-08	1.86081	0	0	0	3	0	0
NM_001005404	YPEL2	57409052	57479095	+	5.12e-05	1.86127	0	0	0	0	0	1
NM_001297	CNGB1	57916243	58005020	-	7.75e-08	1.86918	0	0	0	3	0	1
NM_015393	PARM1	75858297	75975323	+	8.52e-05	1.87113	0	0	0	2	0	0
NM_003419	ZNF345	37341266	37370468	+	7.7e-05	1.87299	0	0	0	1	0	0
NM_020716	GRAMD1B	123396527	123493518	+	5.96e-07	1.87483	1	0	0	0	0	0
NM_001009984	C20orf194	3229947	3388255	-	0.00016848	1.87653	0	0	0	1	0	0
NM_181523	PIK3R1	67522461	67597647	+	2.44e-08	1.87695	0	0	0	3	0	0
NM_017644	KLHL24	183353410	183402302	+	1.34e-06	1.87866	0	0	0	1	0	0
NM_001009565	CDKL4	39405689	39456673	-	0.000197157	1.89016	0	0	0	2	0	0
NM_001080475	PLEKHM3	208686011	208890284	-	1.13e-06	1.89594	0	0	1	8	0	0
NM_017794	KIAA1797	20658308	20995954	+	1.1e-08	1.9036	0	0	0	4	0	0
NM_004316	ASCL1	103351451	103354287	+	8.74e-07	1.90576	1	0	0	1	0	2
NM_020768	KCTD16	143550436	143856944	+	3.35e-05	1.90596	0	0	0	5	0	0
NM_020775	KIAA1324	109656584	109749401	+	3.95e-05	1.90671	0	0	0	2	0	0
NM_002297	LCN1	138413285	138418378	+	3.51e-05	1.91589	1	0	0	0	0	0
NM_001144757	SCG5	32933869	32989298	+	9.41e-06	1.91662	0	0	0	3	0	0
NM_144778	MBNL2	97874573	98046372	+	5.5e-08	1.91826	2	0	0	9	0	0
NM_012306	FAIM2	50260679	50297720	-	4.52e-09	1.91843	0	0	0	2	2	0
NM_021260	ZFYVE1	73436159	73493839	-	4.09e-08	1.92167	1	0	0	0	0	0
NR_026588	EFCAB2	245133630	245251148	+	5.71e-07	1.92599	0	0	0	4	0	0
NM_006157	NELL1	20691116	21597227	+	1.15e-05	1.92645	0	0	0	15	0	0
NM_018040	GPATCH2	217603833	217804409	-	1.6e-07	1.92898	1	0	0	5	0	0
NM_198503	KCNT2	196194912	196577499	-	8.16e-08	1.92918	1	0	0	8	0	0
NM_019005	MIOS	7606615	7647103	+	7.75e-09	1.93138	0	0	0	1	0	1
NM_020923	ZDBF2	207139522	207179148	+	2.94e-06	1.93908	0	0	0	1	0	0
NM_018113	LMBR1L	49490924	49504680	-	2.89e-08	1.93927	0	1	0	0	0	0
NM_003861	DCAF5	69517637	69619914	-	9.11e-11	1.93933	0	0	0	3	0	0
NM_002976	SCN7A	167261538	167343478	-	0.000874129	1.94881	0	0	0	1	1	0
NM_006439	MAB21L2	151503076	151505843	+	5.91e-07	1.94903	1	0	0	0	0	1
NM_000081	LYST	235824344	236030220	-	1.81e-07	1.95028	0	0	0	1	0	0
NM_138426	GLCCI1	8008422	8128707	+	1.86e-09	1.95303	1	0	0	2	0	0
NM_006336	ZER1	131492066	131534198	-	2.24e-06	1.96059	0	0	0	1	0	0
NM_015078	MCF2L2	182895830	183145855	-	7.5e-05	1.96179	0	0	0	3	0	0
NM_015642	ZBTB20	114056946	114866127	-	4.11e-06	1.96329	1	0	0	2	0	0
NM_001010897	SERP2	44947977	44971849	+	3.85e-05	1.96846	0	0	0	2	0	0
NM_019600	KIAA1370	52873522	52970820	-	2.15e-08	1.97233	0	0	0	2	0	0
NM_033502	TRERF1	42192668	42419783	-	3.85e-07	1.97379	0	0	0	6	0	0
NM_000809	GABRA4	46920918	46995580	-	3.08e-05	1.97678	0	0	0	3	0	0
NM_144633	KCNH8	19190016	19577135	+	2.48e-06	1.97739	0	0	0	1	0	0
NM_001128615	ARHGEF3	56761445	57113336	-	1.3e-06	1.97917	0	0	0	5	0	0
NM_018328	MBD5	148778579	149271042	+	3.2e-07	1.98409	0	0	0	5	0	0
NM_000110	DPYD	97543301	98386615	-	2.85e-08	1.99107	0	0	0	20	0	0
NM_152486	SAMD11	861120	879961	+	2.27e-09	2.00178	0	0	0	1	0	1
NM_002515	NOVA1	26915089	27066960	-	2.94e-07	2.00444	0	0	0	3	0	1
NM_004416	DTX1	113495661	113535833	+	1.04e-06	2.00636	0	0	0	1	0	0
NM_006301	MAP3K12	53874279	53893271	-	7.07e-09	2.00925	1	0	0	0	0	0
NM_173519	CLVS1	62200524	62414202	+	5.35e-08	2.01462	0	0	0	4	0	0
NM_014991	WDFY3	85590696	85887544	-	3.3e-09	2.0152	0	0	0	3	0	0
NM_001130136	ISLR2	74421714	74429141	+	1.86e-06	2.01845	1	0	0	0	0	0
NM_003344	UBE2H	129472994	129592789	-	8.95e-07	2.01862	0	0	0	4	0	1
NM_018945	PDE7B	136172833	136516708	+	9.99e-08	2.02055	1	0	1	2	0	0
NM_004613	TGM2	36756865	36793700	-	1.12e-05	2.02105	0	0	0	3	0	0
NM_002338	LSAMP	115521210	116164385	-	1.87e-08	2.0297	0	0	0	15	0	0
NM_020209	SHD	4278597	4290720	+	1.28e-06	2.02977	0	1	0	0	0	0
NM_021615	CHST6	75507022	75528926	-	4.55e-06	2.03169	1	0	0	1	0	1
NM_016192	TMEFF2	192814748	193059644	-	9.02e-06	2.03282	0	0	0	7	0	0
NM_018433	KDM3A	86668270	86719838	+	1.54e-07	2.03884	1	0	0	0	0	0
NM_001099432	BCAS3	58755171	59470198	+	2.2e-05	2.03961	1	0	0	15	0	1
NM_024007	EBF1	158122923	158526788	-	2.41e-07	2.04111	0	0	0	14	0	0
NM_138980	MAPK10	86936276	87281375	-	2.99e-08	2.04121	0	0	0	3	0	0
NM_002977	SCN9A	167051703	167232497	-	2.05e-06	2.04627	1	0	0	2	0	0
NM_080616	C20orf112	31030863	31071288	-	6.44e-08	2.04913	1	0	0	0	1	0
NM_024605	ARHGAP10	148653452	148993926	+	4.37e-09	2.04962	0	0	0	13	0	0
NM_199051	FAM5C	190066796	190446759	-	5.21e-06	2.06073	1	0	0	5	0	0
NM_020738	KIDINS220	8868986	8977755	-	4.21e-09	2.07612	1	0	0	2	0	0
NM_033274	ADAM19	156904312	157002768	-	3.72e-07	2.08896	0	0	0	1	0	0
NM_012257	HBP1	106809459	106842973	+	1.93e-06	2.09455	1	0	0	1	0	0
NM_152754	SEMA3D	84624873	84751247	-	5.82e-05	2.10826	1	0	0	1	0	0
NM_020870	SH3RF1	170015406	170192249	-	3.48e-08	2.10915	0	0	0	3	0	0
NM_022369	STRA6	74471809	74495220	-	1.61e-07	2.11612	0	1	0	0	0	0
NM_001035	RYR2	237205701	237997288	+	1.86e-08	2.14098	0	0	0	9	0	0
NM_001024847	TGFBR2	30647993	30735631	+	1.67e-06	2.14455	0	0	0	2	0	0
NM_002841	PTPRG	61547242	62280572	+	2.28e-06	2.16253	0	0	1	11	1	0
NM_001143986	TLE6	2977535	2995182	+	1.72e-06	2.16364	1	0	0	1	0	0
NM_015347	RIMBP2	130880680	131002410	-	1.66e-07	2.16432	0	0	0	1	0	1
NM_005239	ETS2	40177848	40196876	+	8.44e-09	2.16601	0	0	0	1	0	0
NM_201253	CRB1	197237407	197447584	+	5.76e-05	2.17179	0	0	0	6	0	0
NM_058170	OLFM3	102268126	102462790	-	6.13e-07	2.17548	0	0	0	10	0	0
NM_001134450	TMEM130	98444111	98467673	-	3.02e-09	2.17758	0	0	0	1	0	0
NM_018317	TBC1D19	26585545	26756915	+	9.27e-08	2.17794	0	0	0	2	0	0
NM_024582	FAT4	126237566	126414086	+	4.75e-08	2.18728	0	0	0	1	0	0
NM_006465	ARID3B	74833547	74890470	+	8.63e-07	2.19808	0	0	0	8	0	0
NM_178450	2011-03-03	126203406	126366440	-	7.76e-08	2.20863	0	1	0	3	1	0
NM_004714	DYRK1B	40315990	40324841	-	1.67e-08	2.21502	0	0	0	0	0	1
NM_207303	ATRNL1	116853123	117708494	+	7.86e-08	2.21508	0	0	0	4	0	0
NM_013450	BAZ2B	160175491	160473059	-	1.67e-05	2.22733	1	0	0	0	0	0
NM_006618	KDM5B	202696532	202777549	-	5.14e-09	2.24126	2	0	0	0	0	0
NM_182546	VSTM2A	54610018	54636947	+	1.38e-09	2.24501	2	0	0	2	0	0
NR_026833	LOC400940	6122109	6128364	+	4.51e-06	2.28323	1	0	1	0	0	0
NM_022166	XYLT1	17196182	17564738	-	8.4e-08	2.28487	0	0	0	19	0	0
NM_005419	STAT2	56735383	56754037	-	4.2e-06	2.29918	1	0	0	0	0	0
NM_014912	CPEB3	93808398	94050844	-	3.51e-08	2.30066	0	0	0	4	0	0
NM_018557	LRP1B	140988995	142889270	-	5.61e-06	2.3077	0	1	0	27	0	0
NM_001146274	TCF7L2	114710008	114927434	+	5.98e-06	2.31607	0	0	0	6	0	0
NM_001145128	AKD1	109814058	110012415	-	1.53e-07	2.31937	0	0	1	2	0	0
NM_003532	HIST1H3E	26225382	26225843	+	2.13e-05	2.32855	1	0	0	0	0	0
NM_021072	HCN1	45259352	45696220	-	4.59e-09	2.33991	0	0	0	4	0	0
NM_007185	CELF3	151672535	151689290	-	4.65e-08	2.34054	1	0	0	0	0	0
NM_004725	BUB3	124913759	124924886	+	9.19e-11	2.34303	0	0	0	0	1	0
NR_003708	SNORA70C	119943350	119943477	+	2.8e-07	2.35087	1	0	0	0	0	0
NM_001143854	RPH3A	113229548	113336682	+	1.44e-06	2.36631	0	1	0	7	0	0
NM_015267	CUX2	111471827	111788356	+	9.09e-06	2.36726	1	0	0	14	0	0
NM_001040429	PCDH17	58205788	58303065	+	1.33e-05	2.37233	1	0	0	3	0	1
NM_006988	ADAMTS1	28208607	28217728	-	7.68e-08	2.38188	1	0	0	0	0	0
NM_001142343	CMKLR1	108681821	108733094	-	8.65e-06	2.38216	0	0	0	1	0	0
NM_002912	REV3L	111620234	111804414	-	3.92e-09	2.41544	1	0	0	1	0	0
NM_015460	MYRIP	39851302	40301804	+	2e-07	2.44296	0	0	0	6	0	0
NM_153184	CADM2	85775631	86123577	+	4.3e-08	2.45708	0	0	0	3	0	0
NM_152491	PM20D1	205797149	205819276	-	4.94e-07	2.45787	1	0	0	1	0	0
NM_001135242	NDRG1	134249413	134309547	-	4.16e-07	2.46674	0	0	0	1	0	0
NM_004540	NCAM2	22370632	22911214	+	1.63e-08	2.46683	0	0	0	12	0	0
NM_001148	ANK2	113970784	114304894	+	1.37e-10	2.47018	1	0	0	3	0	0
NM_004080	DGKB	14184674	14881075	-	1.28e-07	2.48359	0	0	0	18	0	0
NM_080607	VSTM2L	36531498	36573745	+	3.92e-06	2.49255	1	0	0	5	0	0
NM_018711	SVOP	109304657	109458845	-	1.36e-05	2.49654	0	0	0	1	0	0
NM_001040159	SPOCK3	167654535	168155741	-	2.6e-07	2.50098	0	0	0	11	0	0
NM_022129	PBLD	70042416	70092684	-	1.67e-07	2.50308	1	0	0	0	0	0
NM_020818	KIAA1409	93799564	94173689	+	6.28e-09	2.50617	0	0	0	5	0	0
NM_144966	FREM1	14734663	14910993	-	2.4e-07	2.50854	1	0	0	2	0	0
NM_005302	GPR37	124386115	124405681	-	1.37e-06	2.52175	0	0	0	2	0	0
NM_001005273	CHD3	7792168	7816075	+	2e-10	2.52188	2	0	0	0	0	0
NM_020814	MARCH4	217122585	217236750	-	8.48e-08	2.52909	0	0	0	5	0	0
NM_002581	PAPPA	118916070	119164599	+	2e-07	2.54657	0	0	0	2	0	0
NM_001819	CHGB	5891973	5906003	+	5.27e-09	2.5466	0	1	0	0	0	0
NM_001704	BAI3	69345631	70099402	+	4.49e-09	2.55418	1	0	1	10	0	0
NM_006763	BTG2	203274663	203278727	+	2.78e-06	2.57178	0	0	0	1	0	0
NM_014935	PLEKHA6	204187981	204329044	-	3.78e-08	2.57993	0	0	0	6	0	0
NM_001005473	PLCXD3	41307047	41510730	-	9.42e-08	2.59802	0	0	0	5	0	0
NM_020929	LRRC4C	40135752	40315664	-	1.82e-07	2.60326	1	0	0	8	0	0
NM_000891	KCNJ2	68165675	68176181	+	7.01e-08	2.60591	1	0	0	0	0	0
NM_001135691	SLC18A1	20002366	20040717	-	1.65e-08	2.64004	0	1	0	1	0	0
NM_022143	LRRC4	127667125	127671002	-	5.18e-05	2.64152	0	0	0	0	0	1
NM_005811	GDF11	56137063	56146664	+	3.74e-08	2.64488	0	0	0	2	0	0
NM_000812	GABRB1	47033294	47428445	+	1.99e-06	2.64951	0	0	0	7	0	0
NM_020987	ANK3	61788159	62149488	-	4.77e-09	2.68949	0	0	0	4	0	0
NM_020802	KIAA1377	101785745	101871791	+	1.76e-06	2.70308	1	0	0	2	0	0
NM_003285	TNR	175291934	175712752	-	5.31e-06	2.70516	0	0	0	1	0	0
NM_005668	ST8SIA4	100142639	100238987	-	1.74e-06	2.70613	0	0	0	2	0	0
NM_024944	CHODL	19617149	19639685	+	6.69e-08	2.72581	0	0	0	2	0	0
NM_001050	SSTR2	71161159	71168060	+	2.56e-07	2.79634	0	0	0	1	0	0
NM_001143676	SGK1	134490384	134639196	-	7.98e-07	2.80688	0	0	0	2	0	0
NM_000599	IGFBP5	217536828	217560272	-	2.61e-09	2.86301	2	1	0	3	0	0
NM_017637	BNC2	16409501	16870786	-	1.54e-05	2.9303	0	0	0	8	0	0
NM_031418	ANO3	26353677	26684835	+	7.1e-06	2.93307	0	0	0	2	0	0
NM_001627	ALCAM	105085712	105295743	+	8.81e-09	2.94697	1	0	0	6	0	0
NM_001010898	SLC6A17	110693131	110744821	+	3.6e-06	2.95579	0	0	0	3	0	1
NM_015082	FSTL4	132532151	132948223	-	2.85e-08	2.96168	0	0	0	11	0	0
NM_015564	LRRTM2	138205078	138211057	-	1.38e-05	2.96928	1	0	0	0	1	0
NM_000831	GRIK3	37261127	37499844	-	1.28e-09	2.99297	1	0	0	5	0	0
NM_001030059	PPAPDC1A	122216465	122349367	+	4.61e-08	3.01765	0	0	1	4	0	0
NM_014268	MAPRE2	32621323	32722377	+	1.81e-10	3.05196	0	0	0	3	0	0
NM_175607	CNTN4	2142246	3099644	+	9.35e-07	3.05918	0	0	0	15	0	0
NM_014361	CNTN5	98891870	100227472	+	2.78e-06	3.0756	1	0	0	13	0	0
NM_000933	PLCB4	9288446	9461460	+	5.16e-09	3.11813	0	0	0	5	1	0
NM_004576	PPP2R2B	145969069	146258159	-	1.34e-06	3.11874	0	0	0	7	0	0
NM_020686	ABAT	8768443	8878431	+	5.28e-08	3.20595	0	0	0	1	0	0
NM_000275	OCA2	28000024	28344458	-	2.33e-06	3.2348	0	0	0	7	0	0
NM_000138	FBN1	48700503	48937985	-	3.43e-08	3.25478	0	0	1	3	0	0
NM_003155	STC1	23699433	23712320	-	2.97e-09	3.27184	0	0	0	1	0	0
NM_020337	ANKRD50	125585205	125633887	-	1.08e-10	3.30309	1	0	0	0	0	0
NM_018398	CACNA2D3	54156692	55108582	+	4.4e-08	3.3034	0	0	0	11	0	1
NM_005654	NR2F1	92919042	92929778	+	1.27e-07	3.32203	1	0	0	0	0	0
NM_058172	ANTXR2	80822772	80994477	-	1.08e-08	3.3489	0	0	0	3	0	1
NM_016048	ISOC1	128430441	128449717	+	5.24e-08	3.37016	0	0	0	1	0	0
NM_003471	KCNAB1	155860750	156256927	+	2.04e-09	3.38817	1	0	0	0	0	0
NM_001130834	LDB2	16503166	16900424	-	2.02e-09	3.46638	0	1	0	14	0	0
NM_182898	CREB5	28452143	28865509	+	8.96e-09	3.5628	1	0	0	0	0	0
NM_033403	DCLK3	36753912	36781352	-	1.82e-07	3.66456	0	0	0	1	0	0
NM_080723	NRSN1	24126413	24147757	+	8.93e-11	3.6923	0	0	0	1	0	1
NM_022131	CLSTN2	139654026	140286917	+	1.13e-10	3.74807	2	0	0	19	0	0
NM_206963	RARRES1	158414898	158450275	-	1.33e-09	3.75409	0	0	0	1	0	0
NM_003061	SLIT1	98757794	98945683	-	7.23e-08	3.85553	0	0	0	6	0	0
NM_203403	C9orf150	12775011	12823058	+	1.05e-05	3.88419	0	0	0	3	0	0
NM_014141	CNTNAP2	145813452	148118086	+	7.93e-09	3.96567	0	0	0	21	0	0
NM_022897	RANBP17	170289021	170727018	+	2.82e-10	3.99973	0	0	0	15	0	0
NM_144648	LRGUK	133812104	133948933	+	1.24e-08	4.01819	1	0	0	4	0	0
NM_001109977	FAM160A1	152330397	152584784	+	4.61e-06	4.03071	0	0	0	3	0	0
NM_012301	MAGI2	77646374	79082890	-	3.64e-08	4.21114	0	0	0	17	0	2
NM_005795	CALCRL	188207850	188313021	-	1.11e-07	4.25755	0	0	0	2	0	0
NM_001080500	VWC2L	215276460	215440653	+	2.47e-06	4.27842	0	0	0	4	0	0
NM_176877	INADL	62208148	62629589	+	1.43e-09	4.40139	0	0	0	9	0	0
NM_025179	PLXNA2	208195589	208417665	-	5.12e-08	4.45605	1	0	0	13	0	1
NM_002207	ITGA9	37493812	37861279	+	2.75e-08	4.51326	0	0	0	5	0	0
NM_001102450	RGS8	182615791	182642067	-	1.06e-07	4.61943	1	0	0	0	0	0
NM_016644	PRR16	119800018	120022962	+	6.01e-09	4.85942	0	0	0	2	0	1
NR_002713	NPY6R	137136881	137146437	+	1.21e-05	4.86482	1	0	0	0	0	0
NM_014461	CNTN6	1134628	1445277	+	1.83e-07	4.86559	0	0	0	7	0	0
NM_021643	TRIB2	12856997	12882856	+	9.8e-09	4.95374	2	0	0	1	0	0
NM_003638	ITGA8	15559087	15761770	-	1.6e-08	5.51968	0	0	0	1	0	0
NM_003783	B3GALT2	193147860	193155743	-	3.27e-09	5.9617	1	1	0	0	0	1
NM_004061	CDH12	21750972	22853731	-	7.28e-10	6.06484	0	0	0	23	0	0
NM_181789	GLDN	51633712	51700207	+	5.48e-10	6.56055	0	0	0	2	0	0
NM_003716	CADPS	62384020	62861064	-	2.36e-11	6.63657	1	0	0	10	0	0
NM_013244	MGAT4C	86373038	87232681	-	1.73e-08	7.56061	0	0	0	19	0	0
NM_001496	GFRA3	137588070	137610253	-	7.2e-08	7.70105	1	0	0	0	0	0
NM_001364	DLG2	83166055	84634465	-	1.36e-11	7.85009	0	0	0	7	0	0
NM_018010	IFT57	107879659	107941417	-	6.17e-09	7.95327	2	0	0	3	0	1
NM_004440	EPHA7	93949741	94129300	-	1.5e-10	8.11256	0	0	0	1	0	0
NM_001480	GALR1	74962007	74982094	+	6.82e-07	8.21933	0	0	0	1	0	0
NM_005221	DLX5	96649703	96654143	-	1.85e-08	10.2788	1	0	0	0	0	0
NM_001017372	SLC27A6	128301212	128369334	+	5.77e-10	10.4417	0	0	0	3	0	0
NM_033223	GABRG3	27216428	27778372	+	3.2e-09	11.4343	0	0	0	13	0	0
NM_001009909	LUZP2	24518555	25104182	+	2.28e-10	11.702	0	0	0	8	0	0
NM_006727	CDH10	24487209	24644911	-	4.54e-10	13.8125	1	0	0	6	0	0
