# Supplementary material for: HOXC9 directly regulates distinct sets of genes to coordinate diverse cellular processes during neuronal differentiation
Source: BMC Genomics. 2013 Nov 25;14:830. doi: 10.1186/1471-2164-14-830 (PMC3906982; doi:10.1186/1471-2164-14-830)
Supplement: Additional file 8: Table S7 — GO analysis of upregulated HOXC9 direct target genes. [file 1471-2164-14-830-S8.xlsx]

## Sheet: Sheet1
Table S7. GO analysis of HOXC9-upregulated target genes
Category	Term	Count	%	PValue	Genes	List Total	Pop Hits	Pop Total	Fold Enrichment	Bonferroni	Benjamini	FDR
GOTERM_BP_ALL	GO:0007399~nervous system development	57	1.48786	2.25989e-08	PLXNA4, NRP1, GLDN, PLXNA2, FGF14, NELL1, LRRC4C, FOS, GATA2, S1PR1, ANK3, UNC5A, SEMA3D, CNTNAP2, NR2F1, CNTN6, MDGA1, DLL3, SLIT1, ASCL1, NCAM2, BTG2, CHRM3, LSAMP, CNTN4, NRSN1, FAIM2, KALRN, SHROOM3, RTN4RL1, BRSK2, EPHB3, MYT1, TIMP3, TCF7L2, TTC3, ALCAM, CRB1, TNR, FAM5C, PTN, CHD6, OLFM3, SNAP25, DTX1, MAP1B, TGFBR2, FIG4, NTN3, EPHA7, DLX6, ST8SIA4, ITGA8, DLX5, GDF11, MAB21L2, GFRA3	335	1088	14116	2.20756	3.68356e-05	3.68356e-05	3.79264e-05
GOTERM_BP_ALL	GO:0032502~developmental process	111	2.89742	4.04973e-06	PLXNA4, PLXNA1, GLDN, FGF14, PLXNA2, NELL1, LRRC4C, TPD52, GATA2, S1PR1, ANK3, PAPPA, UNC5A, PITX2, SGPL1, FAM82A2, MDGA1, DLL3, CHODL, TRERF1, NCAM2, ASCL1, LSAMP, ADAMTS1, STC1, MAPK8, NRSN1, KALRN, TSHZ3, TSHZ2, CXXC4, MYT1, EPHB3, TIMP3, TTC3, ALCAM, CRB1, FAM5C, SCN9A, CLASP2, OLFM3, PPP2R2B, CUBN, SLCO4C1, TGFBR2, WRN, NTN3, EPHA7, DLX6, DLX5, FREM1, ITGA8, ST8SIA4, ETS2, DYRK1B, EBF1, MAB2…	335	3148	14116	1.48578	0.00657934	0.0032951	0.0067962
GOTERM_BP_ALL	GO:0007275~multicellular organismal development	102	2.66249	8.50719e-06	PLXNA4, GLDN, PLXNA1, PLXNA2, FGF14, NELL1, LRRC4C, TPD52, GATA2, S1PR1, UNC5A, ANK3, PITX2, SGPL1, MDGA1, DLL3, CHODL, TRERF1, NCAM2, ASCL1, LSAMP, STC1, MAPK8, ADAMTS1, NRSN1, KALRN, TSHZ3, TSHZ2, CXXC4, MYT1, EPHB3, TIMP3, TTC3, ALCAM, CRB1, FAM5C, SCN9A, OLFM3, CUBN, SLCO4C1, TGFBR2, WRN, NTN3, EPHA7, DLX6, DLX5, FREM1, ITGA8, ST8SIA4, ETS2, EBF1, MAB21L2, NRP1, SOBP, FOS, SEMA3D, CNTNAP2, CA…	335	2865	14116	1.50018	0.0137711	0.00461159	0.0142761
GOTERM_BP_ALL	GO:0048699~generation of neurons	32	0.835291	9.72421e-06	NRP1, RTN4RL1, BRSK2, LRRC4C, EPHB3, TTC3, ALCAM, GATA2, S1PR1, CRB1, ANK3, UNC5A, TNR, CNTNAP2, OLFM3, SNAP25, NR2F1, DTX1, MDGA1, MAP1B, DLL3, FIG4, SLIT1, NTN3, ASCL1, NCAM2, EPHA7, BTG2, DLX5, CNTN4, GFRA3, KALRN	335	559	14116	2.41215	0.0157256	0.00395479	0.0163183
GOTERM_BP_ALL	GO:0007409~axonogenesis	17	0.443748	1.42799e-05	NRP1, RTN4RL1, MAP1B, EPHB3, SLIT1, NTN3, ALCAM, NCAM2, EPHA7, UNC5A, ANK3, DLX5, TNR, CNTN4, SNAP25, GFRA3, KALRN	335	193	14116	3.71158	0.0230075	0.00464445	0.0239623
GOTERM_BP_ALL	GO:0030182~neuron differentiation	27	0.704777	1.63579e-05	NRP1, RTN4RL1, BRSK2, EPHB3, ALCAM, GATA2, S1PR1, CRB1, UNC5A, ANK3, TNR, CNTNAP2, OLFM3, SNAP25, MDGA1, MAP1B, FIG4, SLIT1, NTN3, ASCL1, NCAM2, EPHA7, BTG2, DLX5, CNTN4, KALRN, GFRA3	335	438	14116	2.59751	0.0263113	0.00443408	0.027449
GOTERM_BP_ALL	GO:0048667~cell morphogenesis involved in neuron differentiation	17	0.443748	3.81222e-05	NRP1, RTN4RL1, MAP1B, EPHB3, SLIT1, NTN3, ALCAM, NCAM2, EPHA7, UNC5A, ANK3, DLX5, TNR, CNTN4, SNAP25, GFRA3, KALRN	335	209	14116	3.42744	0.060249	0.00883791	0.0639588
GOTERM_BP_ALL	GO:0022008~neurogenesis	32	0.835291	3.96825e-05	NRP1, RTN4RL1, BRSK2, LRRC4C, EPHB3, TTC3, ALCAM, GATA2, S1PR1, CRB1, ANK3, UNC5A, TNR, CNTNAP2, OLFM3, SNAP25, NR2F1, DTX1, MDGA1, MAP1B, DLL3, FIG4, SLIT1, NTN3, ASCL1, NCAM2, EPHA7, BTG2, DLX5, CNTN4, GFRA3, KALRN	335	601	14116	2.24358	0.0626361	0.00805286	0.0665758
GOTERM_BP_ALL	GO:0000902~cell morphogenesis	23	0.600365	4.07559e-05	LIMS1, NRP1, SHROOM3, RTN4RL1, MAP1B, BRSK2, EPHB3, ARL6, SLIT1, NTN3, ALCAM, NCAM2, EPHA7, CRB1, ANK3, UNC5A, DLX5, TNR, CNTN4, CLASP2, SNAP25, GFRA3, KALRN	335	356	14116	2.72235	0.0642749	0.00735433	0.0683761
GOTERM_BP_ALL	GO:0048812~neuron projection morphogenesis	17	0.443748	4.79544e-05	NRP1, RTN4RL1, MAP1B, EPHB3, SLIT1, NTN3, ALCAM, NCAM2, EPHA7, UNC5A, ANK3, DLX5, TNR, CNTN4, SNAP25, GFRA3, KALRN	335	213	14116	3.36307	0.0751905	0.00778628	0.0804484
GOTERM_BP_ALL	GO:0048731~system development	84	2.19264	5.2195e-05	PLXNA4, NRP1, GLDN, FGF14, PLXNA2, NELL1, SOBP, LRRC4C, TPD52, GATA2, FOS, S1PR1, ANK3, UNC5A, SEMA3D, CNTNAP2, CALCRL, NR2F1, PITX2, EGR1, SGPL1, CNTN6, CMKLR1, MDGA1, DLL3, CHODL, SLIT1, NRIP1, NCAM2, ASCL1, MAN2A1, BTG2, CHRM3, LSAMP, ZFPM2, ADAMTS1, MAPK8, CNTN4, STC1, NRSN1, ADAM19, ZFPM1, FAIM2, KALRN, SHROOM3, RTN4RL1, BRSK2, MYT1, EPHB3, TIMP3, TCF7L2, TTC3, ALCAM, CRB1, TNR, FAM5C, TGM2,…	335	2330	14116	1.51911	0.0815612	0.00770471	0.0875595
GOTERM_BP_ALL	GO:0048666~neuron development	22	0.574263	5.8699e-05	NRP1, RTN4RL1, MAP1B, EPHB3, FIG4, SLIT1, NTN3, ALCAM, ASCL1, NCAM2, EPHA7, CRB1, ANK3, UNC5A, DLX5, TNR, CNTNAP2, CNTN4, OLFM3, SNAP25, GFRA3, KALRN	335	339	14116	2.73457	0.0912472	0.00794181	0.0984653
GOTERM_BP_ALL	GO:0048856~anatomical structure development	89	2.32315	6.65227e-05	PLXNA4, NRP1, GLDN, FGF14, PLXNA2, NELL1, SOBP, LRRC4C, TPD52, GATA2, FOS, S1PR1, ANK3, UNC5A, SEMA3D, CNTNAP2, CALCRL, NR2F1, PITX2, EGR1, SGPL1, CMKLR1, CNTN6, MDGA1, DLL3, CHODL, ARL6, SLIT1, NRIP1, NCAM2, ASCL1, MAN2A1, EYA4, BTG2, CHRM3, LSAMP, ZFPM2, ADAMTS1, MAPK8, CNTN4, STC1, ZFPM1, NRSN1, ADAM19, FAIM2, KALRN, LIMS1, SHROOM3, RTN4RL1, BRSK2, MYT1, EPHB3, TIMP3, TCF7L2, TTC3, ALCAM, CRB1…	335	2527	14116	1.48406	0.102763	0.00830651	0.111582
GOTERM_BP_ALL	GO:0048858~cell projection morphogenesis	18	0.469851	7.6417e-05	NRP1, RTN4RL1, MAP1B, EPHB3, ARL6, SLIT1, NTN3, ALCAM, NCAM2, EPHA7, ANK3, UNC5A, DLX5, TNR, CNTN4, SNAP25, GFRA3, KALRN	335	245	14116	3.0958	0.117119	0.008858	0.128169
GOTERM_BP_ALL	GO:0032990~cell part morphogenesis	18	0.469851	0.000128907	NRP1, RTN4RL1, MAP1B, EPHB3, ARL6, SLIT1, NTN3, ALCAM, NCAM2, EPHA7, ANK3, UNC5A, DLX5, TNR, CNTN4, SNAP25, GFRA3, KALRN	335	256	14116	2.96278	0.189523	0.0139112	0.216117
GOTERM_BP_ALL	GO:0032989~cellular component morphogenesis	23	0.600365	0.000199263	LIMS1, NRP1, SHROOM3, RTN4RL1, MAP1B, BRSK2, EPHB3, ARL6, SLIT1, NTN3, ALCAM, NCAM2, EPHA7, CRB1, ANK3, UNC5A, DLX5, TNR, CNTN4, CLASP2, SNAP25, GFRA3, KALRN	335	397	14116	2.4412	0.27735	0.0200972	0.333885
GOTERM_BP_ALL	GO:0007411~axon guidance	11	0.287131	0.000221416	ALCAM, EPHA7, NRP1, UNC5A, ANK3, TNR, CNTN4, EPHB3, SLIT1, GFRA3, NTN3	335	107	14116	4.33187	0.302985	0.0210084	0.37094
GOTERM_BP_ALL	GO:0000904~cell morphogenesis involved in differentiation	17	0.443748	0.000234807	NRP1, RTN4RL1, MAP1B, EPHB3, SLIT1, NTN3, ALCAM, NCAM2, EPHA7, UNC5A, ANK3, DLX5, TNR, CNTN4, SNAP25, GFRA3, KALRN	335	244	14116	2.9358	0.318038	0.0210411	0.393333
GOTERM_BP_ALL	GO:0048869~cellular developmental process	63	1.64448	0.000345869	NRP1, GLDN, LRRC4C, TPD52, GATA2, S1PR1, ANK3, UNC5A, PAPPA, SEMA3D, CNTNAP2, OCA2, NR2F1, EGR1, SGPL1, FAM82A2, MDGA1, DLL3, ARL6, SLIT1, NCAM2, ASCL1, BTG2, ZFPM2, CNTN4, KALRN, TYRP1, LIMS1, SHROOM3, RTN4RL1, BRSK2, EPHB3, MYT1, TCF7L2, TTC3, ALCAM, CRB1, TNR, PPP3CB, MSI2, KDM3A, CLASP2, OLFM3, SPATA6, PPP2R2B, SNAP25, PIK3R1, SLCO4C1, TBX2, DTX1, MAP1B, TGFBR2, FIG4, NTN3, EPHA7, PKNOX1, DLX…	335	1706	14116	1.55607	0.430994	0.029241	0.578869
GOTERM_BP_ALL	GO:0031175~neuron projection development	17	0.443748	0.000399737	NRP1, RTN4RL1, MAP1B, EPHB3, SLIT1, NTN3, ALCAM, NCAM2, EPHA7, UNC5A, ANK3, DLX5, TNR, CNTN4, SNAP25, GFRA3, KALRN	335	256	14116	2.79818	0.478842	0.0320599	0.668742
GOTERM_BP_ALL	GO:0050794~regulation of cellular process	193	5.03785	0.000413309	RARRES1, PLEKHM3, NELL1, ZNF254, EPC1, ZNF776, S1PR1, KIFAP3, ZNF772, GNG2, PITX2, DEPDC6, MAGI2, SIPA1L2, ZNF793, SSTR2, RYR2, MAPK8, ADAMTS1, PLCXD3, CRTC1, DUSP10, ADRBK2, AKAP13, NPY6R, MYT1, EPHB3, MCF2L2, ALCAM, ZNF226, ZNF223, BAI3, TNKS, MAML3, PPP2R2B, TGFBR2, EPHA7, ZFHX4, DLX6, ETS2, DLX5, RGS8, MAB21L2, SH3RF1, NRP1, GRIP1, ZNF345, MBTD1, ZNF491, ZNF490, NR2F1, ARHGEF3, ZBTB20, CMKLR1…	335	6819	14116	1.19262	0.490249	0.031578	0.691373
GOTERM_BP_ALL	GO:0030030~cell projection organization	21	0.54816	0.000494793	MTSS1, NRP1, RTN4RL1, MAP1B, EPHB3, ARL6, SLIT1, NTN3, SPAG16, ALCAM, NCAM2, EPHA7, ANK3, UNC5A, DLX5, ITGA8, TNR, CNTN4, SNAP25, GFRA3, KALRN	335	368	14116	2.40457	0.553677	0.0360046	0.827147
GOTERM_BP_ALL	GO:0030154~cell differentiation	60	1.56617	0.000607806	NRP1, GLDN, LRRC4C, TPD52, GATA2, S1PR1, ANK3, UNC5A, PAPPA, SEMA3D, CNTNAP2, OCA2, NR2F1, EGR1, SGPL1, FAM82A2, MDGA1, DLL3, SLIT1, NCAM2, ASCL1, BTG2, ZFPM2, CNTN4, KALRN, TYRP1, SHROOM3, RTN4RL1, BRSK2, EPHB3, MYT1, TCF7L2, TTC3, ALCAM, CRB1, TNR, PPP3CB, MSI2, KDM3A, SPATA6, PPP2R2B, OLFM3, SNAP25, PIK3R1, SLCO4C1, TBX2, DTX1, MAP1B, TGFBR2, FIG4, NTN3, EPHA7, PKNOX1, DLX6, DYRK1B, ITGA8, DLX…	335	1637	14116	1.54443	0.628804	0.0421729	1.01516
GOTERM_BP_ALL	GO:0048468~cell development	30	0.783085	0.000693576	NRP1, SHROOM3, RTN4RL1, EPHB3, TCF7L2, ALCAM, GATA2, CRB1, ANK3, UNC5A, TNR, PPP3CB, CNTNAP2, MSI2, PPP2R2B, OLFM3, SNAP25, OCA2, MAP1B, FIG4, SLIT1, NTN3, ASCL1, NCAM2, EPHA7, DLX5, GDF11, CNTN4, GFRA3, KALRN	335	644	14116	1.96292	0.677264	0.0460287	1.15764
GOTERM_BP_ALL	GO:0018107~peptidyl-threonine phosphorylation	5	0.130514	0.000724369	NLK, TGFBR2, TNKS, MAPK8, MAP3K12	335	18	14116	11.7048	0.693074	0.0461472	1.20874
GOTERM_BP_ALL	GO:0018210~peptidyl-threonine modification	5	0.130514	0.00133962	NLK, TGFBR2, TNKS, MAPK8, MAP3K12	335	21	14116	10.0327	0.887527	0.0806056	2.22459
GOTERM_BP_ALL	GO:0032501~multicellular organismal process	127	3.31506	0.00204978	PLXNA4, PLXNA1, GLDN, FGF14, PLXNA2, NELL1, GRIK5, CNGB1, LRRC4C, TPD52, GATA2, S1PR1, GALR1, ANK3, UNC5A, PITX2, SGPL1, KCND2, MDGA1, DLL3, CHODL, TRERF1, ASCL1, NCAM2, SSTR2, LSAMP, CELF3, RYR2, ABAT, ADAMTS1, MAPK8, STC1, NRSN1, KALRN, TSHZ3, TSHZ2, CXXC4, EPHB3, MYT1, TIMP3, TTC3, ALCAM, CRB1, IMPG2, SCN9A, FAM5C, OLFM3, PPP2R2B, NOVA1, TECTA, CUBN, SLCO4C1, TGFBR2, WRN, NTN3, LCN1, EPHA7, PD…	335	4280	14116	1.25034	0.964725	0.116508	3.38494
GOTERM_BP_ALL	GO:0018209~peptidyl-serine modification	6	0.156617	0.00214048	SPOCK3, MORC3, NLK, TGFBR2, TNKS, MAP3K12	335	39	14116	6.48266	0.969582	0.117274	3.53219
GOTERM_BP_ALL	GO:0006928~cell motion	23	0.600365	0.00217214	SGPL1, MTSS1, NRP1, PLXNA2, MDGA1, EPHB3, SLIT1, NTN3, ALCAM, ASCL1, EPHA7, ANK3, UNC5A, BTG1, TNR, LYST, CELF3, MAPK8, CNTN4, CLASP2, GFRA3, NR2F1, SCG2	335	475	14116	2.04033	0.971115	0.115048	3.58354
GOTERM_BP_ALL	GO:0009653~anatomical structure morphogenesis	45	1.17463	0.00221938	LIMS1, SHROOM3, NRP1, RTN4RL1, BRSK2, SOBP, EPHB3, TPD52, TIMP3, TCF7L2, ALCAM, S1PR1, CRB1, ANK3, UNC5A, TNR, TGM2, CLASP2, OLFM3, SNAP25, SCG2, PITX2, SGPL1, TBX2, MAP1B, TGFBR2, DLL3, ARL6, SLIT1, NTN3, NCAM2, EYA4, EPHA7, PKNOX1, DLX6, DYRK1B, ITGA8, DLX5, GDF11, ZFPM2, ADAMTS1, CNTN4, MAB21L2, GFRA3, KALRN	335	1197	14116	1.58411	0.97326	0.113718	3.66012
GOTERM_BP_ALL	GO:0050789~regulation of biological process	195	5.09005	0.002441	RARRES1, PLEKHM3, NELL1, ZNF254, EPC1, ZNF776, S1PR1, KIFAP3, ZNF772, GNG2, PITX2, DEPDC6, SGPL1, MAGI2, SIPA1L2, ZNF793, SSTR2, RYR2, MAPK8, ADAMTS1, PLCXD3, CRTC1, DUSP10, ADRBK2, AKAP13, NPY6R, MYT1, EPHB3, MCF2L2, ALCAM, ZNF226, ZNF223, BAI3, TNKS, MAML3, PPP2R2B, TGFBR2, EPHA7, ZFHX4, DLX6, ETS2, DLX5, RGS8, MAB21L2, SH3RF1, NRP1, GRIP1, ZNF345, MBTD1, ZNF491, ZNF490, NR2F1, ARHGEF3, ZBTB20,…	335	7106	14116	1.15632	0.981383	0.120592	4.01862
GOTERM_BP_ALL	GO:0065007~biological regulation	203	5.29888	0.00325844	PLEKHM3, RARRES1, NELL1, ZNF254, EPC1, ZNF776, S1PR1, KIFAP3, ZNF772, GNG2, PITX2, DEPDC6, SGPL1, MAGI2, SIPA1L2, ZNF793, SSTR2, ABAT, RYR2, ADAMTS1, MAPK8, STC1, PLCXD3, CRTC1, DUSP10, ADRBK2, AKAP13, NPY6R, MYT1, EPHB3, MCF2L2, ALCAM, ZNF226, SERINC1, ZNF223, BAI3, TNKS, MAML3, PPP2R2B, TGFBR2, EPHA7, ZFHX4, DLX6, ETS2, DLX5, RGS8, MAB21L2, SH3RF1, NRP1, GRIP1, ZNF345, MBTD1, ZNF491, ZNF490, NR…	335	7484	14116	1.14295	0.995107	0.153164	5.33006
GOTERM_BP_ALL	GO:0018105~peptidyl-serine phosphorylation	5	0.130514	0.00458176	MORC3, NLK, TGFBR2, TNKS, MAP3K12	335	29	14116	7.26505	0.999439	0.202945	7.41745
GOTERM_BP_ALL	GO:0051179~localization	92	2.40146	0.00465614	NRP1, AP1G2, KCNAB1, GRIP1, PLXNA2, GABRB1, GRIK3, GRIK5, NBEA, CNGB1, TPD52, ATCAY, GATA2, ANK3, KIFAP3, TRAPPC6B, ANO3, STRA6, SCN7A, GOLGA5, OCA2, NSF, NR2F1, SGPL1, SGK1, GABRG3, SVOP, KCND2, MDGA1, LRP1B, VPS41, ARL6, RPH3A, SLIT1, NRIP1, ASCL1, MYRIP, KIF1B, KCNT2, FNBP1L, STXBP5, BTG1, ATG4A, LYST, CELF3, SLC27A6, RYR2, KCNH8, SERP2, GRASP, KALRN, SHROOM3, ADHFE1, CCDC91, KCNJ2, RIMS3, MOR…	335	2993	14116	1.29523	0.999503	0.200479	7.53349
GOTERM_BP_ALL	GO:0048523~negative regulation of cellular process	56	1.46176	0.00595171	RARRES1, NRP1, ARID4A, GRIK3, CBX4, ZNF254, ZNF345, EPC1, S1PR1, KIFAP3, LRRFIP1, KDM5B, MYST4, NR2F1, DEPDC6, EGR1, SATB1, HRK, DLL3, NRIP1, SSTR2, BTG2, BTG1, ZNF136, ZFPM2, CNTN4, MAPK8, KCNH8, ADAMTS1, CUX2, FAIM2, KDM6B, CXXC4, TIMP3, TCF7L2, TTC3, MORC3, LANCL2, TNR, TGM2, FAM5C, CLASP2, PIK3R1, BUB3, SCG2, KAT2B, TBX2, DTX1, NLK, TGFBR2, MAP1B, BIRC3, GDF11, RGS8, SPTAN1, IGFBP5	335	1660	14116	1.4215	0.999941	0.242709	9.53275
GOTERM_BP_ALL	GO:0048519~negative regulation of biological process	60	1.56617	0.00635178	RARRES1, NRP1, ARID4A, GRIK3, CBX4, ZNF254, ZNF345, EPC1, S1PR1, KIFAP3, LRRFIP1, CALCRL, KDM5B, MYST4, NR2F1, DEPDC6, EGR1, SATB1, HRK, DLL3, NRIP1, SSTR2, BTG2, BTG1, ZNF136, RYR2, ZFPM2, ADAMTS1, CNTN4, MAPK8, KCNH8, CUX2, FAIM2, KDM6B, CXXC4, TIMP3, TCF7L2, TTC3, MORC3, LANCL2, TNR, PPP3CB, TGM2, FAM5C, CLASP2, TNRC6B, PIK3R1, BUB3, SCG2, KAT2B, TBX2, DTX1, NLK, MAP1B, TGFBR2, BIRC3, GDF11, R…	335	1812	14116	1.39528	0.999969	0.250622	10.1419
GOTERM_BP_ALL	GO:0007219~Notch signaling pathway	6	0.156617	0.00752974	ASCL1, CNTN6, DTX1, DTX3, DLL3, MAML3	335	52	14116	4.862	0.999996	0.283209	11.913
GOTERM_BP_ALL	GO:0008104~protein localization	33	0.861394	0.010565	SHROOM3, AP1G2, GRIP1, CCDC91, NBEA, MORC3, ANK3, KIFAP3, PPP3CB, RAB11B, SCG5, TNKS, APPBP2, DOPEY1, NSF, SCG2, NMD3, HCN1, RANBP17, CUBN, LRP1B, VPS41, AP4S1, RPH3A, CADPS, MYRIP, RAB30, TOM1L1, STXBP5, LYST, ATG4A, SERP2, GRASP	335	882	14116	1.57657	1	0.365928	16.3266
GOTERM_BP_ALL	GO:0043473~pigmentation	6	0.156617	0.0126931	TYRP1, SHROOM3, LYST, ARL6, FIG4, OCA2	335	59	14116	4.28515	1	0.413687	19.2961
GOTERM_BP_ALL	GO:0008038~neuron recognition	4	0.104411	0.0127289	NCAM2, NRP1, CNTNAP2, CNTN4	335	21	14116	8.02615	1	0.406687	19.3453
GOTERM_BP_ALL	GO:0007242~intracellular signaling cascade	43	1.12242	0.0139182	PLCXD3, PLEKHM3, GRIP1, DUSP10, AKAP13, PLCB4, S1PR1, DGKB, GALR1, ARHGAP1, TGM2, RAB11B, DCLK2, PLCD4, GNG2, KDM3A, PRKACB, CALCRL, PAK1, PIK3R1, SCG2, DEPDC6, ARHGEF3, INADL, MAGI2, NLK, MAPK10, DGKI, ARL6, KIDINS220, STAT2, NRIP1, RASL11B, DUSP4, SSTR2, RAB30, RPS6KA2, MAPK8, PPM1L, KSR1, MAP3K12, KALRN, IGFBP5	335	1256	14116	1.4426	1	0.4272	20.9603
GOTERM_BP_ALL	GO:0006355~regulation of transcription, DNA-dependent	57	1.48786	0.0141484	ARID4A, GRIP1, CBX4, ZNF254, ZNF345, GATA2, FOS, EPC1, ZNF181, ZNF776, S1PR1, ZNF187, ZNF772, LRRFIP1, ZNF490, KDM5B, MYST4, PITX2, NR2F1, EGR1, SATB1, ZNF793, TRERF1, NRIP1, ZNF193, ASCL1, ZNF136, ZSCAN16, ZFPM2, KCNH8, CUX2, MAPRE3, KDM6B, ZNF586, TSHZ3, TSHZ2, CRTC1, HCFC2, MYT1, TCF7L2, ZNF226, ZNF429, ZNF223, MAML3, CHD6, CHD3, KAT2B, TBX2, CREB5, STAT2, ZFHX4, PKNOX1, DLX6, DYRK1B, ETS2, DL…	335	1773	14116	1.35467	1	0.424787	21.2695
GOTERM_BP_ALL	GO:0051252~regulation of RNA metabolic process	58	1.51397	0.014534	ARID4A, GRIP1, CBX4, ZNF254, ZNF345, GATA2, FOS, EPC1, ZNF181, ZNF776, S1PR1, ZNF187, ZNF772, ZNF490, LRRFIP1, KDM5B, MYST4, PITX2, NR2F1, EGR1, SATB1, ZNF793, TRERF1, NRIP1, ZNF193, ASCL1, ZNF136, CELF3, ZSCAN16, ZFPM2, KCNH8, CUX2, MAPRE3, KDM6B, ZNF586, TSHZ3, TSHZ2, CRTC1, HCFC2, MYT1, TCF7L2, ZNF226, ZNF429, ZNF223, MAML3, CHD6, CHD3, KAT2B, TBX2, CREB5, STAT2, ZFHX4, PKNOX1, DLX6, ETS2, DLX…	335	1813	14116	1.34802	1	0.425918	21.7847
GOTERM_BP_ALL	GO:0033059~cellular pigmentation	4	0.104411	0.0163713	TYRP1, SHROOM3, LYST, ARL6	335	23	14116	7.32823	1	0.457465	24.1963
GOTERM_BP_ALL	GO:0006491~N-glycan processing	3	0.0783085	0.0180025	MAN2A1, ST8SIA4, ST8SIA3	335	9	14116	14.0458	1	0.48213	26.2786
GOTERM_BP_ALL	GO:0007413~axonal fasciculation	3	0.0783085	0.0221551	NCAM2, NRP1, CNTN4	335	10	14116	12.6412	1	0.547916	31.3394
GOTERM_BP_ALL	GO:0048660~regulation of smooth muscle cell proliferation	5	0.130514	0.0230298	S1PR1, TGFBR2, TGM2, CALCRL, IGFBP5	335	46	14116	4.58014	1	0.554267	32.363
GOTERM_BP_ALL	GO:0007155~cell adhesion	26	0.678674	0.0263063	MTSS1, LIMS1, NRP1, CLSTN2, NELL1, PKD1L1, ALCAM, S1PR1, FAT3, FAT4, TNR, CNTNAP2, TECTA, CNTN5, CNTNAP5, CNTN6, PCDH17, CDH12, ITGA9, NCAM2, LSAMP, FREM1, ITGA8, CNTN4, CDH10, CDH11	335	700	14116	1.5651	1	0.59557	36.0707
GOTERM_BP_ALL	GO:0008593~regulation of Notch signaling pathway	3	0.0783085	0.0266604	ASCL1, DTX1, DLL3	335	11	14116	11.492	1	0.592984	36.4598
GOTERM_BP_ALL	GO:0022610~biological adhesion	26	0.678674	0.0267348	MTSS1, LIMS1, NRP1, CLSTN2, NELL1, PKD1L1, ALCAM, S1PR1, FAT3, FAT4, TNR, CNTNAP2, TECTA, CNTN5, CNTNAP5, CNTN6, PCDH17, CDH12, ITGA9, NCAM2, LSAMP, FREM1, ITGA8, CNTN4, CDH10, CDH11	335	701	14116	1.56287	1	0.586632	36.5412
GOTERM_BP_ALL	GO:0010629~negative regulation of gene expression	20	0.522057	0.0315512	EGR1, SATB1, ARID4A, TBX2, HRK, CBX4, ZNF345, ZNF254, NRIP1, EPC1, ZNF136, LANCL2, ZFPM2, CUX2, LRRFIP1, TNRC6B, KDM5B, MYST4, KDM6B, NR2F1	335	504	14116	1.67212	1	0.641079	41.6107
GOTERM_BP_ALL	GO:0043687~post-translational protein modification	39	1.01801	0.0326381	SPOCK3, DZIP3, BRSK2, DUSP10, ADRBK2, EPHB3, TRIB2, EPC1, MORC3, PPP3CB, TGM2, DCLK3, DCLK2, KDM3A, TNKS, PRKACB, PAK1, GOLGA5, MYST4, SGK1, KAT2B, PTPRG, NLK, TGFBR2, MAPK10, UBE2H, CDKL4, DUSP4, EPHA7, BTG2, RPS6KA2, BTG1, DYRK1B, MAPK8, PPM1L, KSR1, MAP3K12, KDM6B, KALRN	335	1182	14116	1.39032	1	0.646597	42.7008
GOTERM_BP_ALL	GO:0033036~macromolecule localization	36	0.939702	0.0337409	SHROOM3, AP1G2, GRIP1, CCDC91, NBEA, MORC3, ANK3, KIFAP3, PPP3CB, RAB11B, SCG5, TNKS, APPBP2, DOPEY1, NSF, SCG2, ABCA12, NMD3, HCN1, RANBP17, CUBN, LRP1B, VPS41, AP4S1, RPH3A, NRIP1, CADPS, MYRIP, RAB30, TOM1L1, STXBP5, LYST, ATG4A, SLC27A6, SERP2, GRASP	335	1076	14116	1.4098	1	0.652018	43.7872
GOTERM_BP_ALL	GO:0009311~oligosaccharide metabolic process	4	0.104411	0.0361978	MAN2A1, B3GALT2, ST8SIA4, ST8SIA3	335	31	14116	5.43707	1	0.671397	46.1384
GOTERM_BP_ALL	GO:0048661~positive regulation of smooth muscle cell proliferation	4	0.104411	0.0361978	S1PR1, TGFBR2, TGM2, CALCRL	335	31	14116	5.43707	1	0.671397	46.1384
GOTERM_BP_ALL	GO:0045664~regulation of neuron differentiation	8	0.208823	0.0387332	ASCL1, NRP1, DTX1, MAP1B, CNTN4, LRRC4C, TTC3, KALRN	335	133	14116	2.53458	1	0.689861	48.4676
GOTERM_BP_ALL	GO:0018193~peptidyl-amino acid modification	9	0.234926	0.038914	KAT2B, SPOCK3, MORC3, NLK, TGFBR2, TGM2, TNKS, MAPK8, MAP3K12	335	162	14116	2.34096	1	0.685038	48.63
GOTERM_BP_ALL	GO:0051960~regulation of nervous system development	10	0.261028	0.0392092	ASCL1, NRP1, DTX1, MAP1B, DLL3, CNTN4, LRRC4C, SNAP25, TTC3, KALRN	335	192	14116	2.19465	1	0.6814	48.8941
GOTERM_BP_ALL	GO:0001501~skeletal system development	14	0.36544	0.0410824	SGPL1, CMKLR1, TGFBR2, FBN1, DLL3, DLX6, DLX5, ETS2, GDF11, PTN, STC1, MAPK8, IGFBP5, CDH11	335	319	14116	1.84929	1	0.692397	50.5409
GOTERM_BP_ALL	GO:0007569~cell aging	4	0.104411	0.0424568	LIMS1, TBX2, MORC3, WRN	335	33	14116	5.10755	1	0.69838	51.7171
GOTERM_BP_ALL	GO:0006811~ion transport	27	0.704777	0.0429475	KCNAB1, GABRB1, GRIK3, GRIK5, CNGB1, KCNJ2, SCN9A, PPP3CB, ANO3, SCN7A, SLC31A2, SLC31A1, OCA2, NSF, HCN1, SGK1, SVOP, GABRG3, SLCO4C1, KCND2, GABRA4, CACNA2D3, KCNT2, RYR2, KCNH8, KCTD16, CACNA1D	335	768	14116	1.48139	1	0.69655	52.1308
GOTERM_BP_ALL	GO:0009612~response to mechanical stimulus	5	0.130514	0.0432265	FOS, BTG2, MAP1B, TGFBR2, TIMP3	335	56	14116	3.76226	1	0.69296	52.3644
GOTERM_BP_ALL	GO:0050767~regulation of neurogenesis	9	0.234926	0.0438834	ASCL1, NRP1, DTX1, MAP1B, DLL3, CNTN4, LRRC4C, TTC3, KALRN	335	166	14116	2.28455	1	0.692657	52.9103
GOTERM_BP_ALL	GO:0045892~negative regulation of transcription, DNA-dependent	15	0.391543	0.0443578	EGR1, SATB1, ARID4A, TBX2, CBX4, ZNF345, ZNF254, NRIP1, EPC1, ZNF136, ZFPM2, CUX2, KDM5B, KDM6B, NR2F1	335	356	14116	1.77545	1	0.690842	53.3009
GOTERM_BP_ALL	GO:0016481~negative regulation of transcription	18	0.469851	0.0459086	EGR1, SATB1, ARID4A, TBX2, CBX4, ZNF345, ZNF254, NRIP1, EPC1, ZNF136, LANCL2, ZFPM2, CUX2, LRRFIP1, KDM5B, MYST4, KDM6B, NR2F1	335	459	14116	1.65244	1	0.697878	54.5565
GOTERM_BP_ALL	GO:0007417~central nervous system development	17	0.443748	0.0459332	CNTN6, PLXNA2, MDGA1, TGFBR2, MAP1B, DLL3, EPHB3, TIMP3, SLIT1, ASCL1, GATA2, S1PR1, ITGA8, GDF11, CNTN4, FAIM2, NR2F1	335	425	14116	1.68549	1	0.692462	54.5762
GOTERM_BP_ALL	GO:0045449~regulation of transcription	75	1.95771	0.0461633	ARID4A, GRIP1, ZNF827, CBX4, ZNF345, ZNF254, EPC1, GATA2, FOS, ZNF181, ZNF776, S1PR1, MBTD1, ZNF187, ZNF772, ZNF491, ZNF490, LRRFIP1, KDM5B, MYST4, NR2F1, PITX2, EGR1, SATB1, ZBTB20, TLE6, ZNF793, TRERF1, NRIP1, ZNF193, ASCL1, EYA4, BTG2, BTG1, ZNF136, ZSCAN16, ZFPM2, KCNH8, CUX2, ZFPM1, MAPRE3, KDM6B, ZNF586, TSHZ3, TSHZ2, CRTC1, HCFC2, MYT1, TCF7L2, ZNF226, ZNF429, LANCL2, ZNF223, HBP1, KDM3A, …	335	2601	14116	1.21503	1	0.688778	54.7597
GOTERM_BP_ALL	GO:0045941~positive regulation of transcription	21	0.54816	0.0468067	EGR1, GRIP1, CRTC1, CREB5, TRERF1, TCF7L2, NRIP1, ASCL1, GATA2, FOS, EPC1, S1PR1, PKNOX1, ETS2, DYRK1B, EBF1, ZFPM2, KDM3A, MAML3, MAPRE3, MYST4	335	564	14116	1.56894	1	0.688465	55.2691
GOTERM_BP_ALL	GO:0031290~retinal ganglion cell axon guidance	3	0.0783085	0.0478419	EPHA7, EPHB3, SLIT1	335	15	14116	8.42746	1	0.691224	56.0774
GOTERM_BP_ALL	GO:0007584~response to nutrient	8	0.208823	0.0487763	BAT5, SSTR2, CUBN, MAP1B, TGFBR2, RYR2, STC1, TIMP3	335	140	14116	2.40785	1	0.693121	56.7952
GOTERM_BP_ALL	GO:0051253~negative regulation of RNA metabolic process	15	0.391543	0.0495508	EGR1, SATB1, ARID4A, TBX2, CBX4, ZNF345, ZNF254, NRIP1, EPC1, ZNF136, ZFPM2, CUX2, KDM5B, KDM6B, NR2F1	335	362	14116	1.74602	1	0.693762	57.3818
GOTERM_BP_ALL	GO:0006464~protein modification process	45	1.17463	0.0511349	SPOCK3, DZIP3, BRSK2, DUSP10, ADRBK2, ST8SIA3, C12ORF51, EPHB3, TRIB2, EPC1, MORC3, PPP3CB, TGM2, DCLK3, DCLK2, TNKS, KDM3A, PRKACB, PAK1, GOLGA5, MYST4, SGK1, KAT2B, B3GALT2, PTPRG, NLK, TGFBR2, MAPK10, UBE2H, CDKL4, DUSP4, MAN2A1, EPHA7, BTG2, CHRM3, RPS6KA2, BTG1, DYRK1B, ST8SIA4, MAPK8, PPM1L, KSR1, KDM6B, MAP3K12, KALRN	335	1453	14116	1.30501	1	0.700314	58.5584
GOTERM_BP_ALL	GO:0019219~regulation of nucleobase, nucleoside, nucleotide and nucleic acid metabolic process	80	2.08823	0.0514196	ARID4A, GRIP1, ZNF827, CBX4, ZNF345, ZNF254, EPC1, GATA2, FOS, ZNF181, MBTD1, ZNF776, S1PR1, GALR1, ZNF187, ZNF772, ZNF491, ZNF490, CALCRL, LRRFIP1, KDM5B, MYST4, NR2F1, PITX2, EGR1, SATB1, ZBTB20, TLE6, ZNF793, TRERF1, NRIP1, ZNF193, ASCL1, EYA4, SSTR2, BTG2, BTG1, ZNF136, CELF3, ZSCAN16, ZFPM2, KCNH8, CUX2, ZFPM1, MAPRE3, KDM6B, ZNF586, TSHZ3, TSHZ2, CRTC1, HCFC2, MYT1, TCF7L2, ZNF226, ZNF429, …	335	2814	14116	1.19793	1	0.69732	58.7666
GOTERM_BP_ALL	GO:0000122~negative regulation of transcription from RNA polymerase II promoter	12	0.313234	0.0520603	EGR1, SATB1, EPC1, TBX2, ZNF136, CBX4, ZFPM2, ZNF254, ZNF345, KDM6B, NR2F1, NRIP1	335	266	14116	1.90093	1	0.696931	59.2315
GOTERM_BP_ALL	GO:0010468~regulation of gene expression	81	2.11433	0.0522318	ARID4A, GRIP1, ZNF827, CBX4, ZNF345, ZNF254, EPC1, GATA2, FOS, ZNF181, MBTD1, ZNF776, S1PR1, ZNF187, ZNF772, ZNF491, ZNF490, LRRFIP1, KDM5B, MYST4, NR2F1, PITX2, EGR1, SATB1, ZBTB20, TLE6, HRK, ZNF793, TRERF1, NRIP1, ZNF193, ASCL1, EYA4, BTG2, BTG1, ZNF136, CELF3, ZSCAN16, ZFPM2, KCNH8, CUX2, ZFPM1, MAPRE3, KDM6B, ZNF586, TSHZ3, TSHZ2, CRTC1, HCFC2, MYT1, TCF7L2, ZNF226, MORC3, ZNF429, LANCL2, ZN…	335	2856	14116	1.19507	1	0.693227	59.3551
GOTERM_BP_ALL	GO:0060284~regulation of cell development	10	0.261028	0.0558182	ASCL1, NRP1, BTG1, DTX1, MAP1B, DLL3, CNTN4, LRRC4C, TTC3, KALRN	335	205	14116	2.05548	1	0.713004	61.8606
GOTERM_BP_ALL	GO:0048522~positive regulation of cellular process	55	1.43566	0.0568391	SH3RF1, NRP1, GRIP1, NELL1, GATA2, FOS, EPC1, S1PR1, CASP9, KIFAP3, CALCRL, MYST4, EGR1, ARHGEF3, HRK, DLL3, TRERF1, NRIP1, ASCL1, BTG1, LYST, RYR2, ZFPM2, MAPK8, MAPRE3, KALRN, CRTC1, PPP3R1, AKAP13, TIMP3, TCF7L2, LANCL2, TSPAN31, TGM2, PTN, KDM3A, TNKS, MAML3, SNAP25, PIK3R1, SCG2, TBX2, TGFBR2, MAP1B, CREB5, BIRC2, EPHA7, PKNOX1, DLX6, ITGA8, DLX5, ETS2, DYRK1B, EBF1, MAB21L2	335	1847	14116	1.25477	1	0.714943	62.5468
GOTERM_BP_ALL	GO:0010628~positive regulation of gene expression	21	0.54816	0.0604581	EGR1, GRIP1, CRTC1, CREB5, TRERF1, TCF7L2, NRIP1, ASCL1, GATA2, FOS, EPC1, S1PR1, PKNOX1, ETS2, DYRK1B, EBF1, ZFPM2, KDM3A, MAML3, MAPRE3, MYST4	335	581	14116	1.52304	1	0.732905	64.8869
GOTERM_BP_ALL	GO:0051171~regulation of nitrogen compound metabolic process	80	2.08823	0.060867	ARID4A, GRIP1, ZNF827, CBX4, ZNF345, ZNF254, EPC1, GATA2, FOS, ZNF181, MBTD1, ZNF776, S1PR1, GALR1, ZNF187, ZNF772, ZNF491, ZNF490, CALCRL, LRRFIP1, KDM5B, MYST4, NR2F1, PITX2, EGR1, SATB1, ZBTB20, TLE6, ZNF793, TRERF1, NRIP1, ZNF193, ASCL1, EYA4, SSTR2, BTG2, BTG1, ZNF136, CELF3, ZSCAN16, ZFPM2, KCNH8, CUX2, ZFPM1, MAPRE3, KDM6B, ZNF586, TSHZ3, TSHZ2, CRTC1, HCFC2, MYT1, TCF7L2, ZNF226, ZNF429, …	335	2839	14116	1.18738	1	0.730805	65.1425
GOTERM_BP_ALL	GO:0007165~signal transduction	80	2.08823	0.0612704	MTSS1, PLEKHM3, PLXNA4, NRP1, PLXNA1, FGF14, GRIP1, PLXNA2, GABRB1, CNGB1, FOS, PLCB4, S1PR1, ANK2, GALR1, ANK3, UNC5A, KIFAP3, ARHGAP1, CNTNAP2, GNG2, PAK1, PRKACB, CALCRL, NR2F1, DEPDC6, ARHGEF3, INADL, MAGI2, GPR19, CNTNAP5, CMKLR1, ARL6, KIDINS220, NRIP1, SSTR2, CHRM3, KCNH8, MAPK8, PPM1L, MAPRE2, KSR1, MAP3K12, GRASP, KALRN, PLCXD3, SPOCK3, DUSP10, ADRBK2, AKAP13, NPY6R, GPR68, EPHB3, ALCAM,…	335	2840	14116	1.18697	1	0.728712	65.393
GOTERM_BP_ALL	GO:0045893~positive regulation of transcription, DNA-dependent	18	0.469851	0.0620909	EGR1, GRIP1, CRTC1, CREB5, TCF7L2, TRERF1, NRIP1, ASCL1, FOS, EPC1, GATA2, S1PR1, PKNOX1, ETS2, DYRK1B, ZFPM2, MAML3, MAPRE3	335	477	14116	1.59009	1	0.729121	65.8971
GOTERM_BP_ALL	GO:0016337~cell-cell adhesion	12	0.313234	0.064488	CDH12, NCAM2, LIMS1, CLSTN2, FAT3, FAT4, ITGA8, CNTN4, PCDH17, PKD1L1, CDH10, CDH11	335	276	14116	1.83206	1	0.738536	67.3307
GOTERM_BP_ALL	GO:0051254~positive regulation of RNA metabolic process	18	0.469851	0.0653328	EGR1, GRIP1, CRTC1, CREB5, TCF7L2, TRERF1, NRIP1, ASCL1, FOS, EPC1, GATA2, S1PR1, PKNOX1, ETS2, DYRK1B, ZFPM2, MAML3, MAPRE3	335	481	14116	1.57686	1	0.738953	67.8223
GOTERM_BP_ALL	GO:0045184~establishment of protein localization	26	0.678674	0.0660601	AP1G2, CCDC91, ANK3, RAB11B, PPP3CB, SCG5, TNKS, DOPEY1, APPBP2, NSF, NMD3, SCG2, RANBP17, CUBN, LRP1B, VPS41, AP4S1, RPH3A, CADPS, MYRIP, RAB30, TOM1L1, STXBP5, LYST, ATG4A, SERP2	335	769	14116	1.42467	1	0.73872	68.2399
GOTERM_BP_ALL	GO:0006325~chromatin organization	15	0.391543	0.0661811	HIST1H2AC, SATB1, KAT2B, ARID4A, CBX4, EYA4, EPC1, KDM3A, HIST1H3E, CHD6, KDM5B, MAP3K12, KDM6B, MYST4, CHD3	335	378	14116	1.67212	1	0.735178	68.3089
GOTERM_BP_ALL	GO:0045935~positive regulation of nucleobase, nucleoside, nucleotide and nucleic acid metabolic process	22	0.574263	0.0664969	EGR1, GRIP1, CRTC1, CREB5, TRERF1, TCF7L2, NRIP1, ASCL1, GATA2, EPC1, FOS, S1PR1, PKNOX1, ETS2, DYRK1B, EBF1, ZFPM2, TNKS, KDM3A, MAML3, MAPRE3, MYST4	335	624	14116	1.48561	1	0.732745	68.4883
GOTERM_BP_ALL	GO:0014070~response to organic cyclic substance	7	0.18272	0.0675584	FOS, BTG2, TGFBR2, ABAT, RYR2, BIRC2, TIMP3	335	121	14116	2.4377	1	0.734402	69.0843
GOTERM_BP_ALL	GO:0051234~establishment of localization	75	1.95771	0.0676369	AP1G2, KCNAB1, GRIK3, GABRB1, GRIK5, CNGB1, TPD52, GATA2, ATCAY, ANK3, TRAPPC6B, ANO3, STRA6, SCN7A, GOLGA5, OCA2, NSF, SGK1, GABRG3, SVOP, KCND2, LRP1B, VPS41, ARL6, RPH3A, SLIT1, MYRIP, KIF1B, KCNT2, STXBP5, FNBP1L, ATG4A, LYST, SLC27A6, RYR2, KCNH8, SERP2, KALRN, ADHFE1, CCDC91, KCNJ2, RIMS3, SERINC1, SLC35B4, RAB11B, PPP3CB, SCN9A, TNKS, SCG5, CLVS1, DOPEY1, APPBP2, SLC31A2, SLC31A1, SNAP25, …	335	2656	14116	1.18987	1	0.730749	69.128
GOTERM_BP_ALL	GO:0007507~heart development	10	0.261028	0.0700295	NRP1, TBX2, FBN1, TGFBR2, PPP3CB, ZFPM2, ADAMTS1, CALCRL, ZFPM1, ADAM19	335	215	14116	1.95988	1	0.739407	70.4309
GOTERM_BP_ALL	GO:0043412~biopolymer modification	46	1.20073	0.0702661	SPOCK3, DZIP3, BRSK2, DUSP10, ADRBK2, ST8SIA3, C12ORF51, EPHB3, TRIB2, EPC1, FOS, MORC3, PPP3CB, TGM2, DCLK3, DCLK2, TNKS, KDM3A, PRKACB, PAK1, GOLGA5, MYST4, SGK1, KAT2B, B3GALT2, PTPRG, NLK, TGFBR2, MAPK10, UBE2H, CDKL4, DUSP4, MAN2A1, EPHA7, BTG2, CHRM3, RPS6KA2, BTG1, DYRK1B, ST8SIA4, MAPK8, PPM1L, KSR1, MAP3K12, KDM6B, KALRN	335	1526	14116	1.27019	1	0.736669	70.5569
GOTERM_BP_ALL	GO:0006468~protein amino acid phosphorylation	23	0.600365	0.0733132	SGK1, NLK, TGFBR2, BRSK2, ADRBK2, MAPK10, EPHB3, TRIB2, CDKL4, EPHA7, MORC3, RPS6KA2, DYRK1B, DCLK3, DCLK2, MAPK8, TNKS, PRKACB, PAK1, GOLGA5, KSR1, MAP3K12, KALRN	335	667	14116	1.45301	1	0.748163	72.1352
GOTERM_BP_ALL	GO:0019933~cAMP-mediated signaling	6	0.156617	0.0747375	SSTR2, S1PR1, GALR1, TGM2, CALCRL, PRKACB	335	95	14116	2.6613	1	0.751266	72.8452
GOTERM_BP_ALL	GO:0009991~response to extracellular stimulus	10	0.261028	0.078171	BAT5, FOS, SSTR2, CUBN, MAP1B, TGFBR2, HRK, RYR2, STC1, TIMP3	335	220	14116	1.91533	1	0.763573	74.4877
GOTERM_BP_ALL	GO:0006333~chromatin assembly or disassembly	7	0.18272	0.0810841	HIST1H2AC, ARID4A, CBX4, HIST1H3E, CHD6, MYST4, CHD3	335	127	14116	2.32253	1	0.772837	75.8075
GOTERM_BP_ALL	GO:0006813~potassium ion transport	8	0.208823	0.0859307	HCN1, KCND2, KCNT2, KCNAB1, KCNH8, KCTD16, KCNJ2, NSF	335	160	14116	2.10687	1	0.789447	77.8621
GOTERM_BP_ALL	GO:0030001~metal ion transport	17	0.443748	0.0864016	HCN1, SGK1, KCND2, KCNAB1, KCNJ2, CACNA2D3, KCNT2, SCN9A, PPP3CB, RYR2, KCNH8, SCN7A, KCTD16, SLC31A2, SLC31A1, CACNA1D, NSF	335	465	14116	1.5405	1	0.787849	78.0527
GOTERM_BP_ALL	GO:0051173~positive regulation of nitrogen compound metabolic process	22	0.574263	0.08645	EGR1, GRIP1, CRTC1, CREB5, TRERF1, TCF7L2, NRIP1, ASCL1, GATA2, EPC1, FOS, S1PR1, PKNOX1, ETS2, DYRK1B, EBF1, ZFPM2, TNKS, KDM3A, MAML3, MAPRE3, MYST4	335	644	14116	1.43947	1	0.784589	78.0722
GOTERM_BP_ALL	GO:0007156~homophilic cell adhesion	7	0.18272	0.0908822	CDH12, CLSTN2, FAT3, FAT4, PCDH17, CDH10, CDH11	335	131	14116	2.25161	1	0.798327	79.7908
GOTERM_BP_ALL	GO:0031326~regulation of cellular biosynthetic process	81	2.11433	0.0930056	ARID4A, GRIP1, ZNF827, CBX4, ZNF345, ZNF254, EPC1, GATA2, FOS, ZNF181, MBTD1, ZNF776, S1PR1, GALR1, ZNF187, ZNF772, ZNF491, ZNF490, CALCRL, LRRFIP1, KDM5B, MYST4, NR2F1, PITX2, EGR1, SATB1, ZBTB20, TLE6, ZNF793, TRERF1, NRIP1, ZNF193, ASCL1, EYA4, SSTR2, BTG2, BTG1, ZNF136, ZSCAN16, ZFPM2, KCNH8, CUX2, ZFPM1, MAPRE3, KDM6B, ZNF586, TSHZ3, TSHZ2, CRTC1, HCFC2, MYT1, TCF7L2, ZNF226, ZNF429, LANCL2,…	335	2947	14116	1.15817	1	0.802825	80.5686
GOTERM_BP_ALL	GO:0015031~protein transport	25	0.652571	0.0938557	AP1G2, CCDC91, RAB11B, PPP3CB, SCG5, TNKS, DOPEY1, APPBP2, NSF, NMD3, SCG2, RANBP17, CUBN, LRP1B, VPS41, AP4S1, RPH3A, CADPS, MYRIP, RAB30, TOM1L1, STXBP5, LYST, ATG4A, SERP2	335	762	14116	1.38246	1	0.802635	80.872
GOTERM_BP_ALL	GO:0007423~sensory organ development	10	0.261028	0.0943703	ASCL1, PKNOX1, CRB1, DLX6, ITGA8, DLX5, GDF11, SOBP, OLFM3, MAB21L2	335	229	14116	1.84006	1	0.801255	81.0535
GOTERM_BP_ALL	GO:0043525~positive regulation of neuron apoptosis	3	0.0783085	0.0945627	EPHA7, CASP9, HRK	335	22	14116	5.746	1	0.798742	81.1209
GOTERM_BP_ALL	GO:0006810~transport	73	1.90551	0.0946516	AP1G2, KCNAB1, GRIK3, GABRB1, GRIK5, CNGB1, TPD52, GATA2, ATCAY, TRAPPC6B, ANO3, STRA6, SCN7A, GOLGA5, OCA2, NSF, SGK1, GABRG3, SVOP, KCND2, LRP1B, VPS41, ARL6, RPH3A, MYRIP, KIF1B, KCNT2, STXBP5, FNBP1L, ATG4A, LYST, SLC27A6, RYR2, KCNH8, SERP2, KALRN, ADHFE1, CCDC91, KCNJ2, RIMS3, SERINC1, SLC35B4, RAB11B, PPP3CB, SCN9A, TNKS, SCG5, CLVS1, DOPEY1, APPBP2, SLC31A2, SLC31A1, SNAP25, NMD3, ABCA12,…	335	2629	14116	1.17004	1	0.795874	81.152
GOTERM_BP_ALL	GO:0010556~regulation of macromolecule biosynthetic process	78	2.03602	0.0949927	ARID4A, GRIP1, ZNF827, CBX4, ZNF345, ZNF254, EPC1, GATA2, FOS, ZNF181, MBTD1, ZNF776, S1PR1, ZNF187, ZNF772, ZNF491, ZNF490, LRRFIP1, KDM5B, MYST4, NR2F1, PITX2, EGR1, SATB1, ZBTB20, TLE6, ZNF793, TRERF1, NRIP1, ZNF193, ASCL1, EYA4, BTG2, BTG1, ZNF136, ZSCAN16, ZFPM2, KCNH8, CUX2, ZFPM1, MAPRE3, KDM6B, ZNF586, TSHZ3, TSHZ2, CRTC1, HCFC2, MYT1, TCF7L2, ZNF226, ZNF429, LANCL2, ZNF223, TNKS, HBP1, K…	335	2830	14116	1.16138	1	0.793933	81.2708
GOTERM_BP_ALL	GO:0031667~response to nutrient levels	9	0.234926	0.0964702	BAT5, SSTR2, CUBN, MAP1B, TGFBR2, HRK, RYR2, STC1, TIMP3	335	197	14116	1.92505	1	0.796069	81.7774
GOTERM_BP_ALL	GO:0010557~positive regulation of macromolecule biosynthetic process	22	0.574263	0.0968208	EGR1, GRIP1, CRTC1, CREB5, TRERF1, TCF7L2, NRIP1, ASCL1, GATA2, EPC1, FOS, S1PR1, PKNOX1, ETS2, DYRK1B, EBF1, ZFPM2, TNKS, KDM3A, MAML3, MAPRE3, MYST4	335	654	14116	1.41746	1	0.794201	81.8957
GOTERM_BP_ALL	GO:0006357~regulation of transcription from RNA polymerase II promoter	24	0.626468	0.0968528	EGR1, SATB1, TBX2, CRTC1, CBX4, HCFC2, ZNF254, ZNF345, TCF7L2, NRIP1, STAT2, ASCL1, GATA2, EPC1, FOS, S1PR1, PKNOX1, ZNF136, ZFPM2, MAML3, LRRFIP1, KDM6B, CHD3, NR2F1	335	727	14116	1.39105	1	0.791223	81.9065
GOTERM_BP_ALL	GO:0042981~regulation of apoptosis	26	0.678674	0.0983083	SH3RF1, NELL1, PPP3R1, CBX4, AKAP13, TCF7L2, TIMP3, CASP9, TGM2, SCG2, DEPDC6, ARHGEF3, HRK, WRN, BIRC3, BIRC2, EPHA7, BTG2, BTG1, LYST, IFT57, RYR2, KCNH8, MAPK8, FAIM2, KALRN	335	804	14116	1.36265	1	0.793286	82.3897
GOTERM_BP_ALL	GO:0010558~negative regulation of macromolecule biosynthetic process	19	0.495954	0.0996193	EGR1, SATB1, ARID4A, TBX2, CBX4, ZNF345, ZNF254, NRIP1, EPC1, ZNF136, LANCL2, ZFPM2, CUX2, LRRFIP1, KDM5B, MYST4, KDM6B, IGFBP5, NR2F1	335	547	14116	1.46364	1	0.794802	82.8145
