# Supplementary material for: HOXC9 directly regulates distinct sets of genes to coordinate diverse cellular processes during neuronal differentiation
Source: BMC Genomics. 2013 Nov 25;14:830. doi: 10.1186/1471-2164-14-830 (PMC3906982; doi:10.1186/1471-2164-14-830)
Supplement: Additional file 9: Table S8 — GO analysis of downregulated HOXC9 direct target genes. The microarray and ChIP-seq data have been deposited in the NCBI Gene Expression Omnibus (GEO) with the accession number GSE34422 (http://0-www.ncbi.nlm.nih.gov.elis.tmu.edu.tw/geo/query/acc.cgi?acc=GSE34422). [file 1471-2164-14-830-S9.xls]

## Sheet: Sheet1
Table S8. GO analysis of HOXC9-downregulated target genes
Category	Term	Count	%	PValue	Genes	List Total	Pop Hits	Pop Total	Fold Enrichment	Bonferroni	Benjamini	FDR
GOTERM_BP_FAT	GO:0006259~DNA metabolic process	42	0.776771	6.39842e-10	KIF22, BLM, LIN9, POLA1, RPA1, FANCM, LONP1, CDC45, MCM8, SLK, PRIM2, FANCG, POLQ, CRY1, FANCA, FEN1, EXO1, GINS1, SSRP1, POLH, DTL, MSH2, USP1, NEIL3, POLE, GINS4, CYCS, CENPF, BRIP1, TOPBP1, MCM3, RMI1, POLD3, DCLRE1A, DCLRE1B, ENDOG, PCNA, RAD18, RUVBL2, RUVBL1, CHAF1A, IGFBP4	376	506	13528	2.98638	1.32127e-06	1.32127e-06	1.1042e-06
GOTERM_BP_FAT	GO:0000278~mitotic cell cycle	34	0.628814	3.17535e-09	KIF22, BLM, KNTC1, POLA1, ANLN, CCNG1, RHOU, GTSE1, SPC24, CDCA8, NCAPG2, CENPA, OIP5, MTBP, NUP37, UBE2D1, ASPM, CDCA3, DSN1, KIF15, POLE, TPX2, KIF18A, CENPF, TBRG4, NDC80, CCNB1, DCLRE1A, CCNB2, C14ORF106, BUB1B, SETD8, RUVBL1, CIT	376	370	13528	3.30615	6.55708e-06	3.27855e-06	5.47984e-06
GOTERM_BP_FAT	GO:0022403~cell cycle phase	36	0.665804	4.18126e-09	KIF22, BLM, KNTC1, POLA1, ANLN, CCNG1, RHOU, GTSE1, SPC24, RPA1, CDCA8, NCAPG2, OIP5, MTBP, NUP37, FANCA, ASPM, CDCA3, EXO1, DSN1, KIF15, POLE, TPX2, KIF18A, CENPF, TBRG4, NDC80, CCNB1, DCLRE1A, CCNB2, C14ORF106, CKS2, BUB1B, SETD8, RUVBL1, CIT	376	414	13528	3.12858	8.63426e-06	2.87809e-06	7.21577e-06
GOTERM_BP_FAT	GO:0007049~cell cycle	52	0.961716	7.10683e-09	KIF22, KNTC1, RHOU, GTSE1, CDCA8, CDC45, MCM8, OIP5, DDX12, MTBP, NUP37, C11ORF82, FANCA, ASPM, CDCA3, DSN1, CEP110, POLE, KIF15, TPX2, TBRG4, MCM3, PA2G4, DCLRE1A, C14ORF106, BUB1B, RUVBL1, PARD3, BLM, LIN9, POLA1, ANLN, CHEK2, CCNG1, RPA1, SPC24, NCAPG2, CENPA, UBE2D1, EXO1, MSH2, GMNN, KIF18A, CENPF, NDC80, CCNB1, CCNB2, CKS2, SETD8, CIT, CHAF1A, MYH10	376	776	13528	2.41095	1.46755e-05	3.66889e-06	1.22645e-05
GOTERM_BP_FAT	GO:0007067~mitosis	25	0.462364	1.03155e-08	KIF22, KNTC1, ANLN, CCNG1, SPC24, CDCA8, NCAPG2, OIP5, NUP37, ASPM, CDCA3, DSN1, KIF15, KIF18A, TPX2, CENPF, NDC80, CCNB1, DCLRE1A, CCNB2, C14ORF106, BUB1B, SETD8, RUVBL1, CIT	376	220	13528	4.08849	2.13014e-05	4.26031e-06	1.7802e-05
GOTERM_BP_FAT	GO:0000280~nuclear division	25	0.462364	1.03155e-08	KIF22, KNTC1, ANLN, CCNG1, SPC24, CDCA8, NCAPG2, OIP5, NUP37, ASPM, CDCA3, DSN1, KIF15, KIF18A, TPX2, CENPF, NDC80, CCNB1, DCLRE1A, CCNB2, C14ORF106, BUB1B, SETD8, RUVBL1, CIT	376	220	13528	4.08849	2.13014e-05	4.26031e-06	1.7802e-05
GOTERM_BP_FAT	GO:0000087~M phase of mitotic cell cycle	25	0.462364	1.47438e-08	KIF22, KNTC1, ANLN, CCNG1, SPC24, CDCA8, NCAPG2, OIP5, NUP37, ASPM, CDCA3, DSN1, KIF15, KIF18A, TPX2, CENPF, NDC80, CCNB1, DCLRE1A, CCNB2, C14ORF106, BUB1B, SETD8, RUVBL1, CIT	376	224	13528	4.01548	3.04455e-05	5.07432e-06	2.5444e-05
GOTERM_BP_FAT	GO:0022402~cell cycle process	42	0.776771	1.61305e-08	KIF22, BLM, KNTC1, POLA1, ANLN, CCNG1, RHOU, GTSE1, SPC24, RPA1, CDCA8, NCAPG2, CENPA, OIP5, MTBP, NUP37, C11ORF82, UBE2D1, FANCA, ASPM, CDCA3, EXO1, MSH2, DSN1, POLE, KIF15, TPX2, KIF18A, CENPF, TBRG4, NDC80, CCNB1, PA2G4, DCLRE1A, CCNB2, C14ORF106, CKS2, BUB1B, SETD8, RUVBL1, CIT, MYH10	376	565	13528	2.67452	3.3309e-05	4.75849e-06	2.78371e-05
GOTERM_BP_FAT	GO:0048285~organelle fission	25	0.462364	2.26615e-08	KIF22, KNTC1, ANLN, CCNG1, SPC24, CDCA8, NCAPG2, OIP5, NUP37, ASPM, CDCA3, DSN1, KIF15, KIF18A, TPX2, CENPF, NDC80, CCNB1, DCLRE1A, CCNB2, C14ORF106, BUB1B, SETD8, RUVBL1, CIT	376	229	13528	3.92781	4.67948e-05	5.84948e-06	3.91078e-05
GOTERM_BP_FAT	GO:0006974~response to DNA damage stimulus	32	0.591825	4.98021e-08	KIF22, BLM, POLA1, CHEK2, GTSE1, RPA1, FANCM, SLK, AATF, FANCG, POLQ, CRY1, FANCA, FEN1, EXO1, SSRP1, POLH, MSH2, DTL, USP1, NEIL3, POLE, BRIP1, TOPBP1, ATAD5, POLD3, DCLRE1A, DCLRE1B, PCNA, RAD18, RUVBL2, CHAF1A	376	373	13528	3.08665	0.000102836	1.14268e-05	8.59455e-05
GOTERM_BP_FAT	GO:0051301~cell division	28	0.517847	5.2895e-08	PARD3, KNTC1, ANLN, CCNG1, SPC24, CDCA8, NCAPG2, OIP5, NUP37, AATF, ASPM, CDCA3, CENPO, DSN1, ROCK2, CEP110, CENPF, NDC80, CCNB1, DCLRE1A, CCNB2, C14ORF106, CKS2, BUB1B, SETD8, RUVBL1, CIT, MYH10	376	295	13528	3.41493	0.000109222	1.09228e-05	9.12831e-05
GOTERM_BP_FAT	GO:0006281~DNA repair	27	0.499353	9.34923e-08	KIF22, BLM, POLA1, RPA1, FANCM, SLK, FANCG, POLQ, CRY1, FANCA, FEN1, EXO1, SSRP1, POLH, MSH2, USP1, NEIL3, POLE, BRIP1, TOPBP1, POLD3, DCLRE1A, DCLRE1B, PCNA, RAD18, RUVBL2, CHAF1A	376	284	13528	3.42051	0.000193043	1.75509e-05	0.000161343
GOTERM_BP_FAT	GO:0000279~M phase	29	0.536342	1.38966e-07	KIF22, KNTC1, ANLN, CCNG1, SPC24, RPA1, CDCA8, NCAPG2, OIP5, NUP37, FANCA, ASPM, CDCA3, EXO1, DSN1, KIF15, KIF18A, TPX2, CENPF, NDC80, CCNB1, DCLRE1A, CCNB2, C14ORF106, CKS2, BUB1B, SETD8, RUVBL1, CIT	376	329	13528	3.17138	0.000286924	2.39135e-05	0.00023982
GOTERM_BP_FAT	GO:0033554~cellular response to stress	40	0.739782	1.46469e-07	KIF22, BLM, POLA1, CHEK2, GTSE1, RPA1, FANCM, MAP3K5, LONP1, STAC, SLK, AATF, ERO1L, FANCG, POLQ, CRY1, FANCA, EIF2B3, FEN1, EXO1, SSRP1, POLH, DTL, MSH2, USP1, NEIL3, POLE, BRIP1, ATAD5, TOPBP1, POLD3, DCLRE1A, DCLRE1B, ATG4C, PRDX6, EIF2S1, PCNA, RAD18, RUVBL2, CHAF1A	376	566	13528	2.54267	0.000302413	2.32658e-05	0.000252768
GOTERM_BP_FAT	GO:0006260~DNA replication	21	0.388385	3.1997e-07	GINS1, SSRP1, BLM, POLH, DTL, LIN9, POLE, GINS4, POLA1, CENPF, MCM3, RMI1, RPA1, POLD3, MCM8, CDC45, PRIM2, PCNA, POLQ, CHAF1A, FEN1	376	190	13528	3.9766	0.00066052	4.71945e-05	0.000552185
GOTERM_BP_FAT	GO:0065003~macromolecular complex assembly	38	0.702793	4.27577e-05	NDUFAF4, HIST1H2AB, PARD3, BLM, TUBB2C, KNTC1, NFS1, ANLN, PDSS1, LONP1, NOD1, HIST1H2BN, CSE1L, CENPA, HIST1H4B, HIST1H4C, HIST1H4D, ASF1B, FANCA, DCTPP1, HIST1H3J, HIST1H2BC, HIST1H2BE, TAF5, HIST1H2BF, HIST1H2BG, IPO11, CNKSR3, PFKP, CENPF, MPP6, ACTN2, PPARGC1A, IRS1, HIST2H3D, LIN7A, SF3A3, STOM, CTH, NUP205, HIST1H2AI, HIST1H3B, SNRPB, HIST1H2AJ, HIST1H2AM, HIST1H3F, CHAF1A, HIST1H3I	376	665	13528	2.05593	0.0845106	0.00586914	0.073763
GOTERM_BP_FAT	GO:0043933~macromolecular complex subunit organization	39	0.721287	7.63233e-05	NDUFAF4, TUBB2C, KNTC1, LONP1, HIST1H2BN, NOD1, FANCA, DCTPP1, PFKP, MPP6, ACTN2, PPARGC1A, IRS1, STOM, CTH, NUP205, SNRPB, HIST1H2AB, PARD3, BLM, NFS1, ANLN, PDSS1, CSE1L, HIST1H4B, CENPA, HIST1H4C, HIST1H4D, ASF1B, HIST1H3J, HIST1H2BC, HIST1H2BE, HIST1H2BF, TAF5, HIST1H2BG, CNKSR3, IPO11, KIF18A, CENPF, SF3A3, LIN7A, HIST2H3D, HIST1H3B, HIST1H2AI, HIST1H2AJ, CHAF1A, HIST1H3F, HIST1H2AM, HIST1H3I	376	710	13528	1.9763	0.14582	0.0098025	0.131633
GOTERM_BP_FAT	GO:0065004~protein-DNA complex assembly	11	0.20344	0.000207225	HIST1H2AB, HIST1H3J, HIST1H2BC, HIST1H2BE, HIST1H2BF, HIST1H2BG, CENPF, HIST2H3D, HIST1H2BN, HIST1H4B, CENPA, HIST1H2AI, HIST1H3B, HIST1H4C, HIST1H2AJ, HIST1H4D, HIST1H2AM, ASF1B, CHAF1A, HIST1H3F, HIST1H3I	376	91	13528	4.34908	0.348165	0.0248601	0.357015
GOTERM_BP_FAT	GO:0006334~nucleosome assembly	10	0.184945	0.000516708	HIST1H2AB, HIST1H3J, HIST1H2BC, HIST1H2BE, HIST1H2BF, HIST1H2BG, HIST2H3D, HIST1H2BN, HIST1H4B, CENPA, HIST1H2AI, HIST1H3B, HIST1H4C, HIST1H2AJ, HIST1H4D, HIST1H2AM, ASF1B, CHAF1A, HIST1H3F, HIST1H3I	376	84	13528	4.28318	0.656056	0.0575696	0.887969
GOTERM_BP_FAT	GO:0031497~chromatin assembly	10	0.184945	0.000669434	HIST1H2AB, HIST1H3J, HIST1H2BC, HIST1H2BE, HIST1H2BF, HIST1H2BG, HIST2H3D, HIST1H2BN, HIST1H4B, CENPA, HIST1H2AI, HIST1H3B, HIST1H4C, HIST1H2AJ, HIST1H4D, HIST1H2AM, ASF1B, CHAF1A, HIST1H3F, HIST1H3I	376	87	13528	4.13549	0.749136	0.0701958	1.149
GOTERM_BP_FAT	GO:0000075~cell cycle checkpoint	10	0.184945	0.000928518	CDC45, BLM, MSH2, KNTC1, BUB1B, CENPF, BRIP1, FANCG, CHEK2, GTSE1	376	91	13528	3.95371	0.853141	0.0914578	1.59034
GOTERM_BP_FAT	GO:0006261~DNA-dependent DNA replication	8	0.147956	0.00105873	POLD3, RPA1, CDC45, BLM, PRIM2, POLA1, MCM3, FEN1	376	58	13528	4.96258	0.887797	0.0989225	1.81146
GOTERM_BP_FAT	GO:0034728~nucleosome organization	10	0.184945	0.00108566	HIST1H2AB, HIST1H3J, HIST1H2BC, HIST1H2BE, HIST1H2BF, HIST1H2BG, HIST2H3D, HIST1H2BN, HIST1H4B, CENPA, HIST1H2AI, HIST1H3B, HIST1H4C, HIST1H2AJ, HIST1H4D, HIST1H2AM, ASF1B, CHAF1A, HIST1H3F, HIST1H3I	376	93	13528	3.86868	0.893871	0.0969336	1.85712
GOTERM_BP_FAT	GO:0006323~DNA packaging	11	0.20344	0.0015243	HIST1H2AB, HIST1H3J, HIST1H2BC, HIST1H2BE, HIST1H2BF, HIST1H2BG, HIST2H3D, HIST1H2BN, NCAPG2, HIST1H4B, CENPA, HIST1H2AI, HIST1H3B, HIST1H4C, HIST1H2AJ, HIST1H4D, HIST1H2AM, ASF1B, CHAF1A, HIST1H3F, HIST1H3I	376	117	13528	3.38262	0.957151	0.127995	2.59821
GOTERM_BP_FAT	GO:0000731~DNA synthesis during DNA repair	4	0.0739782	0.00156732	POLD3, POLH, POLE, POLA1	376	9	13528	15.9905	0.960799	0.12625	2.6706
GOTERM_BP_FAT	GO:0006461~protein complex assembly	27	0.499353	0.00183335	NDUFAF4, PARD3, BLM, TUBB2C, KNTC1, NFS1, ANLN, PDSS1, LONP1, NOD1, CSE1L, FANCA, DCTPP1, TAF5, CNKSR3, IPO11, PFKP, CENPF, MPP6, ACTN2, PPARGC1A, IRS1, LIN7A, STOM, CTH, NUP205, CHAF1A	376	505	13528	1.92361	0.97739	0.140646	3.11718
GOTERM_BP_FAT	GO:0070271~protein complex biogenesis	27	0.499353	0.00183335	NDUFAF4, PARD3, BLM, TUBB2C, KNTC1, NFS1, ANLN, PDSS1, LONP1, NOD1, CSE1L, FANCA, DCTPP1, TAF5, CNKSR3, IPO11, PFKP, CENPF, MPP6, ACTN2, PPARGC1A, IRS1, LIN7A, STOM, CTH, NUP205, CHAF1A	376	505	13528	1.92361	0.97739	0.140646	3.11718
GOTERM_BP_FAT	GO:0051276~chromosome organization	26	0.480858	0.00219572	HIST1H2AB, BLM, SOX2, RPA1, CDCA8, HIST1H2BN, SMARCD2, CENPA, NCAPG2, HIST1H4B, HIST1H4C, HIST1H4D, ASF1B, HIST1H3J, HIST1H2BC, HIST1H2BE, HIST1H2BF, MSH2, TAF5, HIST1H2BG, SMYD3, KIF18A, CENPF, NDC80, HLTF, HIST2H3D, HIST1H2AI, HIST1H3B, SETD8, RUVBL2, HIST1H2AJ, RUVBL1, HIST1H2AM, HIST1H3F, CHAF1A, HIST1H3I	376	485	13528	1.92876	0.989318	0.160193	3.72237
GOTERM_BP_FAT	GO:0008652~cellular amino acid biosynthetic process	7	0.129462	0.00273902	MTHFD1, CTH, GOT1, DHFR, PLOD1, ASS1, MTR	376	51	13528	4.93826	0.996531	0.18923	4.62304
GOTERM_BP_FAT	GO:0007409~axonogenesis	14	0.258924	0.00284212	PRKCA, PARD3, KLF7, DRD2, ISL1, GLI2, SLIT2, SEMA5A, NRCAM, SEMA6A, RELN, SLITRK5, GAP43, MYH10	376	193	13528	2.60986	0.997198	0.189339	4.79308
GOTERM_BP_FAT	GO:0034622~cellular macromolecular complex assembly	19	0.351396	0.00341999	HIST1H2AB, NDUFAF4, TUBB2C, ANLN, HIST1H2BN, CSE1L, CENPA, HIST1H4B, HIST1H4C, HIST1H4D, ASF1B, HIST1H3J, HIST1H2BC, HIST1H2BE, HIST1H2BF, HIST1H2BG, IPO11, CENPF, SF3A3, HIST2H3D, NUP205, HIST1H2AI, SNRPB, HIST1H3B, HIST1H2AJ, HIST1H2AM, CHAF1A, HIST1H3F, HIST1H3I	376	318	13528	2.14967	0.999153	0.216469	5.74077
GOTERM_BP_FAT	GO:0006732~coenzyme metabolic process	12	0.221935	0.00357494	ME1, MTHFD1, COQ3, CTH, HMGCR, MTR, NFS1, GLO1, ALDH1L2, PDSS1, MTHFD1L, FH	376	153	13528	2.82186	0.999386	0.218481	5.99336
GOTERM_BP_FAT	GO:0045666~positive regulation of neuron differentiation	5	0.0924727	0.0039784	NRCAM, PHOX2B, HOXD3, SOX2, GLI2	376	24	13528	7.49557	0.999734	0.233209	6.64809
GOTERM_BP_FAT	GO:0006289~nucleotide-excision repair	7	0.129462	0.00401951	POLD3, RPA1, DCLRE1A, SLK, NEIL3, POLE, PCNA	376	55	13528	4.57911	0.999756	0.228876	6.71455
GOTERM_BP_FAT	GO:0051052~regulation of DNA metabolic process	10	0.184945	0.00441013	CDC45, BLM, POLH, MSH2, USP1, PIF1, GMNN, S100A11, PCNA, GLI2	376	114	13528	3.15603	0.999891	0.241625	7.34393
GOTERM_BP_FAT	GO:0034621~cellular macromolecular complex subunit organization	20	0.369891	0.00516069	HIST1H2AB, NDUFAF4, TUBB2C, ANLN, HIST1H2BN, CSE1L, CENPA, HIST1H4B, HIST1H4C, HIST1H4D, ASF1B, HIST1H3J, HIST1H2BC, HIST1H2BE, HIST1H2BF, HIST1H2BG, IPO11, KIF18A, CENPF, SF3A3, HIST2H3D, NUP205, HIST1H2AI, SNRPB, HIST1H3B, HIST1H2AJ, HIST1H2AM, CHAF1A, HIST1H3F, HIST1H3I	376	357	13528	2.01561	0.999977	0.269662	8.54204
GOTERM_BP_FAT	GO:0048667~cell morphogenesis involved in neuron differentiation	14	0.258924	0.00557742	PRKCA, PARD3, KLF7, DRD2, ISL1, GLI2, SLIT2, SEMA5A, NRCAM, SEMA6A, RELN, SLITRK5, GAP43, MYH10	376	209	13528	2.41006	0.99999	0.281068	9.20095
GOTERM_BP_FAT	GO:0048812~neuron projection morphogenesis	14	0.258924	0.00650995	PRKCA, PARD3, KLF7, DRD2, ISL1, GLI2, SLIT2, SEMA5A, NRCAM, SEMA6A, RELN, SLITRK5, GAP43, MYH10	376	213	13528	2.3648	0.999999	0.312463	10.6592
GOTERM_BP_FAT	GO:0009309~amine biosynthetic process	8	0.147956	0.00712716	MTHFD1, DDC, CTH, GOT1, DHFR, PLOD1, ASS1, MTR	376	81	13528	3.55345	1	0.329141	11.6122
GOTERM_BP_FAT	GO:0051642~centrosome localization	3	0.0554836	0.00725017	SEMA6A, NIN, ASPM	376	5	13528	21.5872	1	0.326606	11.801
GOTERM_BP_FAT	GO:0009067~aspartate family amino acid biosynthetic process	4	0.0739782	0.00750265	MTHFD1, GOT1, PLOD1, MTR	376	15	13528	9.59433	1	0.328844	12.1873
GOTERM_BP_FAT	GO:0051329~interphase of mitotic cell cycle	9	0.166451	0.00781404	CCNB1, BLM, POLE, POLA1, MTBP, CENPF, TBRG4, RHOU, GTSE1	376	103	13528	3.14377	1	0.333013	12.6616
GOTERM_BP_FAT	GO:0000904~cell morphogenesis involved in differentiation	15	0.277418	0.00821392	PRKCA, PARD3, KLF7, DRD2, ISL1, GLI2, SLIT2, SEMA5A, NRCAM, SEMA6A, RELN, LAMB1, SLITRK5, GAP43, MYH10	376	244	13528	2.21181	1	0.33993	13.2671
GOTERM_BP_FAT	GO:0006333~chromatin assembly or disassembly	10	0.184945	0.0088297	HIST1H2AB, HIST1H3J, HIST1H2BC, HIST1H2BE, HIST1H2BF, HIST1H2BG, HIST2H3D, HIST1H2BN, HIST1H4B, CENPA, HIST1H2AI, HIST1H3B, HIST1H4C, HIST1H2AJ, HIST1H4D, HIST1H2AM, ASF1B, CHAF1A, HIST1H3F, HIST1H3I	376	127	13528	2.83297	1	0.353418	14.1917
GOTERM_BP_FAT	GO:0006760~folic acid and derivative metabolic process	4	0.0739782	0.0090467	MTHFD1, MTR, ALDH1L2, MTHFD1L	376	16	13528	8.99468	1	0.35366	14.5153
GOTERM_BP_FAT	GO:0051325~interphase	9	0.166451	0.00923181	CCNB1, BLM, POLE, POLA1, MTBP, CENPF, TBRG4, RHOU, GTSE1	376	106	13528	3.0548	1	0.352915	14.7905
GOTERM_BP_FAT	GO:0007411~axon guidance	9	0.166451	0.00974454	SEMA5A, SEMA6A, KLF7, RELN, ISL1, GLI2, GAP43, SLIT2, MYH10	376	107	13528	3.02625	1	0.361963	15.5483
GOTERM_BP_FAT	GO:0006297~nucleotide-excision repair, DNA gap filling	4	0.0739782	0.0107628	POLD3, RPA1, POLE, PCNA	376	17	13528	8.46558	1	0.384779	17.0344
GOTERM_BP_FAT	GO:0051726~regulation of cell cycle	18	0.332902	0.0109866	BLM, MSH2, ROCK2, GMNN, KNTC1, CENPF, BRIP1, ANLN, CHEK2, CCNG1, GTSE1, CCNB1, CDC45, MTBP, CKS2, BUB1B, AATF, FANCG	376	331	13528	1.95655	1	0.384537	17.3578
GOTERM_BP_FAT	GO:0048015~phosphoinositide-mediated signaling	8	0.147956	0.0110492	DRD2, HIST1H4B, CKS2, PCNA, BUB1B, NDC80, HIST1H4C, HIST1H4D, HOMER1, FEN1	376	88	13528	3.27079	1	0.379973	17.448
GOTERM_BP_FAT	GO:0009108~coenzyme biosynthetic process	7	0.129462	0.0120459	ME1, MTHFD1, COQ3, MTR, NFS1, PDSS1, MTHFD1L	376	69	13528	3.65002	1	0.399943	18.8721
GOTERM_BP_FAT	GO:0031175~neuron projection development	15	0.277418	0.0121913	PRKCA, PARD3, KLF7, DRD2, ISL1, GLI2, SLIT2, SEMA5A, NRCAM, SEMA6A, RELN, LAMB1, SLITRK5, GAP43, MYH10	376	256	13528	2.10813	1	0.397456	19.0779
GOTERM_BP_FAT	GO:0006928~cell motion	23	0.425375	0.0130086	PRKCA, PHOX2B, KLF7, SORD, HMGCR, MSH2, DRD2, PODXL, TUBB2C, ITGA4, GLI2, ISL1, SLIT2, SEMA5A, NRCAM, SEMA6A, CORO1A, TNS1, GAB2, SEMA3C, RELN, GAP43, MYH10	376	475	13528	1.74213	1	0.411499	20.2256
GOTERM_BP_FAT	GO:0007242~intracellular signaling cascade	49	0.906233	0.0137144	IL6ST, IQGAP3, RHOU, GTSE1, PLCB3, MAP3K5, NOD1, STAC, RRAS, CHRNA7, RAB27B, DDAH1, NET1, PRKCA, RSU1, ROCK2, PRKCH, GEM, IRS1, PPARGC1A, ECT2, STK3, DAPK1, BUB1B, BLM, DRD2, CHEK2, GNG12, CORO2A, HIST1H4B, DUSP16, HIST1H4C, HIST1H4D, RASA3, FEN1, RHEBL1, RASA2, MSH2, RASEF, SPSB4, BRIP1, NDC80, HOMER1, RGNEF, RAB31, CKS2, PCNA, MC4R, RAB39, GRK5, CIT	376	1256	13528	1.40363	1	0.42212	21.2044
GOTERM_BP_FAT	GO:0051640~organelle localization	8	0.147956	0.0138911	SEMA6A, NIN, CENPA, KIF18A, CENPF, NDC80, ASPM, MYH10	376	92	13528	3.12858	1	0.420172	21.4477
GOTERM_BP_FAT	GO:0031570~DNA integrity checkpoint	6	0.110967	0.0142517	CDC45, BLM, MSH2, BRIP1, CHEK2, GTSE1	376	52	13528	4.15139	1	0.422425	21.9419
GOTERM_BP_FAT	GO:0051319~G2 phase	3	0.0554836	0.0146751	BLM, CENPF, GTSE1	376	7	13528	15.4195	1	0.425966	22.5185
GOTERM_BP_FAT	GO:0046653~tetrahydrofolate metabolic process	3	0.0554836	0.0146751	MTR, ALDH1L2, MTHFD1L	376	7	13528	15.4195	1	0.425966	22.5185
GOTERM_BP_FAT	GO:0000085~G2 phase of mitotic cell cycle	3	0.0554836	0.0146751	BLM, CENPF, GTSE1	376	7	13528	15.4195	1	0.425966	22.5185
GOTERM_BP_FAT	GO:0021536~diencephalon development	5	0.0924727	0.0186628	DRD2, SOX2, SIX3, ISL1, GLI2	376	37	13528	4.86199	1	0.500772	27.7555
GOTERM_BP_FAT	GO:0048858~cell projection morphogenesis	14	0.258924	0.0193008	PRKCA, PARD3, KLF7, DRD2, ISL1, GLI2, SLIT2, SEMA5A, NRCAM, SEMA6A, RELN, SLITRK5, GAP43, MYH10	376	245	13528	2.05593	1	0.506419	28.5619
GOTERM_BP_FAT	GO:0051186~cofactor metabolic process	12	0.221935	0.0202775	ME1, MTHFD1, COQ3, CTH, HMGCR, MTR, NFS1, GLO1, ALDH1L2, PDSS1, MTHFD1L, FH	376	195	13528	2.21408	1	0.517788	29.7798
GOTERM_BP_FAT	GO:0000902~cell morphogenesis	18	0.332902	0.0211661	PRKCA, KLF7, PARD3, DRD2, NDC80, ISL1, GLI2, ECT2, SLIT2, SEMA5A, NRCAM, SEMA6A, CENPA, RELN, LAMB1, SLITRK5, GAP43, MYH10	376	356	13528	1.81915	1	0.52705	30.8708
GOTERM_BP_FAT	GO:0016477~cell migration	15	0.277418	0.0219523	PRKCA, PHOX2B, HMGCR, DRD2, PODXL, ITGA4, ISL1, SLIT2, NRCAM, CORO1A, TNS1, GAB2, SEMA3C, RELN, MYH10	376	276	13528	1.95537	1	0.534172	31.8228
GOTERM_BP_FAT	GO:0051053~negative regulation of DNA metabolic process	5	0.0924727	0.0222651	CDC45, BLM, MSH2, GMNN, S100A11	376	39	13528	4.61266	1	0.533383	32.1981
GOTERM_BP_FAT	GO:0051262~protein tetramerization	5	0.0924727	0.0222651	CTH, PFKP, ACTN2, PDSS1, DCTPP1	376	39	13528	4.61266	1	0.533383	32.1981
GOTERM_BP_FAT	GO:0051674~localization of cell	16	0.295913	0.0243501	PRKCA, PHOX2B, SORD, HMGCR, DRD2, PODXL, ITGA4, ISL1, SLIT2, NRCAM, CORO1A, TNS1, GAB2, SEMA3C, RELN, MYH10	376	307	13528	1.87511	1	0.560032	34.6505
GOTERM_BP_FAT	GO:0048870~cell motility	16	0.295913	0.0243501	PRKCA, PHOX2B, SORD, HMGCR, DRD2, PODXL, ITGA4, ISL1, SLIT2, NRCAM, CORO1A, TNS1, GAB2, SEMA3C, RELN, MYH10	376	307	13528	1.87511	1	0.560032	34.6505
GOTERM_BP_FAT	GO:0042558~pteridine and derivative metabolic process	4	0.0739782	0.0248076	MTR, NFS1, ALDH1L2, MTHFD1L	376	23	13528	6.25717	1	0.561061	35.1774
GOTERM_BP_FAT	GO:0000096~sulfur amino acid metabolic process	4	0.0739782	0.0248076	MTHFD1, CTH, MTR, NFS1	376	23	13528	6.25717	1	0.561061	35.1774
GOTERM_BP_FAT	GO:0032990~cell part morphogenesis	14	0.258924	0.0264567	PRKCA, PARD3, KLF7, DRD2, ISL1, GLI2, SLIT2, SEMA5A, NRCAM, SEMA6A, RELN, SLITRK5, GAP43, MYH10	376	256	13528	1.96759	1	0.579006	37.0433
GOTERM_BP_FAT	GO:0009066~aspartate family amino acid metabolic process	4	0.0739782	0.0277832	MTHFD1, GOT1, PLOD1, MTR	376	24	13528	5.99645	1	0.591452	38.5074
GOTERM_BP_FAT	GO:0006302~double-strand break repair	6	0.110967	0.028411	RPA1, BLM, MSH2, POLA1, BRIP1, FEN1	376	62	13528	3.48181	1	0.594158	39.189
GOTERM_BP_FAT	GO:0006275~regulation of DNA replication	6	0.110967	0.028411	CDC45, BLM, GMNN, S100A11, PCNA, GLI2	376	62	13528	3.48181	1	0.594158	39.189
GOTERM_BP_FAT	GO:0050905~neuromuscular process	6	0.110967	0.028411	HOXC10, DRD2, SOX2, GRID2, PARK2, MYH10	376	62	13528	3.48181	1	0.594158	39.189
GOTERM_BP_FAT	GO:0048663~neuron fate commitment	5	0.0924727	0.0284137	HOXC10, SOX2, ISL1, GLI2, FOXN4	376	42	13528	4.28318	1	0.588694	39.192
GOTERM_BP_FAT	GO:0016053~organic acid biosynthetic process	10	0.184945	0.0287455	MTHFD1, CTH, TBXAS1, GOT1, DHFR, PLOD1, ASS1, ELOVL5, MTR, ACSL3	376	155	13528	2.32121	1	0.587585	39.5493
GOTERM_BP_FAT	GO:0046394~carboxylic acid biosynthetic process	10	0.184945	0.0287455	MTHFD1, CTH, TBXAS1, GOT1, DHFR, PLOD1, ASS1, ELOVL5, MTR, ACSL3	376	155	13528	2.32121	1	0.587585	39.5493
GOTERM_BP_FAT	GO:0009396~folic acid and derivative biosynthetic process	3	0.0554836	0.0297671	MTHFD1, MTR, MTHFD1L	376	10	13528	10.7936	1	0.595209	40.6373
GOTERM_BP_FAT	GO:0019400~alditol metabolic process	4	0.0739782	0.0309399	COQ3, MOGAT1, GOT1, SORD	376	25	13528	5.7566	1	0.604319	41.8636
GOTERM_BP_FAT	GO:0006298~mismatch repair	4	0.0739782	0.0309399	POLD3, EXO1, MSH2, PCNA	376	25	13528	5.7566	1	0.604319	41.8636
GOTERM_BP_FAT	GO:0051289~protein homotetramerization	4	0.0739782	0.0342766	CTH, PFKP, ACTN2, DCTPP1	376	26	13528	5.53519	1	0.637382	45.2231
GOTERM_BP_FAT	GO:0006325~chromatin organization	18	0.332902	0.0348781	HIST1H2AB, SOX2, HIST1H2BN, SMARCD2, HIST1H4B, CENPA, HIST1H4C, HIST1H4D, ASF1B, HIST1H3J, HIST1H2BC, HIST1H2BE, TAF5, HIST1H2BF, HIST1H2BG, SMYD3, HLTF, HIST2H3D, HIST1H2AI, HIST1H3B, RUVBL2, SETD8, HIST1H2AJ, RUVBL1, HIST1H2AM, CHAF1A, HIST1H3F, HIST1H3I	376	378	13528	1.71327	1	0.63875	45.8089
GOTERM_BP_FAT	GO:0002089~lens morphogenesis in camera-type eye	3	0.0554836	0.0357256	PVRL3, SOX2, SIX3	376	11	13528	9.81238	1	0.642667	46.6242
GOTERM_BP_FAT	GO:0008593~regulation of Notch signaling pathway	3	0.0554836	0.0357256	IL6ST, SOX2, JAG1	376	11	13528	9.81238	1	0.642667	46.6242
GOTERM_BP_FAT	GO:0007018~microtubule-based movement	8	0.147956	0.0376705	KIF22, KIF24, TUBB2C, KIF15, KIF18A, KIF18B, KIF16B, KIF26B	376	113	13528	2.54717	1	0.657513	48.452
GOTERM_BP_FAT	GO:0045165~cell fate commitment	9	0.166451	0.0396957	HOXC10, HOXC11, SOX2, SIX3, JAG1, ISL1, GLI2, GAP43, FOXN4	376	139	13528	2.32956	1	0.672163	50.2924
GOTERM_BP_FAT	GO:0008156~negative regulation of DNA replication	4	0.0739782	0.0414835	CDC45, BLM, GMNN, S100A11	376	28	13528	5.13982	1	0.683742	51.8655
GOTERM_BP_FAT	GO:0021983~pituitary gland development	4	0.0739782	0.0414835	DRD2, SOX2, ISL1, GLI2	376	28	13528	5.13982	1	0.683742	51.8655
GOTERM_BP_FAT	GO:0000077~DNA damage checkpoint	5	0.0924727	0.0434665	BLM, MSH2, BRIP1, CHEK2, GTSE1	376	48	13528	3.74778	1	0.696322	53.5554
GOTERM_BP_FAT	GO:0051094~positive regulation of developmental process	14	0.258924	0.046427	PRKCA, SH3PXD2B, PHOX2B, DRD2, IL6ST, SOX2, JAG1, GLI2, SLIT2, NRCAM, GATA6, HOXD3, CHRNA7, DDAH1	376	278	13528	1.81188	1	0.71594	55.9746
GOTERM_BP_FAT	GO:0044265~cellular macromolecule catabolic process	29	0.536342	0.0484057	LDLR, SAE1, RPA1, LONP1, G2E3, CACYBP, MTBP, UBE2D1, FEN1, CDCA3, USP13, DTL, USP1, CYCS, SPSB4, PARK2, HLTF, MARCH11, CCNB1, ATG4C, ENDOG, UCHL5, BUB1B, RAD18, FBXO34, USP25, UBE2S, UBE2E2, FBXO36	376	725	13528	1.43915	1	0.726632	57.5249
GOTERM_BP_FAT	GO:0021522~spinal cord motor neuron differentiation	3	0.0554836	0.04886	HOXC10, ISL1, GLI2	376	13	13528	8.30278	1	0.725568	57.8735
GOTERM_BP_FAT	GO:0043632~modification-dependent macromolecule catabolic process	24	0.443869	0.0492215	DTL, USP1, SPSB4, SAE1, PARK2, HLTF, MARCH11, CCNB1, G2E3, LONP1, ATG4C, CACYBP, MTBP, UCHL5, BUB1B, RAD18, UBE2D1, FBXO34, USP25, UBE2S, FBXO36, UBE2E2, CDCA3, USP13	376	574	13528	1.50434	1	0.723842	58.149
GOTERM_BP_FAT	GO:0019941~modification-dependent protein catabolic process	24	0.443869	0.0492215	DTL, USP1, SPSB4, SAE1, PARK2, HLTF, MARCH11, CCNB1, G2E3, LONP1, ATG4C, CACYBP, MTBP, UCHL5, BUB1B, RAD18, UBE2D1, FBXO34, USP25, UBE2S, FBXO36, UBE2E2, CDCA3, USP13	376	574	13528	1.50434	1	0.723842	58.149
GOTERM_BP_FAT	GO:0030178~negative regulation of Wnt receptor signaling pathway	4	0.0739782	0.0493877	DKK1, SOX2, SIX3, TLE1	376	30	13528	4.79716	1	0.720706	58.275
GOTERM_BP_FAT	GO:0007017~microtubule-based process	13	0.240429	0.0497507	KIF22, KIF24, KIF15, TUBB2C, KIF18A, KIF18B, NDC80, KIF16B, GTSE1, CENPA, CKS2, BUB1B, KIF26B	376	253	13528	1.84871	1	0.719063	58.5492
GOTERM_BP_FAT	GO:0032989~cellular component morphogenesis	18	0.332902	0.0510385	PRKCA, KLF7, PARD3, DRD2, NDC80, ISL1, GLI2, ECT2, SLIT2, SEMA5A, NRCAM, SEMA6A, CENPA, RELN, LAMB1, SLITRK5, GAP43, MYH10	376	397	13528	1.63128	1	0.724136	59.508
GOTERM_BP_FAT	GO:0030030~cell projection organization	17	0.314407	0.0512926	PRKCA, KLF7, PARD3, DRD2, ACTN2, ISL1, GLI2, SLIT2, SEMA5A, NRCAM, SEMA6A, CORO1A, RELN, LAMB1, SLITRK5, GAP43, MYH10	376	368	13528	1.66206	1	0.721741	59.6946
GOTERM_BP_FAT	GO:0001708~cell fate specification	5	0.0924727	0.0523845	HOXC10, HOXC11, SOX2, SIX3, GLI2	376	51	13528	3.52733	1	0.725274	60.4878
GOTERM_BP_FAT	GO:0050658~RNA transport	7	0.129462	0.0526074	XPOT, DDX39, NUP153, NUP205, NUP37, NUP107, NUP35	376	97	13528	2.5964	1	0.722716	60.6478
GOTERM_BP_FAT	GO:0050657~nucleic acid transport	7	0.129462	0.0526074	XPOT, DDX39, NUP153, NUP205, NUP37, NUP107, NUP35	376	97	13528	2.5964	1	0.722716	60.6478
GOTERM_BP_FAT	GO:0051188~cofactor biosynthetic process	7	0.129462	0.0526074	ME1, MTHFD1, COQ3, MTR, NFS1, PDSS1, MTHFD1L	376	97	13528	2.5964	1	0.722716	60.6478
GOTERM_BP_FAT	GO:0051236~establishment of RNA localization	7	0.129462	0.0526074	XPOT, DDX39, NUP153, NUP205, NUP37, NUP107, NUP35	376	97	13528	2.5964	1	0.722716	60.6478
GOTERM_BP_FAT	GO:0051259~protein oligomerization	10	0.184945	0.0533925	STOM, CTH, LONP1, NOD1, BLM, PFKP, ACTN2, PDSS1, IRS1, DCTPP1	376	174	13528	2.06774	1	0.724066	61.2069
GOTERM_BP_FAT	GO:0051782~negative regulation of cell division	2	0.0369891	0.0546741	BLM, ASPM	376	2	13528	35.9787	1	0.728708	62.1034
GOTERM_BP_FAT	GO:0006403~RNA localization	7	0.129462	0.0593295	XPOT, DDX39, NUP153, NUP205, NUP37, NUP107, NUP35	376	100	13528	2.51851	1	0.754224	65.1983
GOTERM_BP_FAT	GO:0030900~forebrain development	9	0.166451	0.0610909	DKK1, DRD2, SOX2, SIX3, RELN, ISL1, GLI2, ASPM, MYH10	376	152	13528	2.13032	1	0.760798	66.306
GOTERM_BP_FAT	GO:0045665~negative regulation of neuron differentiation	4	0.0739782	0.062505	PHOX2B, SOX2, ISL1, ASPM	376	33	13528	4.36106	1	0.765131	67.1711
GOTERM_BP_FAT	GO:0021517~ventral spinal cord development	3	0.0554836	0.0634406	HOXC10, ISL1, GLI2	376	15	13528	7.19574	1	0.766675	67.7319
GOTERM_BP_FAT	GO:0000097~sulfur amino acid biosynthetic process	3	0.0554836	0.0634406	MTHFD1, CTH, MTR	376	15	13528	7.19574	1	0.766675	67.7319
GOTERM_BP_FAT	GO:0030182~neuron differentiation	19	0.351396	0.0638114	PRKCA, KLF7, PARD3, DRD2, SOX2, JAG1, ISL1, GLI2, SLIT2, FOXN4, HOXC10, SEMA5A, NRCAM, SEMA6A, RELN, LAMB1, SLITRK5, GAP43, MYH10	376	438	13528	1.56072	1	0.765087	67.9516
GOTERM_BP_FAT	GO:0009057~macromolecule catabolic process	30	0.554836	0.0670413	LDLR, SAE1, RPA1, LONP1, G2E3, CACYBP, MTBP, UBE2D1, FEN1, CDCA3, USP13, DTL, USP1, CYCS, SPSB4, PARK2, HLTF, MARCH11, CCNB1, ADAMTS9, ATG4C, ENDOG, UCHL5, BUB1B, RAD18, FBXO34, USP25, UBE2S, UBE2E2, FBXO36	376	781	13528	1.38203	1	0.778739	69.8072
GOTERM_BP_FAT	GO:0006913~nucleocytoplasmic transport	9	0.166451	0.0688926	XPOT, DDX39, CSE1L, PRICKLE1, NUP205, DUSP16, IPO11, SIX3, NUP107	376	156	13528	2.0757	1	0.784637	70.8246
GOTERM_BP_FAT	GO:0044271~nitrogen compound biosynthetic process	15	0.277418	0.0690319	ME1, DDC, ADSS, ASS1, MSH2, NFS1, GMPS, MTHFD1, CTH, GOT1, DHFR, PLOD1, ADK, MTR, QTRTD1	376	325	13528	1.66056	1	0.781896	70.8999
GOTERM_BP_FAT	GO:0006270~DNA replication initiation	3	0.0554836	0.0712112	CDC45, POLA1, MCM3	376	16	13528	6.74601	1	0.789154	72.0533
GOTERM_BP_FAT	GO:0001964~startle response	3	0.0554836	0.0712112	DRD2, GRID2, PARK2	376	16	13528	6.74601	1	0.789154	72.0533
GOTERM_BP_FAT	GO:0051169~nuclear transport	9	0.166451	0.0730127	XPOT, DDX39, CSE1L, PRICKLE1, NUP205, DUSP16, IPO11, SIX3, NUP107	376	158	13528	2.04942	1	0.794314	72.9742
GOTERM_BP_FAT	GO:0051603~proteolysis involved in cellular protein catabolic process	24	0.443869	0.0738171	DTL, USP1, SPSB4, SAE1, PARK2, HLTF, MARCH11, CCNB1, G2E3, LONP1, ATG4C, CACYBP, MTBP, UCHL5, BUB1B, RAD18, UBE2D1, FBXO34, USP25, UBE2S, FBXO36, UBE2E2, CDCA3, USP13	376	600	13528	1.43915	1	0.794748	73.3761
GOTERM_BP_FAT	GO:0007059~chromosome segregation	6	0.110967	0.0741239	CENPO, DSN1, KIF18A, CENPF, NDC80, NUP37	376	81	13528	2.66509	1	0.792912	73.5279
GOTERM_BP_FAT	GO:0044257~cellular protein catabolic process	24	0.443869	0.0756392	DTL, USP1, SPSB4, SAE1, PARK2, HLTF, MARCH11, CCNB1, G2E3, LONP1, ATG4C, CACYBP, MTBP, UCHL5, BUB1B, RAD18, UBE2D1, FBXO34, USP25, UBE2S, FBXO36, UBE2E2, CDCA3, USP13	376	603	13528	1.43199	1	0.79655	74.2657
GOTERM_BP_FAT	GO:0045664~regulation of neuron differentiation	8	0.147956	0.0768108	NRCAM, PHOX2B, HOXD3, SOX2, ISL1, GLI2, SLIT2, ASPM	376	133	13528	2.16413	1	0.798567	74.8228
GOTERM_BP_FAT	GO:0001666~response to hypoxia	8	0.147956	0.0792246	LONP1, PLOD1, TFRC, EGLN3, APOLD1, CHRNA7, CAPN2, ITPR2	376	134	13528	2.14798	1	0.805802	75.935
GOTERM_BP_FAT	GO:0048873~homeostasis of number of cells within a tissue	3	0.0554836	0.079271	RPA1, CORO1A, FH	376	17	13528	6.34919	1	0.802943	75.9559
GOTERM_BP_FAT	GO:0000059~protein import into nucleus, docking	3	0.0554836	0.079271	CSE1L, NUP205, IPO11	376	17	13528	6.34919	1	0.802943	75.9559
GOTERM_BP_FAT	GO:0050667~homocysteine metabolic process	2	0.0369891	0.0808827	CTH, MTR	376	3	13528	23.9858	1	0.806614	76.672
GOTERM_BP_FAT	GO:0006106~fumarate metabolic process	2	0.0369891	0.0808827	GOT1, FH	376	3	13528	23.9858	1	0.806614	76.672
GOTERM_BP_FAT	GO:0006273~lagging strand elongation	2	0.0369891	0.0808827	POLA1, FEN1	376	3	13528	23.9858	1	0.806614	76.672
GOTERM_BP_FAT	GO:0051960~regulation of nervous system development	10	0.184945	0.0867445	PRKCA, NRCAM, PHOX2B, DRD2, HOXD3, SOX2, ISL1, GLI2, SLIT2, ASPM	376	192	13528	1.87389	1	0.826433	79.1107
GOTERM_BP_FAT	GO:0009628~response to abiotic stimulus	16	0.295913	0.0888696	PRKCA, BLM, POLH, HMGCR, MSH2, DRD2, USP1, SOX2, TOPBP1, STAC, KCNJ8, ERO1L, FANCG, EIF2B3, NMU, FEN1	376	368	13528	1.56429	1	0.831281	79.9338
GOTERM_BP_FAT	GO:0048666~neuron development	15	0.277418	0.0899366	PRKCA, PARD3, KLF7, DRD2, ISL1, GLI2, SLIT2, SEMA5A, NRCAM, SEMA6A, RELN, LAMB1, SLITRK5, GAP43, MYH10	376	339	13528	1.59198	1	0.832269	80.3355
GOTERM_BP_FAT	GO:0050767~regulation of neurogenesis	9	0.166451	0.0909586	NRCAM, PHOX2B, DRD2, HOXD3, SOX2, ISL1, GLI2, SLIT2, ASPM	376	166	13528	1.95065	1	0.833082	80.7132
GOTERM_BP_FAT	GO:0021510~spinal cord development	4	0.0739782	0.0929432	HOXC10, RELN, ISL1, GLI2	376	39	13528	3.69013	1	0.837127	81.427
GOTERM_BP_FAT	GO:0051028~mRNA transport	6	0.110967	0.0938458	DDX39, NUP153, NUP205, NUP37, NUP107, NUP35	376	87	13528	2.48129	1	0.837477	81.7434
GOTERM_BP_FAT	GO:0015931~nucleobase, nucleoside, nucleotide and nucleic acid transport	7	0.129462	0.0940965	XPOT, DDX39, NUP153, NUP205, NUP37, NUP107, NUP35	376	113	13528	2.22877	1	0.835676	81.8304
GOTERM_BP_FAT	GO:0030163~protein catabolic process	24	0.443869	0.0950063	DTL, USP1, SPSB4, SAE1, PARK2, HLTF, MARCH11, CCNB1, G2E3, LONP1, ATG4C, CACYBP, MTBP, UCHL5, BUB1B, RAD18, UBE2D1, FBXO34, USP25, UBE2S, FBXO36, UBE2E2, CDCA3, USP13	376	622	13528	1.38825	1	0.836063	82.1428
GOTERM_BP_FAT	GO:0031128~developmental induction	3	0.0554836	0.0961716	HOXC11, SOX2, SIX3	376	19	13528	5.68085	1	0.837274	82.5354
GOTERM_BP_FAT	GO:0045168~cell-cell signaling involved in cell fate specification	3	0.0554836	0.0961716	HOXC11, SOX2, SIX3	376	19	13528	5.68085	1	0.837274	82.5354
GOTERM_BP_FAT	GO:0070482~response to oxygen levels	8	0.147956	0.0973393	LONP1, PLOD1, TFRC, EGLN3, APOLD1, CHRNA7, CAPN2, ITPR2	376	141	13528	2.04135	1	0.838468	82.9208
GOTERM_BP_FAT	GO:0019751~polyol metabolic process	4	0.0739782	0.0985158	COQ3, MOGAT1, GOT1, SORD	376	40	13528	3.59787	1	0.839664	83.3009
